# Supplementary material for: Localization of Kif1c mRNA to cell protrusions dictates binding partner specificity of the encoded protein
Source: Genes Dev. 2023 Mar 1;37(5-6):191–203. doi: 10.1101/gad.350320.122 (PMC10111864; doi:10.1101/gad.350320.122)
Supplement: Supplemental Material [file supp_gad.350320.122_Supplemental_table_S1.xlsx]

## Sheet: RNAseqResults
RNA fractionation-sequencing analysis
	TPM values for paired cell body (CB) and protrusion (Pr) samples
Gene symbol	RNASeq_CB1	RNASeq_CB2	RNASeq_Pr1	RNASeq_Pr2	PR vs CB log2FC	PR vs CB PValue	PR vs CB FDR
Mrpl15	29.7144	34.7709	31.0054	33.5935	0.101523	0.579216	0.80736
Lypla1	89.3144	80.8327	115.569	106.065	0.47008	0.00629267	0.0592945
Tcea1	184.086	184.859	201.352	194.898	0.195478	0.219931	0.509798
Rgs20	0.438678	0.33759	0.324318	0.257072	-0.340365	0.605673	0.81309
Atp6v1h	81.7806	80.2073	74.1669	70.172	-0.0750867	0.678081	0.859206
Rb1cc1	33.5462	29.3456	28.1394	21.7797	-0.249586	0.182498	0.488577
St18	0	0.0500723	0.0240519	0.0285973	0.259024	0.824901	0.938326
Pcmtd1	28.0483	29.1278	27.742	24.0889	-0.0511081	0.775545	0.911786
Sntg1	0.0267889	0.0106202	0.030608	0	-0.343147	0.785114	0.917233
Rrs1	55.3478	41.3486	58.9696	72.3219	0.532582	0.0169105	0.117155
Adhfe1	0.991606	1.05649	0.849732	0.804511	-0.214022	0.644841	0.838673
2610203C22Rik	3.38558	3.15929	3.74923	2.31143	-0.0359367	0.936243	0.996951
Mybl1	16.4069	15.1493	14.2564	10.5699	-0.262545	0.244831	0.509798
Vcpip1	23.0692	29.1506	21.2039	19.27	-0.271284	0.14604	0.427672
1700034P13Rik	0.0868097	0.0516224	0.198372	0.11793	1.16281	0.28094	0.547092
Sgk3	1.17694	1.02923	1.06787	1.03456	0.0188982	0.959665	0.999675
Mcmdc2	1.90502	2.17506	1.77031	0.897157	-0.538012	0.235682	0.509798
Snhg6	237.241	214.886	232.106	254.253	0.198441	0.321133	0.595435
Snord87	43.8155	44.8152	30.0372	19.841	-0.748976	0.134715	0.406136
Tcf24	0.415463	0.432355	0.573589	0.689826	0.673871	0.205891	0.509798
Ppp1r42	0.0850451	0	0	0.038511	-0.853816	0.586739	0.807399
Cops5	139.501	142.939	110.903	119.721	-0.196698	0.255428	0.516699
Cspp1	14.3575	17.731	10.4484	7.58058	-0.741924	0.00309912	0.0368176
Arfgef1	25.7472	31.1365	31.2697	26.8794	0.125596	0.469668	0.724524
Cpa6	0.401115	0.636073	0.22915	0.42382	-0.523941	0.452096	0.711759
Prex2	10.2542	8.98296	11.5439	6.90346	0.0168174	0.941127	0.999675
A830018L16Rik	0.0156389	0.00929987	0.00893427	0.00708179	-0.532469	0.689818	0.864171
Gm17644	4.57981	7.47137	5.9505	2.49599	-0.430154	0.28395	0.550619
Sulf1	0.506616	0.951363	0.365585	0.350154	-0.913253	0.0790651	0.308685
Slco5a1	1.19621	0.788365	1.07947	0.414024	-0.353935	0.438751	0.700005
Ncoa2	9.88534	11.7005	12.7381	10.812	0.218655	0.252687	0.512974
Tram1	180.44	157.666	164.962	132.649	-0.0992589	0.563877	0.798292
Lactb2	43.3687	46.8383	42.6804	39.4018	-0.0431796	0.826685	0.938935
Xkr9	0.0673384	0	0	0.0609858	-0.0152279	0.991805	0.999675
Gm5523	0.989631	0.805309	1.19023	1.22648	0.512847	0.387602	0.651864
Eya1	0.0746224	0.1065	0.119366	0.0405496	-0.122738	0.886073	0.970461
Terf1	30.1075	32.1689	20.5157	19.7836	-0.53395	0.0191459	0.127565
Rpl7	2726.35	2517.31	3194.92	3252.9	0.390024	0.0595009	0.256375
Rdh10	10.7937	12.4003	9.00725	8.03529	-0.350943	0.202144	0.509798
Stau2	5.31789	7.71239	7.56301	7.33608	0.29521	0.322512	0.596575
Ube2w	20.3107	21.0155	17.6986	17.8385	-0.123448	0.534082	0.775948
Tceb1	226.998	195.192	242.447	225.508	0.236315	0.186499	0.495035
D030040B21Rik	0.209334	0.0553256	0.186027	0.105325	0.154178	0.860669	0.956511
Tmem70	52.1171	42.0352	50.3927	50.2183	0.183631	0.371586	0.636713
Ly96	13.0124	15.9875	9.82977	8.66817	-0.553091	0.127219	0.392797
Jph1	0.0404703	0.0481322	0.0308267	0.0366524	-0.266515	0.789627	0.919151
Gdap1	0.0823557	0.0979475	0.0752775	0.104421	0.1124	0.891063	0.973026
Pi15	7.75577	7.27457	5.44746	3.25755	-0.709809	0.0114557	0.089698
Crispld1	0.161874	0.154017	0.166457	0.0586413	-0.439754	0.574341	0.806079
Tfap2b	11.7786	13.024	15.4861	14.5514	0.370278	0.0468171	0.228449
Pkhd1	0.02508	0.0119313	0.0114622	0.0090856	-0.766175	0.457956	0.71658
Mcm3	117.066	98.5026	111.78	97.0682	0.0400179	0.815627	0.932524
6720483E21Rik	0.115798	0.137721	0.0661535	0	-1.76264	0.217432	0.509798
Paqr8	0.968302	0.977135	0.938721	0.637784	-0.222788	0.614527	0.819608
Efhc1	0.352429	0.454081	0.503342	0.319181	0.110135	0.866593	0.960062
Tram2	4.05876	5.38202	4.15767	3.33785	-0.23851	0.535354	0.776523
Tmem14a	4.17593	3.71062	2.8518	2.65173	-0.430721	0.295902	0.565352
Gsta3	0.16111	0.095806	0.874376	0.218867	2.06699	0.025263	0.152975
Gm4956	0	0	0.06454	0	2.33061	0.247862	0.509798
Kcnq5	0.854715	1.12702	0.849191	0.698357	-0.261756	0.488605	0.738377
4933415F23Rik	0.0364308	0	0	0	-2.31863	0.247904	0.509798
Mir30a	20.0934	16.2938	9.39193	2.48152	-1.57144	0.0357401	0.189738
Mir30c-2	9.26384	4.59071	5.29228	0	-1.39246	0.172646	0.472532
Ogfrl1	13.0658	13.0556	17.1311	15.3976	0.40682	0.0572226	0.250872
B3gat2	0.0148902	0	0	0.0134855	-0.0114672	0.995016	0.999675
Smap1	24.0985	28.2701	45.0308	43.8287	0.85917	2.02477e-06	0.000144951
1110058L19Rik	27.0276	23.7037	31.7695	30.4653	0.383225	0.191562	0.502995
Fam135a	14.9809	17.507	14.0576	12.6685	-0.187384	0.321505	0.595912
Lmbrd1	7.52859	7.43776	5.41398	3.71415	-0.630705	0.0197487	0.130425
Gm597	0.067502	0	0.0257085	0.020378	-0.513859	0.711518	0.875759
Phf3	42.9511	48.196	40.6863	36.3359	-0.149862	0.337357	0.610379
Ptp4a1	84.5255	97.0165	127.225	133.033	0.617068	0.000122465	0.00329769
Gm13363	120.796	137.959	182.781	190.596	0.626299	9.00062e-05	0.0026251
Gm5415	0.0346035	0.061732	0.0593051	0.031339	-0.00550615	0.995691	0.999675
Prim2	64.3218	57.4136	56.1688	44.4631	-0.190187	0.321817	0.59609
1700001G17Rik	0.948267	1.04104	0.416715	0.132124	-1.78843	0.029104	0.164852
Rab23	14.9724	16.1226	14.9274	14.5547	0.0175055	0.936333	0.996982
Bag2	40.1943	45.8494	55.3138	61.2532	0.536999	0.00575328	0.0555988
Zfp451	15.6869	20.3122	15.577	12.8845	-0.24449	0.217799	0.509798
Gm15455	0.0645029	0.0255716	0.0491325	0.0584177	0.300474	0.783494	0.916288
Bend6	26.001	20.7615	36.5287	31.4145	0.622731	0.00939338	0.0781773
Dst	59.5901	81.71	72.2199	45.5039	-0.173954	0.456854	0.715434
Mir6896	3.55325	6.33895	3.04487	5.63158	-0.036309	0.96645	0.999675
Ccdc115	17.7235	19.3601	16.9042	16.8782	-0.0390421	0.881116	0.967595
Imp4	38.3488	43.3114	37.886	41.1027	0.0503185	0.793218	0.920343
Ptpn18	0	0.0490298	0	0	-2.33423	0.246048	0.509798
Arhgef4	1.31414	1.96078	1.28309	1.5364	-0.104425	0.811616	0.930881
Fam168b	55.707	66.5573	93.7233	103.146	0.786838	2.0687e-06	0.000147457
Plekhb2	18.8529	22.5773	18.7228	21.896	0.0729913	0.704584	0.871873
Hs6st1	15.4489	16.3621	20.0221	23.5928	0.554034	0.0125692	0.0952599
Uggt1	64.416	56.3075	47.1352	33.4397	-0.501497	0.00683067	0.06272
Mir6897	6.2755	1.24393	3.58509	3.78899	0.00909183	0.992901	0.999675
Neurl3	0	0.0597165	0.0573689	0.0682106	1.19269	0.33913	0.611981
Arid5a	6.82717	7.97328	7.07159	7.14604	0.0394061	0.87215	0.962715
Kansl3	13.4617	16.6884	18.4793	19.144	0.418761	0.0458758	0.225395
Mir6898	0.842167	0	0.962232	1.52544	1.36984	0.357125	0.623564
Lman2l	6.47012	5.58065	5.06156	4.14404	-0.305065	0.354218	0.621915
Cnnm4	3.32584	3.34955	3.9617	2.93518	0.131825	0.677769	0.859161
Cnnm3	3.11776	3.00729	3.64639	2.70135	0.135133	0.662381	0.850516
Ankrd23	1.95802	2.9997	2.04757	1.29241	-0.479373	0.29256	0.561195
Ankrd39	5.70043	7.81602	6.84499	6.31356	0.0606059	0.853402	0.952275
Sema4c	8.6701	9.07578	6.87009	6.43292	-0.32305	0.210145	0.509798
Fam178b	0	0	0.0288407	0.0228608	3.16723	0.109666	0.359746
Cox5b	380.762	381.96	380.356	381.173	0.0910553	0.590087	0.807399
Actr1b	84.6413	83.325	120.609	130.975	0.677669	0.000108444	0.00300896
4933424G06Rik	0	0.0684329	0.131485	0.0521112	1.37388	0.355853	0.623487
Zap70	0	0	0	0.0215837	2.30719	0.25066	0.509798
Tmem131	12.3197	18.0325	14.0761	10.431	-0.214092	0.32764	0.600885
Cnga3	0	0	0	0.015326	2.30719	0.25066	0.509798
Inpp4a	2.99222	3.30531	2.88958	2.42468	-0.15408	0.588736	0.807399
Coa5	42.4309	51.2628	58.6864	64.2798	0.492098	0.00576933	0.0555988
Unc50	60.5758	54.6749	43.5526	34.647	-0.474733	0.0391171	0.201817
Mgat4a	43.2223	44.8001	31.4106	24.023	-0.579758	0.00077596	0.01327
4930594C11Rik	1.78888	2.09956	1.74808	1.02323	-0.408262	0.343268	0.616221
2010300C02Rik	1.68028	1.75081	2.19167	1.81804	0.313054	0.367037	0.632127
Tsga10	2.77561	3.35642	2.40949	2.41546	-0.247098	0.449821	0.709595
Lipt1	12.3855	10.6138	9.48185	7.59137	-0.346888	0.27797	0.543637
Mitd1	30.2337	53.7169	27.9728	45.158	-0.0806508	0.804951	0.927434
Mrpl30	190.787	200.79	198.901	230.668	0.231719	0.219306	0.509798
Lyg2	0	0.0300795	0	0	-2.33423	0.246048	0.509798
Txndc9	42.2718	48.3786	36.917	39.2806	-0.152623	0.383272	0.648196
Eif5b	34.5734	35.1345	26.4363	27.7188	-0.269447	0.109818	0.359973
Rev1	26.4287	27.1616	22.5648	22.3232	-0.162014	0.362455	0.62757
Lonrf2	0	0	0.0291873	0	3.18888	0.10777	0.359746
Chst10	0.103955	0.0494542	0.04751	0.0941476	-0.0141772	0.98817	0.999675
Pdcl3	83.1302	72.8744	85.0797	80.2106	0.171963	0.350696	0.619269
Rpl31	1160.98	984.268	1274.52	1373.46	0.394961	0.043894	0.219696
Tbc1d8	0.0730422	0.0694966	0.15022	0.0529212	0.540873	0.528991	0.772287
Cnot11	21.9775	15.7122	23.0045	24.2077	0.411429	0.102163	0.359746
Snord89	7.58846	3.28187	3.15285	2.49912	-0.873263	0.307723	0.580391
Rnf149	52.6448	47.0855	50.2875	41.8633	-0.0282014	0.882234	0.968216
Creg2	0	0.0132995	0	0	-2.33423	0.246048	0.509798
Rfx8	0.0324234	0.0385619	0.0740919	0.0293646	0.532739	0.690114	0.864171
Map4k4	92.3856	81.0227	117.86	117.862	0.533064	0.00193892	0.0260259
Il1r1	28.5661	29.8845	26.2522	19.5609	-0.264691	0.161608	0.454776
Il1rl2	8.54649	9.05711	5.28142	4.30681	-0.787525	0.0145895	0.105587
Il1rl1	67.5465	174.01	41.5025	90.9436	-0.736018	0.0577689	0.252198
Il18r1	0.0271269	0.0322626	0.0464915	0.0368517	0.548965	0.598088	0.809099
Il18rap	79.2514	114.558	58.9371	67.9309	-0.506274	0.00734527	0.0658725
Slc9a2	3.58301	8.03696	3.37263	6.94394	-0.0416909	0.921802	0.988832
Mfsd9	2.0779	3.1564	1.55142	1.39743	-0.725479	0.0579873	0.252684
Pou3f3	0	0	0	0.0191675	2.30719	0.25066	0.509798
Mrps9	71.2904	85.5482	56.3913	62.6611	-0.297298	0.130545	0.399413
Tgfbrap1	4.32078	6.57321	7.59917	7.51879	0.575889	0.0385249	0.200081
AI597479	22.9037	22.711	21.3681	19.282	-0.0759274	0.712732	0.876381
Fhl2	67.6697	65.9025	61.191	54.807	-0.113825	0.525196	0.769688
Nck2	19.6527	20.8443	25.4716	32.5709	0.62008	0.00802357	0.0699082
1500015O10Rik	0.0730258	1.99758	0.584058	1.455	0.153009	0.875685	0.964734
Uxs1	82.1496	90.2526	50.7438	44.1748	-0.769154	9.18391e-05	0.00265051
Tpp2	97.0681	118.879	85.5348	74.457	-0.338242	0.036223	0.191197
Mettl21c	0	0.0710164	0	0	-2.33423	0.246048	0.509798
Tex30	65.2057	58.7117	59.6249	50.5583	-0.083112	0.696728	0.867812
Kdelc1	44.645	57.0464	28.2149	21.6571	-0.935839	4.78089e-06	0.000277409
Bivm	13.5832	15.5716	15.2499	11.2656	-0.0483147	0.848008	0.950331
Ercc5	12.743	16.348	10.4209	8.46522	-0.529495	0.0358904	0.190152
Mettl21e	0	0.0484903	0	0	-3.18961	0.106775	0.359746
Gulp1	15.4491	16.4303	15.9337	13.0838	-0.0462206	0.851576	0.951457
Col3a1	134.868	242.863	98.3808	104.064	-0.792284	0.000518014	0.00985776
Col5a2	253.721	221.263	141.979	94.5617	-0.925357	8.13409e-06	0.000417743
Wdr75	113.085	122.27	84.332	79.8422	-0.425946	0.00826071	0.0715596
Slc40a1	0.0383709	0.159724	0.065762	0.208506	0.644915	0.487307	0.737089
Dnah7b	0.0052644	0.00626107	0	0	-3.17522	0.108025	0.359746
Slc39a10	86.8851	61.0648	42.9377	20.3143	-1.15817	5.11104e-05	0.00171088
Tmeff2	0.485526	0.785328	0.465987	0.1583	-0.953205	0.144597	0.424889
9330175M20Rik	0.0508204	0.0302209	0	0	-3.69959	0.053542	0.242441
Sdpr	69.7714	68.8435	63.5177	50.6744	-0.192409	0.277823	0.543519
Nabp1	10.6022	11.9844	8.24984	7.22217	-0.453094	0.0819054	0.315727
Myo1b	45.969	53.5578	41.9067	33.7871	-0.303539	0.0829093	0.318557
Stat1	9.22579	51.5935	9.2269	40.7684	-0.12784	0.842081	0.947184
Gls	102.515	98.2204	103.82	85.4308	0.00250125	0.988412	0.999675
Nab1	36.1323	33.6811	62.3403	59.4911	0.893611	1.47413e-07	2.04854e-05
Tmem194b	7.16487	7.88509	5.13011	2.90705	-0.825269	0.0106027	0.0852388
Mfsd6	7.62154	6.44308	6.3886	4.46511	-0.294306	0.29423	0.563549
Inpp1	6.72594	5.73864	10.0237	9.63372	0.74446	0.0215917	0.138546
Hibch	36.0768	38.1546	31.176	30.9156	-0.163222	0.473167	0.726975
1700019A02Rik	0	0.246009	0	0	-3.18961	0.106775	0.359746
Pms1	14.4247	13.7958	10.5391	8.83847	-0.454928	0.0813772	0.314644
Ormdl1	33.2665	30.9582	19.3458	16.0026	-0.774999	0.00205109	0.0271012
Osgepl1	8.65957	8.91262	7.91531	7.8728	-0.0605125	0.840776	0.946607
Asnsd1	81.4436	73.9025	87.5328	85.1839	0.243127	0.16419	0.459348
Dnah7a	0.00528413	0	0	0	-2.31863	0.247904	0.509798
Stk17b	24.7083	28.0921	20.7041	21.6428	-0.220764	0.293332	0.562481
Hecw2	0.0972646	0.156507	0.0915199	0.103634	-0.262167	0.665243	0.851681
Mir7681	0	0	0	0.815685	2.30719	0.25066	0.509798
Ccdc150	0.102202	0.222843	0.155696	0.04628	-0.610242	0.470285	0.725093
Gtf3c3	36.2107	39.3447	28.4039	23.8826	-0.440418	0.0200978	0.132346
Pgap1	1.21983	1.06438	0.826434	0.338641	-0.906778	0.0308986	0.171088
Ankrd44	1.49972	1.63292	1.89453	0.966068	-0.0550869	0.886514	0.970696
Sf3b1	191.189	197.537	139.483	109.462	-0.55483	0.00137742	0.0201222
Coq10b	51.9748	59.5451	45.8318	53.4087	-0.0678014	0.732004	0.888019
Hspd1	925.82	1022.29	866.036	837.522	-0.0989144	0.60559	0.813081
Hspe1	837.69	768.828	803.241	838.575	0.123604	0.467348	0.723268
Mob4	89.6062	74.4221	84.7626	81.0073	0.102983	0.570743	0.804096
Rftn2	4.07498	5.60176	4.45438	5.46393	0.142753	0.646052	0.839391
Mars2	11.8128	12.1225	11.1832	10.7392	-0.0339421	0.892655	0.974032
Plcl1	0.72217	0.576517	0.994674	0.689879	0.449081	0.276869	0.542036
Satb2	3.14052	5.661	5.87297	4.93299	0.39893	0.191508	0.502932
9130024F11Rik	1.14804	0.579256	0.914224	0.740418	0.00499175	0.992208	0.999675
4930558J18Rik	2.40174	2.44301	3.10522	1.97482	0.147153	0.720206	0.881582
1700066M21Rik	21.7594	27.0075	17.6421	16.5817	-0.414044	0.0710647	0.288551
Tyw5	24.2389	21.1796	20.6039	17.5943	-0.164212	0.542659	0.781824
9430016H08Rik	20.1148	28.3467	22.8147	25.176	0.0903376	0.740016	0.893519
Spats2l	0.0320627	0.0190665	0.0183169	0.116152	1.45986	0.199794	0.509798
Kctd18	11.1756	12.1908	10.4645	9.15429	-0.16045	0.535063	0.776169
Sgol2	72.7013	81.8088	52.1489	42.4096	-0.617628	0.000131196	0.00347692
Aox1	12.5639	13.6929	10.3647	8.3899	-0.395725	0.106792	0.359746
Aox3	0.118985	0.247645	0.322877	0.390631	1.07969	0.0917571	0.337723
Aox2	0	0	0	0.0245935	3.14578	0.111562	0.360386
Bzw1	492.681	478.778	487.259	445.974	0.0324816	0.854334	0.952479
Clk1	71.9028	86.2149	42.8524	36.4395	-0.902415	5.2784e-07	5.05697e-05
Ppil3	41.9772	41.5252	38.0451	39.4218	-0.0143433	0.945196	0.999675
Nif3l1	31.4381	36.3647	25.3657	30.8426	-0.16871	0.475821	0.728428
Orc2	65.6663	60.4906	62.5235	67.3053	0.134484	0.446608	0.707287
Fam126b	8.00984	8.17806	5.96484	4.86315	-0.491803	0.0336409	0.181814
Ndufb3	168.09	151.058	144.563	149.141	-0.0283995	0.889014	0.972379
Gm20257	2.63267	2.38952	1.66232	2.25882	-0.253556	0.629808	0.830196
Als2cr12	0.411465	0.293619	0.18805	0.186324	-0.81565	0.310441	0.583489
Cflar	48.2603	52.3669	53.653	52.5905	0.172927	0.264056	0.527378
Casp8	38.7109	46.7862	44.0505	40.9461	0.0873819	0.63304	0.831728
Trak2	38.0664	37.981	74.3768	64.2069	0.955256	1.76798e-09	6.49713e-07
Stradb	13.7138	12.8151	14.3259	14.2958	0.200935	0.432093	0.693605
Als2cr11	0	0.0361914	0.0347686	0	-0.003567	0.998093	0.999675
Tmem237	51.9564	55.9656	37.1962	31.5983	-0.55891	0.00319626	0.0375669
Mpp4	1.34441	2.12359	0.984051	1.52198	-0.347256	0.435604	0.697029
Als2	9.71226	10.8922	10.0948	9.23916	0.00185696	0.992981	0.999675
Cdk15	0	0	0.0501638	0.278338	4.99496	0.00560486	0.0548122
Fzd7	18.4737	16.6629	18.4421	11.4552	-0.154217	0.528755	0.772099
Gm973	0	0	0.0206097	0	2.33061	0.247862	0.509798
Sumo1	282.337	266.03	274.902	284.317	0.1209	0.452933	0.71206
Nop58	386.095	396.938	297.192	294.954	-0.309488	0.0607409	0.259688
Snord70	36.7058	10.1862	30.7551	15.5134	0.01455	0.983892	0.999675
Snord11	8.23452	13.4661	5.88031	3.72884	-1.0678	0.179939	0.484396
Bmpr2	17.6696	22.5939	19.0392	13.9209	-0.19762	0.301034	0.571813
Fam117b	11.0265	10.3826	17.6728	17.2028	0.794868	0.00016036	0.00404248
Ica1l	0.337559	0.485986	0.284188	0.386165	-0.177396	0.767175	0.908469
Wdr12	58.9884	67.0722	45.254	50.5531	-0.29688	0.0960533	0.348525
Carf	4.64872	4.87603	5.37547	4.37249	0.122076	0.641079	0.836412
Nbeal1	19.2163	25.3385	26.6922	17.5489	0.0791781	0.694424	0.866604
Cyp20a1	68.0439	71.0094	50.6944	43.1177	-0.477806	0.0115807	0.0902997
Abi2	25.6717	26.4008	33.5485	29.6202	0.36938	0.0347013	0.185653
Raph1	14.7163	18.8643	21.4628	14.2298	0.176847	0.404237	0.668353
Cd28	0.0751064	0.0714606	0.0514884	0.0136042	-1.11244	0.259473	0.522263
Pard3b	1.72317	2.21483	2.52506	2.33741	0.401722	0.172372	0.472097
Nrp2	73.0945	84.5305	56.0843	44.0144	-0.564462	0.000775869	0.01327
Ino80d	6.5331	8.52815	8.11621	7.29287	0.129782	0.486082	0.736314
Ino80dos	1.58339	1.58356	1.11014	0.879962	-0.583744	0.24777	0.509798
Ndufs1	126.371	128.399	92.9502	81.1616	-0.458987	0.00344348	0.039203
Eef1b2	604.119	629.24	785.305	837.857	0.491845	0.0064447	0.0601784
Snora41	44.7616	50.5059	12.4579	15.0721	-1.67988	0.000449831	0.00890881
Zdbf2	0	0	0	0.00447359	2.30719	0.25066	0.509798
Adam23	1.45215	1.39063	1.1959	1.29807	-0.0939961	0.785927	0.917477
Fastkd2	33.081	34.796	20.3897	17.9028	-0.734824	0.000115519	0.00316281
4933402D24Rik	0.0369287	0	0	0	-2.31863	0.247904	0.509798
Klf7	10.0474	10.1023	8.15232	7.56096	-0.267404	0.402823	0.667169
Mir6899	1.01323	2.41012	0	0	-3.71285	0.0527755	0.242441
Creb1	37.5097	37.7422	33.9973	27.8826	-0.193846	0.23766	0.509798
Mettl21a	16.7347	18.8904	16.0078	13.3496	-0.187842	0.433314	0.694756
2810408I11Rik	17.917	16.0089	15.4834	13.838	-0.123494	0.708038	0.87384
Ccnyl1	35.4496	29.2939	52.1303	49.8948	0.743522	0.000136427	0.00355851
Fzd5	7.20312	8.54453	8.14432	6.3537	-0.0284512	0.907322	0.981834
Plekhm3	1.50719	2.52215	1.64418	1.91374	-0.0689234	0.837535	0.94477
D630023F18Rik	0	0	0.027781	0.0660622	4.06731	0.0295539	0.166292
Idh1	75.1937	67.2224	70.1715	60.7046	-0.0349982	0.850389	0.951192
Pikfyve	18.1203	19.3375	13.5676	9.65341	-0.603664	0.00177458	0.0243942
Pth2r	0.0537257	0	0.0306926	0	-0.82995	0.596019	0.808614
Map2	0.657867	0.97802	0.979838	0.744755	0.171756	0.682236	0.860765
Rpe	57.4499	55.9515	59.7524	51.1592	0.0565961	0.757326	0.903535
Kansl1l	9.31833	10.24	9.96193	10.0185	0.126486	0.603017	0.812283
Acadl	46.0053	57.3678	52.0697	47.2427	0.0381761	0.842857	0.947669
Myl1	0	0	0.0667494	0	2.33061	0.247862	0.509798
Lancl1	8.30028	8.31575	7.5404	7.26711	-0.0739404	0.772526	0.911217
Cps1	0	0.0138662	1.35875	0	6.44639	0.000124054	0.00332493
Erbb4	0	0	0.0174047	0	2.33061	0.247862	0.509798
Ikzf2	0.440527	0.433878	0.495466	0.236887	-0.186652	0.696641	0.867812
Bard1	10.534	14.0006	11.1927	10.338	-0.0904348	0.699616	0.868651
Atic	161.906	174.777	157.832	159.723	0.0108562	0.944458	0.999675
Fn1	397.117	739.895	534.367	433.426	-0.130609	0.637493	0.834036
Apol7d	1.03277	0.452529	0.807372	0.344598	-0.331545	0.659117	0.848856
Gm8883	0.381827	0.302743	0.290842	0.172903	-0.495241	0.571433	0.804305
4933417E11Rik	0.415305	0.352808	0.271151	0.107464	-0.960424	0.277982	0.543637
Mreg	0.858382	1.14464	1.39684	1.53125	0.651633	0.1686	0.466245
Pecr	12.6958	13.4723	14.2557	12.7371	0.13625	0.658428	0.84867
Tmem169	0.207326	0.0547949	0.105282	0.146041	0.00262979	0.997741	0.999675
Xrcc5	85.1432	89.5856	71.425	67.5295	-0.237513	0.157946	0.448751
2022-03-04	1.05316	0.828893	1.11483	0.631196	-0.0406918	0.930703	0.993529
Smarcal1	10.7289	12.9784	9.96351	9.54187	-0.184755	0.39141	0.655402
Ankar	0.0283608	0.016865	0.016202	0	-1.3686	0.356809	0.623487
Rpl37a	2140.94	1768.08	2330.24	2417.49	0.370148	0.0526589	0.242441
Igfbp2	0	0.174357	0.223336	0	0.405506	0.771504	0.910921
Igfbp5	0	0	0.0126566	0	2.33061	0.247862	0.509798
6030407O03Rik	0	0.0428228	0	0.0326093	-0.027224	0.989003	0.999675
Tns1	7.61795	11.8224	15.6761	14.5704	0.73938	0.000469446	0.00920505
Rufy4	0	0	0	0.025141	2.30719	0.25066	0.509798
Cxcr2	1.74743	1.39396	1.21742	1.02289	-0.406153	0.348489	0.619269
Arpc2	414.947	399.335	501.292	467.481	0.34123	0.0413372	0.210531
Gpbar1	0	0.0779029	0.299361	0.296613	2.87024	0.0215966	0.138546
Aamp	120.43	99.2864	117.896	127.978	0.252983	0.180948	0.485779
Pnkd	6.50322	7.86663	6.79528	6.82938	0.0215027	0.935561	0.996417
Tmbim1	64.566	71.98	57.0851	45.9101	-0.316608	0.0810178	0.313695
Catip	3.39512	2.56957	2.18643	2.29215	-0.325643	0.413484	0.677277
Slc11a1	0.506616	0.836847	0.739632	0.739214	0.24733	0.666426	0.852041
Ctdsp1	35.9975	28.8937	58.3981	51.4728	0.844344	2.31757e-05	0.000919081
Mir26b	3.05162	4.5367	6.10168	3.45466	0.40436	0.627956	0.828506
Vil1	0.0208043	0	0	0	-2.31863	0.247904	0.509798
Usp37	23.8985	26.6011	21.9516	15.376	-0.349238	0.0775937	0.306146
Rqcd1	53.589	59.2716	58.7336	59.8981	0.168005	0.328566	0.601783
Plcd4	0	0.0247113	0	0.0188175	-0.027224	0.989003	0.999675
Zfp142	3.60164	5.61501	4.53158	4.15004	0.0154374	0.955879	0.999675
Bcs1l	11.8065	14.8429	12.7605	12.2339	0.00545615	0.984201	0.999675
Rnf25	22.2458	26.7188	20.9467	24.5269	-0.00465495	0.986143	0.999675
Stk36	0.669035	0.987256	0.920132	0.740568	0.101167	0.812459	0.931349
Ttll4	23.4656	28.2165	19.5813	15.9493	-0.448338	0.0210628	0.136434
Cyp27a1	0.068621	0.0408063	0.156808	0	0.437424	0.737469	0.891942
Prkag3	0.206081	0.217864	0.183137	0.228115	0.0620518	0.931847	0.99419
Wnt10a	0.330683	0.314631	0.377827	0.569024	0.65473	0.338788	0.61163
Ccdc108	0.0113408	0.0134879	0	0	-3.17522	0.108025	0.359746
Ihh	0.0265331	0.0315564	0	0.02403	-0.868235	0.581186	0.80736
Nhej1	8.50828	5.92559	5.34232	6.03954	-0.254836	0.531842	0.774285
Slc23a3	0.0315097	0.0749503	0.108006	0	0.02121	0.988097	0.999675
Cnppd1	10.2789	8.33771	12.0149	9.45932	0.287279	0.298262	0.568261
Fam134a	20.7703	15.6842	18.8634	16.2614	0.0289271	0.913102	0.985123
Zfand2b	11.7313	11.4587	10.3808	10.489	-0.0590513	0.852113	0.951803
Abcb6	4.57665	4.23353	3.99131	2.38281	-0.390852	0.272303	0.537556
Atg9a	8.4473	10.8916	9.1104	6.46351	-0.222104	0.420738	0.683461
Ankzf1	9.80145	10.5445	8.45376	5.81516	-0.427216	0.121471	0.381097
Glb1l	3.47629	4.62609	2.57636	2.2634	-0.646081	0.0551233	0.244981
Stk16	29.7113	37.4071	31.8557	32.7914	0.0453906	0.81549	0.932524
Tuba4a	28.8068	36.477	28.2942	38.0181	0.128889	0.6057	0.81309
Dnajb2	12.5928	10.7631	12.6532	13.8068	0.271601	0.289418	0.556849
Ptprn	21.848	20.8136	24.837	19.737	0.149318	0.488747	0.738457
Dnpep	37.5885	35.431	38.5308	35.8834	0.117191	0.586187	0.807399
Des	0.0423144	0	0	0	-3.16092	0.109275	0.359746
Speg	0.0326274	0.0129348	0.0559184	0.0246244	0.819239	0.350504	0.619269
Gmppa	22.2805	29.9814	27.0571	29.4031	0.21418	0.403944	0.668269
Chpf	32.0927	25.5093	29.1329	25.6521	0.0120895	0.953127	0.999675
Tmem198	0.563886	0.564751	0.813824	0.456933	0.240411	0.694297	0.866604
Obsl1	0.4945	0.240594	0.475113	0.580168	0.597816	0.263059	0.526192
Inha	0.0443246	0.0527162	0.0506438	0	-0.844369	0.590429	0.807399
Stk11ip	4.16021	4.32503	5.10233	3.66235	0.131543	0.657834	0.848234
Slc4a3	0.86151	0.903049	1.1178	0.965377	0.328579	0.428717	0.69105
Epha4	0.563619	0.329068	0.444926	0.222741	-0.36378	0.513103	0.759097
Pax3	12.7078	14.5953	13.0446	12.4352	-0.00436546	0.985423	0.999675
Sgpp2	0.113539	0.154325	0.129726	0.0293793	-0.701032	0.418019	0.681509
Farsb	98.1259	104.401	89.7624	88.1055	-0.0931264	0.572473	0.805231
Mogat1	0	0.0639501	0	0	-2.33423	0.246048	0.509798
Acsl3	58.3294	53.7524	33.2757	20.3843	-0.983462	9.49308e-06	0.000463089
Utp14b	12.8195	12.8637	10.776	8.48263	-0.328366	0.196491	0.509798
Kcne4	0	0.031313	0	0.0238446	-0.027224	0.989003	0.999675
Scg2	1.17429	1.3035	0.834838	0.638105	-0.661913	0.185097	0.492907
Ap1s3	2.09693	2.60119	1.31387	1.26607	-0.765017	0.0538945	0.24309
Wdfy1	14.3615	17.5876	17.2263	17.6412	0.224815	0.287644	0.554984
Mrpl44	19.4905	30.1671	21.2806	22.4359	-0.0784562	0.777247	0.912814
Serpine2	3.28179	5.21665	2.12721	2.37203	-0.806471	0.0365215	0.192404
Cul3	105.998	92.61	158.879	134.181	0.64715	0.000123969	0.00332493
Dock10	0.103041	0.285947	0.137353	0.108873	-0.541353	0.419401	0.682506
Irs1	11.7762	12.6842	13.8432	10.6524	0.0903094	0.628906	0.829429
Rhbdd1	16.2203	19.6812	11.79	9.15789	-0.686039	0.0052879	0.0530297
Col4a4	0.00830518	0	0.0379569	0	1.82816	0.240329	0.509798
Col4a3	0.0150649	0.00895852	0.0172127	0	-0.50546	0.711483	0.875759
Mff	73.4699	71.7479	71.2315	67.8929	0.0295592	0.868166	0.960646
Agfg1	64.2681	59.6929	71.6592	60.5078	0.179685	0.305456	0.577492
Pid1	11.4765	12.8684	14.0016	10.8782	0.120539	0.640716	0.836071
Mir6353	1.7216	1.36502	2.62272	0	-0.262073	0.82316	0.937292
Dner	0.624901	0.530864	0.550793	0.468929	-0.0982622	0.853122	0.95222
Trip12	88.4979	102.939	89.9379	80.6369	-0.0724796	0.666277	0.851946
Fbxo36	3.89081	3.42773	3.3753	4.30681	0.167428	0.71928	0.881157
Slc16a14	0	0.0328326	0.0315419	0	-0.003567	0.998093	0.999675
A530032D15Rik	0	0.262922	0.0420977	0.100107	-0.632384	0.609592	0.816018
Gm7609	2.17364	3.87774	2.57551	2.62477	-0.107989	0.804593	0.927426
C130026I21Rik	0.0329005	0.117388	0	0.0893901	-0.445973	0.725116	0.884649
Sp110	0.131602	1.17388	0.37591	1.28126	0.513894	0.548988	0.786163
Sp140	1.95936	3.63912	1.62536	3.28164	-0.0603153	0.894671	0.974971
Sp100	4.80792	21.0143	5.1157	17.2813	-0.0561164	0.923898	0.989989
A630001G21Rik	0.870877	1.6333	1.45428	0.970732	0.0514776	0.922986	0.989653
Cab39	89.2668	78.6866	87.8964	75.4208	0.0460957	0.782011	0.915353
Itm2c	86.345	96.1381	54.9832	59.5708	-0.573875	0.00196261	0.0262374
2810459M11Rik	0	0.0231534	0	0.0352623	0.811239	0.604351	0.812283
Psmd1	208.581	267.731	204.071	210.567	-0.100453	0.568814	0.802053
Armc9	4.04676	5.48789	3.56645	4.27955	-0.175058	0.551207	0.788076
Ncl	305.606	299.389	249.572	309.365	-0.0164487	0.938814	0.998403
Snora75	25.1561	35.2376	21.7166	11.6446	-0.77391	0.1323	0.402104
Mir3535	14.9986	20.9861	11.0886	6.3923	-0.956168	0.0874988	0.328334
Snord82	39.0989	41.9645	15.2542	9.50033	-1.62802	0.00503749	0.051425
C130036L24Rik	1.02444	1.15747	0.877866	0.742234	-0.336607	0.572548	0.805231
Ptma	3876.34	3610.46	4222.06	4167.61	0.255514	0.253435	0.514039
Pde6d	40.6778	37.4319	42.7453	41.8957	0.206443	0.412827	0.67667
Cops7b	16.2481	16.4204	14.7121	15.0311	-0.0412196	0.873468	0.963257
Nppc	0.0622331	0	0	0	-2.31863	0.247904	0.509798
Dis3l2	11.9632	18.071	10.9584	11.9088	-0.28786	0.283189	0.549727
Alpi	0	0	0	0.0251302	2.30719	0.25066	0.509798
Ecel1	0	0	0.0248214	0	2.33061	0.247862	0.509798
Prss56	0.0324397	0.154325	0.0370645	0.088138	-0.35007	0.759106	0.904702
Chrnd	0	0	0	0.0198075	2.30719	0.25066	0.509798
Eif4e2	32.1208	31.5194	38.6998	40.5313	0.409995	0.0214396	0.137902
Efhd1	0.0359262	0.128184	0	0.065074	-0.965441	0.465356	0.721765
Gigyf2	32.35	36.3931	24.5124	21.5365	-0.485354	0.0065582	0.0609286
3110079O15Rik	0	0.166935	0	0	-2.33423	0.246048	0.509798
Ngef	60.2286	76.6225	96.2275	99.7565	0.617782	0.000299166	0.00663179
Neu2	0.0966421	0.0766258	0.147227	0	-0.262096	0.82312	0.937292
Inpp5d	0.0919255	0.0624738	0.0900266	0.0832533	0.234362	0.769372	0.909772
Atg16l1	28.6101	32.9595	21.1092	21.1093	-0.447615	0.0232518	0.1451
Scarna6	166.824	182.547	64.5316	72.2276	-1.2536	2.71599e-06	0.000177527
Sag	0.868148	0.987616	0.560649	0.957171	-0.170212	0.776965	0.912613
Dgkd	30.3279	33.5097	38.5424	41.257	0.41918	0.0152832	0.10908
Usp40	20.6398	28.0002	22.1885	21.5319	-0.0541777	0.779031	0.913431
Ugt1a10	25.2827	35.8024	18.7629	17.7347	-0.642963	0.00406915	0.0440967
Ugt1a9	25.6484	36.3796	19.0298	18.0425	-0.642409	0.00405546	0.0440349
Ugt1a7c	26.8325	39.9199	19.7713	19.3447	-0.668956	0.00169346	0.0236926
Ugt1a6b	39.0835	54.656	28.4024	27.5077	-0.645103	0.00168544	0.0236606
Ugt1a6a	28.1029	39.9166	20.7332	19.5112	-0.657143	0.00135837	0.0200029
Ugt1a5	25.6719	36.4463	19.0542	18.0325	-0.643971	0.00399233	0.043641
Ugt1a2	25.6475	36.445	19.1354	17.9888	-0.64207	0.00411234	0.0443995
Ugt1a1	25.5451	36.0421	19.0679	17.8243	-0.639639	0.0041568	0.044695
Mroh2a	0.0432197	0.0308413	0.0493814	0.0313139	0.170386	0.845377	0.949188
Hjurp	56.5018	79.7833	59.9566	52.967	-0.173275	0.334152	0.607305
6430706D22Rik	114.739	162.452	123.826	108.886	-0.154367	0.38556	0.650283
A730008H23Rik	123.405	176.86	125.024	116.028	-0.217292	0.229941	0.509798
Spp2	0	0	0.170326	0	3.18888	0.10777	0.359746
Glrp1	0	0.236455	0.0757199	0.120039	-0.0666587	0.954183	0.999675
Gm19589	0.0247318	0.0294141	0.0282578	0	-0.844369	0.590429	0.807399
Arl4c	16.7758	15.382	17.0378	16.6888	0.159255	0.481805	0.733087
2410088K16Rik	0	0	0	0.123381	2.30719	0.25066	0.509798
Sh3bp4	10.2399	8.69297	12.0427	7.00338	0.0837956	0.780857	0.914595
Agap1	5.8884	4.99884	8.5684	7.35572	0.633721	0.00718958	0.0649985
4933400F21Rik	0	0	0.0205184	0.016264	3.16723	0.109666	0.359746
Gbx2	0.0610036	0.0362765	0.0348504	0.0276243	-0.53247	0.689811	0.864171
Ackr3	19.7141	31.1622	8.21113	10.9405	-1.29716	1.16122e-05	0.000533418
Cops8	62.1376	75.6592	72.4034	73.5789	0.181553	0.32016	0.59448
Col6a3	110.391	166.171	112.023	83.4973	-0.404949	0.0563074	0.247912
Mlph	0.506164	0.79119	0.627897	0.419121	-0.216465	0.668422	0.85323
Rab17	0	0	0.0379958	0	2.33061	0.247862	0.509798
Lrrfip1	157.719	153.563	142.21	132.338	-0.0903345	0.587741	0.807399
Rbm44	0.016839	0.0600809	0	0	-4.10594	0.0276962	0.160819
Ramp1	0.0429165	0.0510416	0	0	-4.09359	0.0281575	0.161849
Ube2f	61.8496	70.164	62.5133	71.785	0.124604	0.526155	0.770511
Scly	4.31921	4.05363	5.23712	5.66803	0.474642	0.157998	0.448782
Espnl	0.083412	0.0425159	0.0408445	0.0431674	-0.499693	0.574814	0.806079
Klhl30	0.300615	0.280915	0.269871	0.350042	0.192862	0.766956	0.90834
Fam132b	0	0	0	0.020863	2.30719	0.25066	0.509798
Ilkap	75.3229	72.3318	76.9082	72.7676	0.110378	0.536774	0.777493
Hes6	8.88912	9.30108	9.37942	8.49045	0.0658274	0.836256	0.943778
Per2	1.51091	1.74411	1.53591	1.7004	0.0920694	0.788776	0.918655
Traf3ip1	11.4131	11.3703	11.6218	11.3096	0.101727	0.67809	0.859206
Asb1	5.22235	4.55986	5.91808	5.29067	0.283022	0.275728	0.540763
Twist2	7.6116	7.4655	10.4474	8.46024	0.412679	0.211996	0.509798
Hdac4	6.13128	7.07702	9.78501	8.51537	0.563384	0.0311301	0.171829
Ndufa10	117.733	139.384	132.679	141.698	0.192562	0.295241	0.564766
Mir6900	1.08078	1.2854	2.46973	0.978821	0.532847	0.690463	0.864171
Myeov2	128.782	115.415	143.911	162.972	0.42332	0.0359234	0.190181
Gpc1	92.2133	92.7354	94.0333	102.578	0.183665	0.256034	0.517544
Ankmy1	0	0	0.0228467	0	2.33061	0.247862	0.509798
Dusp28	0.39143	0.672441	0.496927	0.98473	0.611118	0.377278	0.642803
Rnpepl1	2.30453	3.07074	5.87566	6.57057	1.31478	8.12551e-05	0.00243564
9430060I03Rik	0.271488	0.27676	0.13294	0.0351252	-1.63245	0.0816201	0.315161
Capn10	7.0324	7.29152	7.54568	7.65502	0.180241	0.526078	0.770511
Gpr35	0	0.0171463	0.0164722	0	-0.003567	0.998093	0.999675
Kif1a	0	0	0.00897322	0.00711267	3.16723	0.109666	0.359746
Agxt	0	0	0.190835	0	4.12301	0.0274396	0.160172
Sned1	3.17422	7.82616	3.74268	4.7519	-0.252637	0.509157	0.755965
Mir6901	0	6.21967	3.58509	3.78899	0.417839	0.702688	0.870993
Mterfd2	6.70965	7.86361	5.23001	5.88179	-0.290352	0.317268	0.591173
Pask	9.7036	9.77796	8.00406	6.49361	-0.338501	0.160384	0.452607
Ppp1r7	23.7695	30.3808	31.2553	33.1829	0.351563	0.0641076	0.269826
Mir6902	1.01323	1.20506	0	0	-3.17522	0.108025	0.359746
Mir6345	1.01323	0.60253	0	0	-3.69959	0.053542	0.242441
Hdlbp	228.544	269.118	233.642	229.457	-0.00741104	0.967473	0.999675
2022-09-02	403.163	360.844	379.393	317.022	-0.0472821	0.794119	0.920705
Farp2	5.50336	8.4576	7.97359	6.92081	0.193408	0.491988	0.740639
Stk25	46.0544	46.5967	47.1784	45.5901	0.0944252	0.600291	0.810276
Bok	37.8123	28.6522	43.0478	44.8672	0.490972	0.0535733	0.242441
Thap4	22.4863	24.6725	30.9059	32.2467	0.517822	0.0240068	0.147853
Atg4b	29.4699	26.6967	27.147	25.9962	0.00986171	0.961238	0.999675
Dtymk	85.291	82.7168	89.3627	83.7453	0.133911	0.456718	0.715289
Ing5	23.0351	27.0222	22.1067	24.7186	0.00364747	0.984451	0.999675
D2hgdh	5.57709	5.01885	5.06383	4.30195	-0.0922443	0.769748	0.910083
Gal3st2	0	0.027099	0	0	-2.33423	0.246048	0.509798
Gm9994	0.109446	0.260334	0.0625248	0.0991212	-0.971118	0.386144	0.650602
Gm6086	0.0319521	0	0	0	-3.16092	0.109275	0.359746
Fam174a	10.8335	10.1392	11.956	12.0413	0.285961	0.291406	0.559469
St8sia4	0	0	0.0261025	0	3.18888	0.10777	0.359746
D1Ertd622e	28.8235	25.4075	25.5181	26.1901	0.022125	0.918645	0.987696
Ppip5k2	34.3218	36.789	32.3087	27.6348	-0.155576	0.37207	0.637377
Gin1	8.86442	7.97312	5.66307	4.46009	-0.650317	0.045884	0.225395
Pam	305.885	288.721	236.018	185.649	-0.409721	0.02094	0.135958
B230216N24Rik	2.25698	3.27351	2.26427	1.09681	-0.638514	0.228444	0.509798
1810006J02Rik	0.0768783	0	0	0	-3.16092	0.109275	0.359746
Rnf152	0.136856	0.180851	0.14768	0.08263	-0.383263	0.539322	0.779417
Pign	58.9621	60.3949	34.5478	26.4399	-0.881595	1.95684e-07	2.4331e-05
2310035C23Rik	27.9132	27.2773	23.313	19.6416	-0.273342	0.13079	0.400013
Tnfrsf11a	0.0129126	0.0614288	0.0737673	0.0467776	0.801493	0.409973	0.674008
Zcchc2	9.78105	11.5518	11.9539	12.0931	0.270319	0.194558	0.507122
Gm20753	0.47594	0.141512	0	0.10776	-2.07474	0.144378	0.42485
Phlpp1	5.77928	5.66047	8.16904	7.02365	0.497842	0.043107	0.216873
Bcl2	4.19016	3.21931	6.18549	4.20471	0.564275	0.0535825	0.242441
Kdsr	20.1441	22.0374	12.2513	10.174	-0.821018	1.53052e-05	0.00066958
Vps4b	59.476	67.9312	53.6668	50.6702	-0.193313	0.25818	0.520736
Serpinb7	0.0343651	0.0408712	0	0	-3.17522	0.108025	0.359746
Serpinb2	3.10454	1.99686	1.80977	1.205	-0.690351	0.133991	0.404713
Serpinb10	0	0	0	0.0168279	2.30719	0.25066	0.509798
Serpinb8	6.26978	5.25258	6.91584	4.01766	-0.00180725	0.995627	0.999675
Cdh19	0.212334	0.378801	0	0.230763	-1.14229	0.231736	0.509798
Dsel	13.9978	16.2866	10.6323	7.41887	-0.659025	0.0053795	0.0534629
Tsn	87.9348	88.3156	103.714	104.144	0.331337	0.0388998	0.20124
Nifk	97.373	111.777	78.6297	85.6133	-0.25009	0.16572	0.46222
Clasp1	18.2169	26.9382	20.9735	19.4649	-0.0587751	0.769084	0.909623
2900060B14Rik	7.82073	6.97603	2.35803	3.54146	-1.21569	0.0132345	0.0987186
Tfcp2l1	0.020986	0.0415986	0.023978	0.0126708	-0.661582	0.493481	0.742016
Gli2	0.0386684	0.114973	0.110453	0.140082	0.838084	0.26826	0.532432
Inhbb	0.167642	0.163129	0.12189	0.110419	-0.415976	0.565619	0.799074
Ralb	65.7297	58.8675	72.7578	68.6336	0.271506	0.145254	0.426352
Tmem185b	11.3196	15.4248	9.08476	7.05582	-0.634593	0.0230052	0.144214
Epb4.1l5	0.761821	0.846311	1.0426	0.689952	0.190344	0.61304	0.818558
Ptpn4	11.1753	12.1438	11.0524	8.8356	-0.140292	0.563485	0.798009
Tmem177	5.20036	6.48946	3.98368	4.17456	-0.418198	0.172898	0.473053
Tmem37	20.1491	22.9021	11.2194	11.6073	-0.817086	0.00722617	0.0652288
Dbi	374.545	318.227	375.73	334.323	0.122053	0.485217	0.735371
3110009E18Rik	7.3243	7.29454	7.41599	7.1187	0.0834915	0.810551	0.930451
Steap3	9.51169	17.3814	8.79214	11.1839	-0.315228	0.311426	0.584849
En1	0	0	0.0290101	0	2.33061	0.247862	0.509798
Insig2	14.142	15.7486	11.0649	10.5406	-0.373601	0.128839	0.395952
Ccdc93	10.9121	11.8938	9.1798	8.27196	-0.293445	0.158505	0.449666
Htr5b	0.129435	0.0769699	0.221832	0	0.0675094	0.954292	0.999675
Ddx18	77.8509	104.695	68.9526	67.9996	-0.314822	0.0922964	0.339028
Actr3	355.17	277.938	446.251	372.437	0.454161	0.0181523	0.122725
Slc35f5	19.2768	17.759	13.409	9.90506	-0.584653	0.0239394	0.147664
Gpr39	0.241156	0.258131	0.275537	0.0218406	-0.721416	0.428229	0.690688
Nckap5	0	0	0.0292738	0.0154693	4.39959	0.015818	0.111454
Mgat5	10.8217	14.1129	9.54792	8.13582	-0.400246	0.124986	0.388586
Acmsd	0.0281576	0.0334884	0.0321719	0	-0.844369	0.590429	0.807399
2900009J06Rik	1.67707	0.831076	0.798404	0.886002	-0.492042	0.534029	0.775948
Ccnt2	27.1456	29.717	18.5757	14.2394	-0.704706	0.00108836	0.0172233
Map3k19	0.049426	0.039189	0.0188242	0	-2.06346	0.132484	0.402444
Rab3gap1	35.2531	34.9969	32.5928	30.1038	-0.0731153	0.678056	0.859206
Zranb3	6.04173	5.57284	4.32088	3.9162	-0.407155	0.156288	0.445762
R3hdm1	15.794	20.8196	22.6187	19.7839	0.308158	0.117827	0.373205
Mir128-1	1.85277	1.10177	1.05846	0.83899	-0.532471	0.689808	0.864171
Ubxn4	56.3231	59.6565	52.478	49.2448	-0.0962789	0.564327	0.798369
Lct	0.0315505	0.0625396	0.0240324	0.0190494	-0.973713	0.329559	0.6028
Mcm6	187.388	158.661	196.429	161.531	0.133453	0.446649	0.707287
Dars	131.4	144.534	131.41	131.316	0.0246203	0.87435	0.963942
Cxcr4	0.643464	1.57309	0.898578	0.679887	-0.379049	0.537147	0.777724
C4bp	0	0.040958	0.393478	0	3.10221	0.0457458	0.225154
C4bp-ps1	0	0.102286	0.0982651	0	-0.003567	0.998093	0.999675
Pfkfb2	5.76282	5.66745	5.16741	4.22416	-0.195933	0.424185	0.686502
Yod1	8.40451	9.91506	7.31819	5.49388	-0.426433	0.11161	0.360386
AA986860	0.646463	0.583267	1.0188	0.746986	0.598148	0.249616	0.509798
Pigr	0	0	0.423492	0.0305166	6.68489	0.000155605	0.00394063
Il19	0	0.0753899	0	0	-2.33423	0.246048	0.509798
Mapkapk2	67.3225	49.9638	113.75	100.849	0.954818	1.84087e-06	0.000132936
Dyrk3	4.60062	6.06718	4.36255	6.57587	0.148455	0.680396	0.86009
Eif2d	28.6572	35.4972	33.9075	36.6225	0.237037	0.273597	0.53844
Rassf5	0.590383	1.63081	1.15327	1.37984	0.314758	0.535579	0.776647
Ikbke	5.99272	7.00688	4.90399	5.26235	-0.255084	0.383726	0.64851
Srgap2	9.71897	12.5854	12.9753	10.2703	0.153002	0.445108	0.705729
Fam72a	4.34366	5.38585	4.01258	4.68718	-0.0572653	0.867951	0.960601
Ctse	0	0.0363792	0	0	-2.33423	0.246048	0.509798
5430435G22Rik	16.6808	24.2712	14.5658	19.8092	-0.142455	0.613454	0.818794
Slc26a9	0	0	0	0.0161344	2.30719	0.25066	0.509798
Pm20d1	0	0	0.0418598	0	3.18888	0.10777	0.359746
Slc41a1	9.238	11.4006	9.76023	9.50051	-0.00201629	0.993493	0.999675
Rab7l1	0.762264	0.647556	0.497678	0.936907	0.137938	0.839678	0.945896
Nucks1	235.176	211.547	294.228	268.107	0.420592	0.0246002	0.150616
Slc45a3	0.148817	0.199115	0.0850165	0.101083	-0.771815	0.322381	0.596466
Elk4	25.0838	31.7445	32.9185	31.8844	0.287478	0.1209	0.379956
Mfsd4	0.0133622	0.063568	0.0458017	0.0363049	0.228336	0.8257	0.938654
Cdk18	0.25547	0.405115	0.34054	0.327773	0.124328	0.845071	0.949188
Klhdc8a	0.972172	0.650377	1.37111	1.14184	0.70472	0.104124	0.359746
Nuak2	0.310569	0.787983	0.307533	0.468784	-0.361862	0.57692	0.806936
Tmcc2	6.46567	6.08396	9.32124	10.7986	0.776257	0.00411241	0.0443995
Dstyk	10.1968	9.91679	8.65662	8.02986	-0.178897	0.435005	0.696663
Rbbp5	26.6386	27.796	21.1341	18.3691	-0.371997	0.0494077	0.236827
Tmem81	3.53643	3.94031	2.72209	2.62967	-0.386357	0.311451	0.584849
Cntn2	0.00680093	0.0404425	0	0.018478	-1.01758	0.410683	0.674256
Mdm4	36.2882	49.4123	33.3732	32.949	-0.269647	0.159309	0.450321
Pik3c2b	0.0654275	0.0583608	0.0373777	0.111103	0.389051	0.630294	0.830465
Ppp1r15b	47.1382	38.8104	40.8646	30.0583	-0.19609	0.319343	0.593502
Plekha6	0	0	0.00993588	0.00787573	3.16723	0.109666	0.359746
Golt1a	0	0	0.0402236	0	2.33061	0.247862	0.509798
Etnk2	0	0.0338263	0.194979	0.0515169	2.73929	0.0404711	0.207077
Sox13	0.3673	0.349471	0.566548	0.515607	0.678477	0.231125	0.509798
Snrpe	605.633	560.245	620.294	655.094	0.222224	0.181064	0.485921
Zc3h11a	69.288	84.0802	61.804	54.8385	-0.300196	0.0645348	0.270838
Zbed6	39.5013	46.7487	42.1437	36.6076	-0.0376138	0.826642	0.938935
Atp2b4	0.0782041	0.065107	0.13403	0.0920744	0.719088	0.29659	0.566233
Mir6903	0.736896	0	0	0	-2.31863	0.247904	0.509798
Optc	0.0312817	0.037204	0.107224	0.0849917	1.4674	0.214386	0.509798
Prelp	0	0	0.0411393	0.130437	5.31782	0.00194219	0.0260486
Fmod	0.0226817	0.0539516	0.0259153	0.0205419	-0.54539	0.682283	0.860765
Btg2	2.31371	2.27644	2.06679	1.90494	-0.118435	0.741375	0.894274
Chit1	0.0350334	0	0	0	-2.31863	0.247904	0.509798
Adora1	0	0	0	0.0100927	2.30719	0.25066	0.509798
Ppfia4	0.0427538	0.0254241	0.0610614	0.0290404	0.414024	0.660771	0.849451
Tmem183a	60.1404	58.8225	75.1907	70.7198	0.385676	0.0229413	0.144087
Cyb5r1	25.5639	29.7396	28.0692	23.1522	-0.0188462	0.937718	0.99775
Adipor1	98.4878	88.1361	149.721	144.966	0.748771	1.55287e-05	0.000674776
Klhl12	15.6436	16.8437	18.1057	17.5306	0.227611	0.325986	0.59952
Rabif	37.637	41.4949	36.4975	38.8231	0.0259983	0.900674	0.978039
Kdm5b	10.1491	9.62212	11.6783	9.41533	0.179686	0.435986	0.697215
Ppp1r12b	6.21733	7.86825	7.19955	5.01359	-0.116417	0.659086	0.848856
Ube2t	55.117	59.6978	43.6181	48.8806	-0.21357	0.361129	0.627416
Lgr6	0.143189	0.404459	0.0818017	0.210732	-0.730918	0.354147	0.621911
Ptprv	0	0.0507394	0	0	-4.11832	0.0272389	0.160172
Ptpn7	0.0198673	0.0236286	0.0226997	0.0359861	0.51373	0.69771	0.868379
Arl8a	21.5648	18.3973	33.1716	34.6786	0.853863	0.000847009	0.0142203
Rnpep	32.7194	27.2498	57.0582	46.5291	0.871961	2.07314e-05	0.000846505
Timm17a	216.251	231.035	215.569	241.962	0.130292	0.458346	0.716821
Lmod1	1.99048	1.25214	2.01112	1.34085	0.115652	0.774668	0.911655
Shisa4	12.5879	8.81416	14.8184	14.8551	0.555017	0.0973209	0.35132
Ipo9	58.6596	65.3252	71.7156	66.1882	0.247194	0.109495	0.359746
Nav1	7.54778	11.9911	15.7562	14.1775	0.716702	0.000802292	0.0136357
Mir1231	0	0.952146	0	2.17516	1.3339	0.368897	0.633979
Csrp1	60.4138	50.1959	111.096	110.258	1.08931	3.08189e-08	6.12356e-06
Phlda3	43.3197	35.2761	53.334	62.6125	0.653116	0.00595741	0.0569138
Tnni1	0.407476	0.692315	0.266039	0.369035	-0.647621	0.409064	0.673203
Lad1	0	0	0.0495267	0.0196288	3.70825	0.0536429	0.242441
Tnnt2	2.48614	2.21762	3.31401	4.12794	0.75684	0.0909752	0.336168
Pkp1	0.0433662	0.0171921	0.0330325	0.0523667	0.545654	0.608745	0.815391
Igfn1	0	0	0.00823609	0	2.33061	0.247862	0.509798
Tmem9	18.1942	21.0658	11.4737	9.83296	-0.789029	0.00278535	0.0339435
Cacna1s	0.0103589	0	0	0	-2.31863	0.247904	0.509798
Kif21b	0.128001	0.0930324	0.170625	0.180329	0.745728	0.215567	0.509798
Camsap2	32.7509	36.6346	33.7453	30.6296	-0.0147439	0.927332	0.991677
9230116N13Rik	0.742167	0.882677	0.953973	0.30807	-0.303737	0.638971	0.834583
Ddx59	10.5071	12.7732	9.67717	9.85851	-0.154098	0.570095	0.803448
Kif14	13.1971	18.3086	12.2782	10.8488	-0.34828	0.0765442	0.303591
Zfp281	20.3699	21.0245	17.8242	13.9392	-0.294493	0.133854	0.404624
Gm19705	2.12178	1.73489	2.12124	1.56131	0.00583147	0.992909	0.999675
Nr5a2	0	0	0.0192097	0	2.33061	0.247862	0.509798
Mir181a-1	0	0	0	0.675049	2.30719	0.25066	0.509798
Mir181b-1	3.24234	0.964048	0.926148	0.734116	-1.21422	0.331094	0.604205
Ptprc	0.0114449	0.0408351	0.0784595	0	0.597583	0.633143	0.831728
Nek7	103.435	81.1107	131.521	103.919	0.433238	0.0197449	0.130425
Lhx9	0.721774	0.630404	0.889103	0.582186	0.196442	0.655999	0.847255
2310009B15Rik	43.6098	51.0557	51.6437	50.3982	0.204801	0.430894	0.692735
Dennd1b	12.3328	15.1594	13.592	11.8547	-0.0169345	0.926784	0.991411
4930596I21Rik	1.40971	2.85023	1.12749	1.91509	-0.340934	0.628004	0.828506
Zbtb41	34.1063	35.3062	35.1764	30.4533	0.0095599	0.952634	0.999675
Aspm	60.1408	63.4282	35.0558	25.793	-0.93511	5.50696e-08	9.5284e-06
F13b	0	0	0.0311572	0.0246969	3.16723	0.109666	0.359746
Cfhr1	0	0	0.0855564	0	3.18888	0.10777	0.359746
Gm4788	0	0.0267142	0.153984	0	2.37274	0.12473	0.387938
Cfhr2	0	0	0.369997	0	5.12682	0.00895722	0.0754914
Cfh	8.17086	11.8204	5.55053	4.17092	-0.945722	0.000782746	0.0133584
Kcnt2	0.0819394	0.0974524	0.074897	0.0296837	-0.709734	0.430621	0.692735
Cdc73	15.4732	20.5913	18.1495	16.0749	0.0214058	0.932386	0.994403
B3galt2	0.0141649	0	0.048553	0	1.41009	0.344228	0.616324
Glrx2	9.10986	7.17479	10.5079	9.76197	0.400995	0.141521	0.418831
Trove2	42.8198	45.5933	41.4048	32.126	-0.177514	0.278959	0.544528
Uchl5	85.2363	99.8735	90.1031	92.1393	0.0749746	0.674361	0.857312
Rgs2	1.63787	1.64039	1.60052	1.4248	-0.0263855	0.94724	0.999675
Brinp3	0.0204435	0.024314	0	0	-3.17522	0.108025	0.359746
Pla2g4a	145.416	216.223	97.4441	124.619	-0.595464	0.00365972	0.0410831
Ptgs2os	3.8979	6.67283	3.10403	5.88363	-0.106714	0.816106	0.93262
Ptgs2	195.964	331.512	126.644	144.28	-0.85321	0.000122372	0.00329769
Pdc	0	0	0	0.0470965	2.30719	0.25066	0.509798
BC003331	42.6445	44.7233	31.2639	28.0241	-0.467822	0.00961014	0.0794614
Tpr	146.803	125.033	134.72	108.039	-0.0789682	0.66591	0.851681
Hmcn1	0	0	0	0.0032068	2.30719	0.25066	0.509798
C730036E19Rik	0	0	0.0280651	0	2.33061	0.247862	0.509798
Ivns1abp	106.211	98.4221	84.2267	68.2901	-0.337761	0.0419196	0.21245
Swt1	12.0925	13.3726	8.92819	7.38119	-0.552245	0.0267323	0.159363
Trmt1l	19.4662	15.4537	19.7949	17.4976	0.179167	0.487001	0.736959
Mir7682	1.11805	2.65944	1.27745	1.01257	-0.545382	0.682224	0.860765
Rnf2	40.797	48.7246	40.2024	42.6699	-0.0123765	0.946176	0.999675
Fam129a	0.428032	0.783182	0.564295	0.596388	0.0524055	0.920377	0.988138
Edem3	31.0586	31.9987	19.5439	12.3879	-0.899153	2.53101e-05	0.000984772
1700025G04Rik	2.47979	2.01626	2.74217	2.86602	0.407813	0.140079	0.416035
Tsen15	38.7821	34.2697	43.5912	38.8589	0.261638	0.29475	0.564022
Colgalt2	0.0159879	0	0.0182672	0	0.0121898	0.996101	0.999675
Rgl1	92.0235	64.7825	125.291	101.231	0.610688	0.00233573	0.0297352
Arpc5	293.879	229.745	366.476	328.909	0.494229	0.00742676	0.066088
Ncf2	0.0249795	0	0	0.045246	0.827134	0.598128	0.809099
Smg7	35.2603	44.4647	36.4294	35.7466	-0.0453881	0.794138	0.920705
Nmnat2	0.659508	0.562699	1.29411	1.07772	1.03609	0.0170647	0.117878
Lamc2	4.68394	4.89865	3.64433	4.28756	-0.173593	0.54054	0.780486
Lamc1	122.454	125.845	119.08	73.4001	-0.285016	0.166439	0.462734
E330020D12Rik	0.321138	0.245531	0.157252	0.249293	-0.368366	0.605387	0.813
Shcbp1l	0	0.0377134	0.0724615	0	0.854688	0.587465	0.807399
Dhx9	120.992	156.856	85.7204	84.5101	-0.608037	0.0003173	0.00697764
Npl	0	0.164912	0.0528096	0.0837196	-0.0440551	0.974302	0.999675
Rgs8	0.0111728	0.0132881	0.0255313	0.0202375	0.910259	0.468341	0.723868
Rgs16	34.2147	24.8382	30.3666	19.4171	-0.171906	0.533015	0.77517
Rnasel	0.885886	1.02119	0.965468	1.16027	0.259979	0.519108	0.764629
Rgsl1	0	0	0	0.0161344	2.30719	0.25066	0.509798
Gm5531	0.15397	0.21364	0.234561	0.255648	0.518684	0.484453	0.735259
Mir8114	16.3578	20.1495	14.6849	16.931	-0.101056	0.850093	0.951192
Glul	21.5309	29.4263	26.2634	28.8311	0.215731	0.332854	0.605997
4930452N14Rik	0	0	0.120868	0.0958063	3.16723	0.109666	0.359746
Ier5	14.6352	16.6748	15.6341	17.2237	0.168543	0.485237	0.735371
Mr1	1.8092	2.92019	1.09263	1.70874	-0.632378	0.1567	0.446323
Stx6	16.6139	17.8774	27.6903	27.8719	0.782907	0.000791527	0.0134943
Xpr1	15.7392	14.8079	17.2568	12.3507	0.0381721	0.84774	0.950331
Acbd6	17.6977	10.961	23.8452	26.28	0.89033	0.00276053	0.0337405
Qsox1	45.225	35.4756	32.648	22.5586	-0.469522	0.0317989	0.174588
Cep350	14.5317	16.0194	13.2349	9.19314	-0.359534	0.0656981	0.274107
Tor1aip1	23.6657	36.5726	21.1643	24.992	-0.27663	0.212196	0.509798
Tor1aip2	38.6682	55.746	31.9664	34.441	-0.404274	0.0280111	0.161849
Tdrd5	0.0933855	0.111065	0.0213398	0.0169151	-2.19764	0.0415868	0.211346
Soat1	57.1222	72.224	48.992	43.9518	-0.380875	0.0244904	0.150055
Abl2	42.5251	46.7177	46.8313	44.0771	0.120536	0.44113	0.701844
Tor3a	17.1642	27.5881	10.6785	16.8568	-0.584879	0.0521363	0.242441
Fam20b	52.9884	54.4671	61.5218	61.7087	0.29151	0.0785525	0.307971
Ralgps2	0.963658	0.940667	1.32956	1.16092	0.474888	0.17663	0.478966
Tex35	0	0.171768	0	0.0654001	-0.882744	0.575618	0.806079
Rasal2	11.1865	11.1318	9.84597	9.30104	-0.129485	0.463964	0.721059
2810025M15Rik	44.0459	44.4399	63.0464	64.7793	0.624663	0.00586814	0.0562885
BC026585	0.0503079	0.0598323	0.0574801	0.0911238	0.513734	0.697689	0.868379
Sec16b	2.24524	2.10639	2.21479	1.86923	-0.00526081	0.987707	0.999675
Astn1	0.00897659	0	0	0	-2.31863	0.247904	0.509798
Pappa2	0.105749	0.12577	0.172608	0.157341	0.602838	0.312538	0.58591
Rfwd2	59.0112	49.6973	79.089	68.6608	0.528397	0.00206761	0.0272579
Scarna3a	8.7928	8.4967	7.53477	4.47935	-0.452688	0.495195	0.743714
Mir1843b	15.7205	12.854	13.4713	8.00854	-0.346059	0.608134	0.814968
Tnr	0.0240396	0.0285909	0.0137334	0.0435435	0.273276	0.804251	0.927339
4930523C07Rik	25.1206	27.5299	20.5368	16.4856	-0.418335	0.0240149	0.147853
4930562F07Rik	0.146216	0.173898	0.0835309	0	-1.76265	0.217381	0.509798
Tnn	0.145121	0.637278	0.19132	0.353852	-0.369907	0.591964	0.808433
Mrps14	55.2021	50.4241	57.5434	59.8621	0.244542	0.189042	0.498832
Cacybp	263.496	286.872	269.148	262.852	0.0455784	0.775062	0.911655
Rabgap1l	5.69947	7.34745	6.3949	5.7312	-0.00910673	0.96898	0.999675
Gpr52	0.597117	0.781181	0.341123	0.108157	-1.54389	0.0635904	0.268401
Rc3h1	15.6537	19.675	16.9366	15.6064	-0.0219901	0.90079	0.978039
Serpinc1	0.180047	0.249823	1.13144	0.0815307	1.52723	0.113545	0.364389
Zbtb37	8.3668	10.0104	7.74692	5.88352	-0.340921	0.206234	0.509798
Gas5	401.776	393.742	225.583	192.721	-0.838432	5.29029e-07	5.05697e-05
Snord47	332.216	357.143	121.967	85.8351	-1.6453	9.96952e-07	8.08167e-05
Dars2	18.8873	17.0573	13.8625	11.7098	-0.404857	0.0893385	0.332661
Cenpl	10.7903	15.0077	7.77391	8.10293	-0.597902	0.0233075	0.145338
Klhl20	14.1195	14.5001	13.2327	12.031	-0.0885827	0.702844	0.871089
Ankrd45	0	0.041431	0.0199011	0	-0.858876	0.584822	0.807399
Prdx6	168.424	223.276	239.608	273.265	0.491618	0.0065372	0.0607677
Tnfsf18	0.125672	0.0373662	0	0	-4.37936	0.0182316	0.12296
Fasl	0.0335299	0	0	0	-2.31863	0.247904	0.509798
Suco	34.0169	36.3367	20.7781	16.0137	-0.847101	5.91745e-06	0.000325106
4930558K02Rik	0	0.0662576	0	0	-2.33423	0.246048	0.509798
Pigc	14.1441	13.0837	8.12519	7.13434	-0.747436	0.00447499	0.0471056
Dnm3	0.0603387	0.102517	0.0787897	0.0624531	-0.101087	0.89257	0.974032
Dnm3os	30.4685	37.9491	16.6912	8.24492	-1.37486	1.33428e-07	1.90215e-05
Mir199a-2	78.9953	64.5036	14.1448	18.1527	-2.04673	3.32705e-06	0.000209998
Mir214	44.8033	44.8721	24.9218	13.8815	-1.13424	0.018231	0.12296
Mettl13	12.5045	13.2133	12.03	12.9668	0.0556313	0.827168	0.939352
Vamp4	20.207	20.3471	18.4644	17.1178	-0.0972936	0.688329	0.864171
Prrc2c	55.2664	105.599	58.7968	46.5774	-0.508469	0.0358166	0.189961
Fmo4	0	0	0	0.0328647	2.30719	0.25066	0.509798
Fmo1	0	0	0.127415	0	4.12301	0.0274396	0.160172
Fmo2	0.038877	0.115593	0.0222098	0.0880235	-0.268551	0.792415	0.920343
Fmo6	0.13871	0.0412427	0.0396213	0	-2.04691	0.14842	0.431602
Fmo3	0.129049	0.0383701	0	0.116874	-0.337495	0.779043	0.913431
Mroh9	0	0.0521812	0.0250649	0.0198678	-0.0225809	0.988032	0.999675
Prrx1	83.2614	96.5291	98.0066	91.319	0.169391	0.308497	0.58158
Gorab	29.1023	30.9541	24.4807	21.8391	-0.282946	0.202849	0.509798
Kifap3	34.5894	32.334	34.2677	28.6506	-0.00202644	0.991255	0.999675
Scyl3	8.72646	9.96738	9.0857	7.65272	-0.067511	0.783311	0.916165
BC055324	28.39	30.5845	21.1582	17.8206	-0.506885	0.0184804	0.124181
Mettl18	7.56102	7.88166	6.91118	5.67958	-0.206059	0.54123	0.781052
Sele	3.65209	4.07867	2.72247	1.83529	-0.678142	0.0575774	0.251528
Selp	0	0	0.0215509	0	2.33061	0.247862	0.509798
F5	0	0	0.110047	0	5.58354	0.00438297	0.0464398
Slc19a2	21.7367	21.0141	15.1462	11.0189	-0.624233	0.00917326	0.0767315
Ccdc181	14.0228	14.8878	13.7945	13.7221	0.0233587	0.928156	0.992173
Blzf1	11.4908	12.8826	9.38313	8.9513	-0.315889	0.184031	0.491017
Nme7	19.9711	19.3706	15.163	14.1067	-0.336022	0.158606	0.449798
Atp1b1	1.40209	1.04221	0.886814	0.793639	-0.458661	0.350373	0.619269
Dpt	0.277462	0.707126	0.181154	0.358981	-0.69937	0.379918	0.645174
Sft2d2	3.97812	4.34049	4.47823	4.44243	0.196039	0.460322	0.718621
Tiprl	26.2929	26.8486	26.5348	26.0975	0.0793864	0.661093	0.849629
Gpr161	6.07418	4.32656	4.84286	4.50369	-0.0720802	0.840207	0.946363
Dcaf6	12.5181	10.8743	14.908	13.3629	0.359966	0.142014	0.419989
Mpc2	54.8996	52.4695	71.0553	62.4428	0.402847	0.0928706	0.340608
Adcy10	0.024898	0	0.0142238	0	-0.82995	0.596019	0.808614
Mpzl1	40.8734	47.5968	23.995	22.4348	-0.834935	6.49629e-05	0.00206993
Rcsd1	0.0485744	0	0.0277498	0	-0.82995	0.596019	0.808614
Creg1	14.2511	22.1754	8.89103	11.8011	-0.70402	0.0210584	0.136434
Cd247	0.0140849	0	0.0160929	0.0127561	0.848759	0.589741	0.807399
Pou2f1	5.4455	8.37472	6.83161	5.79103	-0.0316394	0.884654	0.969716
Dusp27	0.177221	0.114967	0.0920396	0.145911	-0.193133	0.800002	0.924309
Tada1	42.707	45.3606	35.56	35.5005	-0.21487	0.253658	0.514176
Pogk	15.2835	18.5327	22.1069	23.412	0.527932	0.00491079	0.0505824
Gm16701	0.0692809	0.0823973	0.39579	0.062745	1.50367	0.231392	0.509798
Fam78b	1.59971	1.20651	2.13984	1.63726	0.505152	0.164264	0.459469
Uck2	106.364	84.1037	121.861	122.598	0.447814	0.0263582	0.157872
Tmco1	39.9604	39.8893	22.8536	19.3226	-0.832002	4.20146e-06	0.000251738
Aldh9a1	20.5551	23.9294	25.8132	26.8044	0.340103	0.117881	0.373234
Mgst3	145.012	120.362	108.979	93.9669	-0.30201	0.169188	0.466938
Rxrg	0.10977	0.0652762	0.12542	0.124268	0.561241	0.535954	0.776966
Pbx1	9.76197	14.6269	11.6567	14.6444	0.217198	0.331069	0.604205
Nuf2	111.359	132.538	84.8129	85.9572	-0.416607	0.0138965	0.101851
Rgs5	0	0.0426334	0.0409574	0	-0.003567	0.998093	0.999675
Hsd17b7	14.5742	14.0961	11.3227	7.89648	-0.494031	0.0480754	0.233076
3110045C21Rik	2.85669	2.10647	2.08893	1.19011	-0.532808	0.317382	0.591297
Ddr2	128.88	155.346	200.754	166.504	0.462683	0.0112518	0.0886472
Uap1	71.8627	64.5232	77.4995	67.2441	0.172866	0.351292	0.619925
Uhmk1	28.2263	30.0646	36.021	37.054	0.42152	0.0589741	0.255137
Gm7694	0	0.040242	0.05799	0	0.545903	0.70824	0.87384
Nos1ap	0.0352046	0.0628044	0.0402236	0.0159417	-0.69687	0.54225	0.781727
Olfml2b	133.758	162.571	95.9963	74.5549	-0.705552	2.96307e-05	0.00112129
Atf6	53.4294	56.7242	35.8695	24.3636	-0.78581	1.67325e-05	0.000713156
Dusp12	38.4173	31.6017	34.7811	31.0744	-0.00295004	0.99078	0.999675
Fcgr4	0.0518775	0.123398	0.0592735	0.0939669	-0.0232637	0.985581	0.999675
Fcgr3	0.0958564	0.0570021	0.0547612	0.0868134	-0.0111092	0.99293	0.999675
Mir6546	10.4592	8.70753	3.58509	8.52522	-0.523288	0.510524	0.757313
1700009P17Rik	0.376287	0.372939	0.573245	0.62478	0.761062	0.317026	0.590855
Sdhc	113.028	84.1886	172.755	164.133	0.857402	3.56509e-05	0.00125974
Mpz	0.0650746	0	0	0	-3.16092	0.109275	0.359746
Tomm40l	15.4789	15.4512	18.523	20.7363	0.440039	0.070948	0.288272
Apoa2	0.373399	1.4803	6.68391	1.23997	2.17	0.0120933	0.0929729
Fcer1g	0.0985515	0.234419	0	0.178508	-0.571146	0.677076	0.85873
Ndufs2	157.837	167.262	167.191	168.911	0.142812	0.377828	0.643409
Adamts4	1.44771	1.55382	1.47256	1.39108	0.02567	0.947051	0.999675
B4galt3	8.14643	9.92034	10.0495	10.4349	0.280571	0.332702	0.605997
Ppox	11.4666	13.0446	9.76499	9.44958	-0.255436	0.372239	0.637568
Usp21	11.5957	10.2903	17.8011	17.503	0.779206	0.00339329	0.0390228
Ufc1	97.7412	96.4048	127.278	139.452	0.553366	0.00288404	0.0348295
Dedd	18.6023	20.7695	20.3055	23.8742	0.266297	0.263079	0.526192
Nit1	22.3708	23.575	23.8884	20.0466	0.025154	0.923413	0.989726
Pfdn2	53.2745	60.2608	42.7636	68.9267	0.0848433	0.778587	0.913276
Arhgap30	0.0144522	0.0171883	0	0	-3.17522	0.108025	0.359746
Usf1	15.5974	17.2375	16.3157	20.4472	0.26475	0.331745	0.604855
Tstd1	0.235379	1.11977	0.537872	1.06587	0.412084	0.645929	0.839391
F11r	0	0.0310733	0.0298517	0.0236621	0.832863	0.595927	0.808614
Alyref2	2.49607	3.51389	3.43395	2.58354	0.0954451	0.830728	0.940948
Cd244	0	0.0205226	0	0.0156278	-0.027224	0.989003	0.999675
Slamf1	0	0	0.0275639	0	2.33061	0.247862	0.509798
Cd84	0.217781	0.259012	0.154037	0.0845296	-0.919664	0.15202	0.438276
Vangl2	0.602559	1.1944	1.08187	0.571701	-0.028559	0.961081	0.999675
Ncstn	50.0604	67.453	43.7285	35.8958	-0.466374	0.0157458	0.111262
Copa	154.657	174.807	157.931	142.668	-0.0387707	0.815414	0.932524
Pex19	25.5577	28.6967	33.6975	32.469	0.38139	0.0414311	0.210943
Dcaf8	41.0079	44.5682	38.1248	39.1006	-0.0523109	0.772276	0.911124
Pea15a	56.7836	58.4734	61.3793	67.9524	0.26265	0.158746	0.44983
Casq1	0	0.0411547	0.0395368	0.031339	0.832863	0.595927	0.808614
Atp1a2	0.0416553	0.0990832	0.0832894	0.0188628	-0.394556	0.665981	0.851681
Igsf8	23.7365	19.3501	19.0873	17.6293	-0.144607	0.578844	0.80736
Pigm	11.6774	14.3264	9.63224	6.89016	-0.564919	0.0109241	0.0868369
Igsf9	0.167878	0.181511	0.156937	0.110575	-0.301971	0.670004	0.854334
Tagln2	335.402	339.412	480.257	410.213	0.489686	0.0023976	0.0303964
Ccdc19	0.106773	0	0.0406651	0.0644668	0.00437829	0.997838	0.999675
Slamf8	0	0	0	0.0287889	2.30719	0.25066	0.509798
Dusp23	2.79157	1.46954	2.92812	2.48677	0.413988	0.401911	0.66624
Crp	0	0	0.174539	0.0345873	4.42231	0.0180123	0.122028
Apcs	0	0	0.150593	0	3.18888	0.10777	0.359746
Cadm3	0	0	0.0356297	0.014121	3.70825	0.0536429	0.242441
Aim2	3.80851	4.65114	3.12488	3.00938	-0.365706	0.288752	0.556234
Pydc4	0.0483932	0.345331	0	0.306795	-0.143971	0.900961	0.978039
Pyhin1	0.166892	0.485194	0.169498	0.604591	0.406929	0.589324	0.807399
Pydc3	0.0651291	1.31681	0.0744143	0.924097	-0.28032	0.791279	0.919757
AI607873	0.744724	4.40645	0.744535	3.06883	-0.274266	0.69475	0.866604
Ifi204	3.13638	17.2058	2.32445	14.1001	-0.148344	0.837029	0.944327
Mndal	5.166	22.9997	6.13549	20.1613	0.0498812	0.932201	0.994403
Mnda	9.26945	18.2649	6.95593	15.3671	-0.173904	0.67527	0.857873
Ifi203	0.5133	4.4565	0.508282	3.7345	-0.0593198	0.942642	0.999675
Ifi205	0.160811	1.62567	0.367474	2.00255	0.582976	0.522302	0.766595
Spta1	0.246889	0.422094	0.105783	0.265522	-0.705822	0.236775	0.509798
Fmn2	0	0	0.0115014	0.0182332	3.68832	0.0548116	0.244121
Grem2	0	0	0	0.0156821	2.30719	0.25066	0.509798
Fh1	136.886	137.613	120.717	106.807	-0.180541	0.285891	0.552956
Kmo	0	0.0308742	0.0889814	0	1.39407	0.349357	0.619269
Opn3	5.68189	8.58869	4.5653	4.68108	-0.520607	0.139636	0.415178
Chml	18.1732	18.3352	16.0759	12.2817	-0.278052	0.157685	0.448433
Wdr64	0	0.0202107	0	0	-2.33423	0.246048	0.509798
Exo1	15.299	17.2989	13.6046	12.3197	-0.23687	0.244181	0.509798
Pld5	0	0.0198058	0	0	-2.33423	0.246048	0.509798
Cep170	68.7863	82.4546	63.2293	51.8987	-0.301093	0.0660901	0.275021
Mir350	3.93011	10.9064	1.49681	1.18645	-2.28346	0.016098	0.112966
Sdccag8	16.9898	24.7709	17.3532	17.782	-0.146313	0.565768	0.799189
Hmga2-ps1	9.01844	14.6076	7.89986	10.6957	-0.2314	0.505395	0.753015
Akt3	64.1347	54.3206	75.4219	68.6767	0.369718	0.0289113	0.164354
Zbtb18	14.8846	15.6936	16.5568	16.2869	0.19716	0.31884	0.592915
2310043L19Rik	0.0929038	0	0	0	-2.31863	0.247904	0.509798
1700016C15Rik	0.0865779	0.411876	0.197842	0.0784103	-0.707739	0.550472	0.787426
Adss	288.496	301.124	263.167	248.075	-0.113056	0.490151	0.739748
Gm16432	0.0779878	0	0	0	-3.16092	0.109275	0.359746
Desi2	44.3754	39.4498	61.0779	51.8429	0.516163	0.00380051	0.0421778
Cox20	125.062	108.628	152.814	113.788	0.272173	0.266477	0.530547
Hnrnpu	547.294	551.005	509.498	490.958	-0.0421806	0.822746	0.937292
Efcab2	2.22288	2.40062	4.32057	4.95196	1.10226	0.00180843	0.0246022
Kif26b	0.0788039	0.0208274	0.0900387	0.0634397	0.641066	0.440322	0.701165
Smyd3	2.8794	4.24479	3.09291	3.71645	0.0435448	0.898103	0.976715
Tfb2m	43.0988	42.8466	43.9467	33.587	-0.0624709	0.752088	0.900665
Cnst	15.4662	11.4371	15.4704	11.3453	0.073386	0.777778	0.912927
Sccpdh	57.6604	67.6138	53.892	56.1931	-0.088329	0.628745	0.829283
Ahctf1	79.7827	77.6915	59.2332	46.1402	-0.493086	0.0038147	0.0421964
Cdc42bpa	30.4906	30.6232	40.5383	33.0624	0.356455	0.0301478	0.168487
Adck3	0.159094	0.189215	0.236309	0.10086	0.0155055	0.983169	0.999675
Psen2	5.072	4.885	3.73304	3.35354	-0.401332	0.243226	0.509798
Gm5069	0.398389	0.301517	0.310354	0.295204	-0.12618	0.834831	0.943005
Itpkb	3.61037	3.31114	4.92397	3.70728	0.401313	0.176275	0.478452
Parp1	68.9983	69.4659	88.2249	84.0196	0.407055	0.0104634	0.0844478
Mir6904	136.469	128.923	165.877	142.879	0.305146	0.368401	0.633661
Lin9	24.368	29.2555	19.1099	17.391	-0.459746	0.0272383	0.160172
Acbd3	34.0021	31.8628	37.5262	41.031	0.348106	0.0642115	0.269961
H3f3a	632.619	543.092	741.332	637.18	0.315621	0.077289	0.30548
Sde2	23.8856	31.2364	24.8057	25.1118	-0.0430749	0.833233	0.942017
Pycr2	60.1831	58.6508	64.2222	67.7278	0.244977	0.187848	0.497172
Lefty1	1.13199	1.20206	0.554303	1.5378	-0.0290456	0.962768	0.999675
Tmem63a	19.3399	24.7873	18.4601	16.1193	-0.256106	0.269306	0.533611
Ephx1	115.4	124	72.9794	58.7646	-0.772319	3.01115e-05	0.00113374
9130409I23Rik	0	0.0812686	0.0780736	0.0309427	0.517834	0.705622	0.871892
Nvl	50.6908	56.5575	42.2275	38.366	-0.318856	0.0741782	0.296874
Cnih4	48.0002	47.5534	32.8063	31.4133	-0.481374	0.00698733	0.0637138
Wdr26	42.1178	37.8779	59.3303	52.5455	0.571603	0.000474078	0.00926694
Lbr	130.479	123.589	83.9166	51.2559	-0.830367	4.26763e-05	0.00146723
Enah	4.47473	4.79096	7.98706	8.30496	0.909939	1.04481e-05	0.000495073
Srp9	131.516	117.075	146.262	133.072	0.256282	0.155627	0.444608
Vmn1r1	0	0	0	0.0637669	2.30719	0.25066	0.509798
Degs1	199.748	240.18	120.653	96.6324	-0.92575	2.89701e-08	5.91454e-06
Fbxo28	16.842	21.2079	19.7558	20.728	0.189433	0.338741	0.611613
Trp53bp2	8.81443	8.84189	8.81642	6.70616	-0.0998858	0.705057	0.871892
Capn2	249.94	226.383	353.408	318.208	0.584075	0.000600218	0.0109072
Disp1	5.14243	6.39737	5.3065	4.34155	-0.16513	0.534806	0.776169
Brox	59.4054	66.9701	55.4617	51.8639	-0.141393	0.401733	0.666078
Aida	90.2894	106.072	115.267	133.528	0.44192	0.00863488	0.073834
Mia3	54.1497	59.6077	43.6022	30.2402	-0.537008	0.00271992	0.0334224
Taf1a	14.1085	14.4491	9.67195	8.87328	-0.531215	0.0421673	0.213509
Hhipl2	0.0474027	0.253697	0.135402	0.0429308	-0.646856	0.515514	0.761301
1700056E22Rik	0.804718	0.638046	0.766203	1.21467	0.555286	0.413594	0.677359
Dusp10	19.0093	23.4329	18.0039	18.4287	-0.121308	0.612694	0.818162
1700112H15Rik	0.0833507	0.0991309	0.0952338	0.150975	0.513717	0.697779	0.868379
Hlx	2.26526	1.93977	4.0031	4.07576	1.02938	0.00524193	0.0527606
2022-03-01	0.090822	0.0360055	0.20754	0.109672	1.28503	0.189984	0.5006
2022-03-02	40.0859	40.4665	37.5378	34.6824	-0.066148	0.755974	0.902786
Mir1981	1.58163	0	1.80712	0.716211	0.55222	0.689226	0.864171
C130074G19Rik	0	0	0.0519396	0	3.18888	0.10777	0.359746
Mark1	0.0142052	0.0506838	0.0811521	0.0257302	0.773982	0.470393	0.725093
Rab3gap2	38.2511	36.8292	42.2625	30.827	0.0457672	0.798949	0.923781
Snora36b	0	1.36502	1.31136	2.07891	1.43771	0.2363	0.509798
Mir664	0	1.11774	2.14759	2.55345	2.04903	0.135879	0.408479
Iars2	76.937	87.6685	59.6712	54.8638	-0.429075	0.00962645	0.0794771
Bpnt1	51.4733	54.0433	61.5961	69.0379	0.40528	0.0284369	0.16272
Eprs	236.337	231.865	155.028	124.191	-0.658329	0.000112525	0.00309621
Slc30a10	0	0	0.0380935	0	3.72832	0.0524828	0.242441
Lyplal1	4.81109	5.08616	4.46337	4.95307	0.026452	0.940598	0.999401
Tgfb2	1.78415	1.42006	1.89738	1.20566	0.0265135	0.944127	0.999675
Rrp15	95.9862	100.668	89.925	94.0056	-0.000991843	0.995678	0.999675
Spata17	0.197103	0.140651	0.0900813	0.142807	-0.413781	0.655426	0.846755
1700007P06Rik	0.0787933	0	0	0	-2.31863	0.247904	0.509798
Gpatch2	7.71206	9.6977	8.24148	7.16526	-0.08121	0.751014	0.899854
Esrrg	0	0	0	0.010525	2.30719	0.25066	0.509798
Kctd3	26.5307	26.4716	30.113	30.8317	0.295173	0.104393	0.359746
Kcnk2	8.14715	11.2609	8.19449	9.45822	-0.0317264	0.904652	0.979714
Cenpf	91.5972	117.433	51.8017	48.6542	-0.95985	4.41495e-08	7.85053e-06
Ptpn14	18.3906	17.874	23.2054	21.4823	0.39188	0.0205591	0.134542
Smyd2	75.5941	93.2694	84.2016	97.004	0.203498	0.28519	0.552018
Prox1	0	0	0.0358191	0	3.18888	0.10777	0.359746
Rps6kc1	15.6639	16.6217	14.3547	13.3041	-0.13047	0.564672	0.798493
Angel2	32.0652	31.3193	30.8845	28.6895	0.00126055	0.994349	0.999675
Vash2	8.24902	7.78601	8.32871	9.39108	0.239081	0.357672	0.624112
Mfsd7b	20.2458	20.4179	14.3035	11.697	-0.557041	0.0128927	0.0969123
A230020J21Rik	0	0.0935402	0.0449314	0.0356151	-0.0225809	0.988032	0.999675
Spata45	0	0.180196	0	0	-2.33423	0.246048	0.509798
Tatdn3	6.464	6.45774	5.73119	5.33903	-0.131939	0.705654	0.871892
Nsl1	14.7885	17.3808	12.4857	13.3539	-0.216968	0.369833	0.634919
Batf3	0.0910771	0.10832	0	0.16497	-0.0297472	0.984378	0.999675
Atf3	0.295355	1.32703	0.899901	1.75356	0.858078	0.205256	0.509798
Nenf	178.575	151.083	125.889	129.419	-0.278731	0.168924	0.466692
Tmem206	6.97212	11.9795	5.39299	4.30272	-0.866779	0.00403602	0.0439103
Ppp2r5a	52.7275	39.2376	65.5816	56.9952	0.497315	0.0164147	0.114681
Dtl	33.4265	36.6164	27.2246	24.4309	-0.346711	0.052203	0.242441
Ints7	24.0683	26.0637	27.5908	21.4366	0.0564195	0.787401	0.918024
Lpgat1	41.2182	42.1904	50.6008	45.3758	0.293505	0.059497	0.256375
Nek2	49.5124	64.6036	51.7971	64.9935	0.138396	0.488328	0.738121
Slc30a1	1.37629	2.32994	0.807502	1.65071	-0.464437	0.285051	0.551848
Traf5	8.75894	9.86893	9.55118	7.20895	-0.0641533	0.828266	0.940061
Mir3473c	0	0	0.914715	0	2.33061	0.247862	0.509798
Rcor3	11.2554	12.1995	13.581	11.1505	0.166419	0.483491	0.734551
Gm10516	1.41511	1.15154	1.27647	1.10174	-0.0279925	0.952311	0.999675
Kcnh1	0.00907838	0.0431885	0	0.0328877	-0.38186	0.75493	0.902167
Hhat	8.55476	10.6912	8.18016	7.43697	-0.205106	0.441865	0.702722
Sertad4	12.1266	9.683	12.483	9.91197	0.11969	0.65202	0.844226
Syt14	0.0374621	0	0	0	-2.31863	0.247904	0.509798
Diexf	7.17664	9.03578	6.67735	6.30906	-0.222663	0.3705	0.635577
Irf6	0	0.0187012	0.017966	0	-0.003567	0.998093	0.999675
A130010J15Rik	6.63015	5.39103	6.22264	5.33067	0.0263477	0.927101	0.991622
Traf3ip3	0	0	0.0349325	0	2.33061	0.247862	0.509798
Hsd11b1	0	0.0533729	0.205099	0.0406431	2.08473	0.143817	0.423713
G0s2	0.0769239	0	0	0.069667	-0.0114672	0.995016	0.999675
Lamb3	0	0	0	0.0141041	2.30719	0.25066	0.509798
Camk1g	0	0	0	0.0239418	2.30719	0.25066	0.509798
Plxna2	4.09003	4.22836	3.19599	1.9266	-0.618805	0.0295907	0.166386
Cd34	112.919	104.784	79.576	57.4521	-0.584495	0.00190707	0.0256651
Gm16897	0.10413	0.030961	0.0594877	0.0707298	8.83047e-05	0.999834	0.999955
A330023F24Rik	1.13591	1.33612	1.02687	0.723518	-0.411423	0.298081	0.568212
Mir29b-2	0	3.80859	0	0	-4.11832	0.0272389	0.160172
Mir29c	3.68448	2.62922	3.36781	1.33476	-0.38765	0.680074	0.859957
Cd46	1.44342	1.84385	1.6492	0.774665	-0.365165	0.537571	0.777857
Cr1l	60.0477	57.8661	43.4209	36.1846	-0.479247	0.01706	0.117878
Cr2	0.0417895	0	0.0119368	0.0189236	-0.377378	0.766316	0.907973
B020014A21Rik	0	0.0397956	0	0	-2.33423	0.246048	0.509798
Ppp1r14c	0	0	0.11742	0.0232683	4.42228	0.0179962	0.121968
Plekhg1	0.00874654	0	0	0.0079214	-0.0114672	0.995016	0.999675
Mthfd1l	68.1102	72.7799	65.506	53.1302	-0.158492	0.336832	0.609733
Akap12	0.778536	0.456793	1.04371	0.564072	0.438698	0.354063	0.621829
Zbtb2	11.8159	11.7347	12.4443	10.137	0.0268536	0.91594	0.986509
Rmnd1	15.256	18.2278	13.6643	12.2287	-0.276183	0.290928	0.558843
Gm5512	8.05264	9.62122	7.21248	6.45469	-0.276183	0.290921	0.558843
1700052N19Rik	22.7672	28.3237	17.7626	21.4144	-0.279551	0.268623	0.532734
Ccdc170	0.180884	0.107565	0.103336	0.0273032	-1.10314	0.271458	0.536397
Esr1	0.285272	0.464279	0.394562	0.543916	0.443271	0.432169	0.69366
Syne1	17.3083	26.9855	16.143	13.0034	-0.505822	0.0101027	0.0822595
Myct1	0.0933384	0.0277524	0.0533227	0	-1.18544	0.358182	0.62463
Fbxo5	81.1752	84.3369	69.5816	61.0369	-0.250823	0.158351	0.449475
Mtrf1l	10.7377	12.3881	11.0247	7.68567	-0.218805	0.426365	0.688958
Rgs17	44.0705	52.3764	43.6409	41.6268	-0.0817202	0.601386	0.811119
Ipcef1	0	0	0.00899173	0	2.33061	0.247862	0.509798
Cnksr3	9.55401	8.11948	10.5293	8.80599	0.213833	0.416717	0.680684
Ulbp1	7.4508	6.40226	5.09153	3.45466	-0.61912	0.0825405	0.317583
Lrp11	6.35679	5.01748	6.84865	4.33943	0.0508487	0.874708	0.964183
Pcmt1	77.363	72.7789	59.946	57.5038	-0.263566	0.147029	0.429503
A630066F11Rik	3.93325	2.4005	3.25224	2.906	0.034775	0.939553	0.998868
Nup43	71.2813	80.2925	59.9627	61.1877	-0.226522	0.229205	0.509798
BC020402	2.25245	2.5379	2.70903	1.63733	-0.0601345	0.884554	0.969696
Lats1	29.3002	34.997	40.7274	35.7911	0.345174	0.0397692	0.204497
Katna1	46.0321	54.6602	47.3353	45.5276	-0.0203971	0.914625	0.985866
Ginm1	42.1067	46.1653	26.0773	23.5747	-0.737229	0.00178837	0.0245634
Ppil4	43.0596	46.6312	30.4452	29.5877	-0.484752	0.00691258	0.0632381
Tab2	34.7275	33.3879	45.619	44.3833	0.493501	0.00547305	0.0540335
Ust	3.05767	3.2765	3.1304	3.53692	0.172545	0.589327	0.807399
Sash1	5.20906	4.55249	6.715	5.04468	0.350836	0.177601	0.480627
Samd5	10.5003	9.64435	17.6692	13.6054	0.718366	0.00649203	0.0605861
Stxbp5	7.28223	6.55306	9.39825	6.73762	0.304009	0.202442	0.509798
Adgb	0.0248551	0.0295607	0.0141993	0.0450205	0.273107	0.804723	0.927431
Rab32	20.1739	22.8668	26.6572	22.4452	0.281796	0.249793	0.509798
Gm5177	0.0342652	0	0.0195751	0	-0.82995	0.596019	0.808614
Grm1	0.0742167	0.0331004	0.0105997	0.0084019	-2.31358	0.0358836	0.190152
Shprh	15.847	17.3527	11.119	8.42151	-0.676513	0.000392167	0.00812689
Fbxo30	31.5992	34.4901	28.3386	23.6341	-0.256006	0.160574	0.452756
Epm2a	0.781288	0.357386	0.892673	0.489864	0.315688	0.673934	0.857032
Utrn	41.5466	42.9905	44.4539	30.4034	-0.0906261	0.619372	0.822641
B230208H11Rik	0.27431	0.717735	0.376101	0.298118	-0.43252	0.5921	0.80851
Stx11	2.89592	2.80041	2.78308	2.05896	-0.151895	0.68445	0.862315
Sf3b5	121.566	132.392	128.298	136.902	0.159444	0.402173	0.666473
Plagl1	0.530016	0.923551	0.91541	0.848399	0.385601	0.381844	0.646652
Zc2hc1b	0	0	0	0.0557733	2.30719	0.25066	0.509798
Ltv1	70.642	87.2878	60.6816	64.775	-0.232157	0.217431	0.509798
Phactr2	1.95712	2.60454	2.81804	3.12986	0.486129	0.0907893	0.335769
Fuca2	1.01682	1.65795	0.618369	0.891188	-0.703657	0.126987	0.3923
Pex3	19.8181	22.2874	15.7734	14.8472	-0.364926	0.124256	0.387046
Adat2	7.18537	8.75804	6.06809	8.64974	-0.00635308	0.985579	0.999675
Aig1	40.0525	50.05	35.2182	33.3208	-0.297356	0.230091	0.509798
Hivep2	10.4825	14.441	11.7115	10.2632	-0.0842525	0.664617	0.851608
Gpr126	38.5692	49.1316	30.1151	24.9453	-0.577475	0.0012322	0.0185768
Vta1	84.5701	92.1994	84.2131	92.1939	0.0946404	0.61065	0.81662
1700016L04Rik	0	0.0847515	0	0	-2.33423	0.246048	0.509798
Gje1	0.0439045	0.104433	0.0501638	0.0795251	-0.0232459	0.985589	0.999675
Nmbr	0	0.131498	0.0631644	0.0500676	-0.0225809	0.988032	0.999675
Gm20125	0.247871	0.589597	0.261424	0.207219	-0.721427	0.284246	0.551065
Cited2	23.3172	28.9068	35.3338	34.6291	0.519754	0.0240435	0.147974
Txlnb	0.640176	0.969023	0.648325	0.961911	0.119372	0.801279	0.925396
Heca	8.7889	7.36115	13.1333	11.2109	0.676346	0.00907233	0.0761183
Abracl	225.763	178.147	297.74	258.409	0.545541	0.00459972	0.0481123
Reps1	39.458	42.804	54.5925	50.8553	0.451535	0.0119688	0.0922432
Ccdc28a	2.89197	2.97648	2.16048	1.91399	-0.435243	0.35157	0.620178
Nhsl1	1.45199	2.27221	2.46423	2.57618	0.542517	0.0899318	0.333977
Hebp2	0.339512	0.686443	0.232749	0.73796	0.0757114	0.918707	0.987696
D10Bwg1379e	0	0.00938703	0	0	-2.33423	0.246048	0.509798
Tnfaip3	3.99383	3.49113	3.24102	2.7096	-0.246279	0.437287	0.698619
Gm20139	0.0104255	0	0.0714713	0	2.40309	0.119794	0.377627
Ifngr1	52.4892	47.5089	27.8506	18.6344	-1.02474	1.27661e-05	0.00057524
Pex7	32.3207	26.4273	35.4812	33.1166	0.31009	0.193103	0.504637
Map3k5	10.9661	11.5264	13.4088	11.2711	0.223739	0.323269	0.597224
Map7	0.183136	0.178207	0.209245	0.196016	0.252075	0.709134	0.874232
Gm6251	0.219077	0	0.750931	0.297615	2.0685	0.0744685	0.29782
Bclaf1	167.491	180.097	116.558	103.686	-0.566273	0.000523857	0.00994606
Mtfr2	5.81851	8.45788	3.56489	4.22586	-0.764966	0.0263027	0.157706
Pde7b	0.094277	0.0560629	0.197483	0.170766	1.33167	0.0852065	0.323401
Ahi1	12.0681	15.3067	12.4941	11.5983	-0.0872544	0.70173	0.870401
Myb	0.0171689	0.0816774	0.0588498	0.0621968	0.436497	0.664612	0.851608
Hbs1l	41.071	46.9237	57.4049	47.4467	0.344424	0.0447894	0.222325
Aldh8a1	0	0	0.297292	0	5.29546	0.00686302	0.0629472
1700020N01Rik	0.0611186	0	0	0	-2.31863	0.247904	0.509798
Sgk1	189.689	274.136	129.148	151.337	-0.620376	0.00210881	0.0276773
4930444G20Rik	0.292928	0.47903	0.167345	0.0663233	-1.62655	0.0579027	0.252555
E030030I06Rik	1.21659	1.41326	1.42236	0.768708	-0.186743	0.710059	0.875112
Raet1a	0.377749	0.549102	0.23978	0.266087	-0.747229	0.322313	0.596466
Raet1e	0.1018	0	0.0581569	0.0460983	0.00654717	0.99716	0.999675
Raet1b	0.469905	0.683062	0.298276	0.331002	-0.747256	0.322958	0.597003
Raet1c	0.21003	0	0.0599934	0.142662	5.60275e-05	1	1
C920009B18Rik	1.29263	0.666186	1.26358	0.598349	-0.0201055	0.968152	0.999675
Raet1d	0.459183	0.728156	0.291471	0.277243	-0.937635	0.220177	0.509798
Gm10825	0	0.0169578	0.0162911	0.0129132	0.832863	0.595927	0.808614
Tbpl1	24.6305	31.3056	27.5235	25.3302	0.0150504	0.943635	0.999675
Mir7663	1.06306	0	0	0	-2.31863	0.247904	0.509798
Eya4	6.18569	8.14702	6.12763	6.39016	-0.0938884	0.726525	0.885288
Rps12	5800.54	5554.7	6114.01	7511.23	0.359975	0.109566	0.359746
Snora33	79.0514	73.4513	51.5115	36.9156	-0.705528	0.0632781	0.267727
Snord100	188.819	161.053	101.332	64.775	-0.999298	0.00708362	0.0643584
Slc18b1	6.67441	8.61765	6.86858	4.82338	-0.297506	0.331779	0.604855
Vnn1	0.0268406	0.159611	0.0306672	0.0243085	-1.50661	0.228908	0.509798
Stx7	43.7068	42.0171	55.1836	48.1345	0.358026	0.0508991	0.241111
Moxd1	0	0	0.0240324	0	2.33061	0.247862	0.509798
Ctgf	55.3709	36.3465	40.6549	21.5895	-0.491048	0.0863509	0.325565
Enpp1	21.1597	21.1469	12.8696	11.5127	-0.704701	0.00289763	0.0349258
Enpp3	0.276434	0.438359	0.236883	0.229493	-0.501793	0.454358	0.713486
Med23	16.5198	21.6433	13.2275	10.0692	-0.619535	0.0054956	0.0541925
Mir6905	6.48469	11.0177	2.11691	4.19495	-1.28667	0.130238	0.398694
Arg1	0	0	0.601965	0	5.70852	0.00356702	0.0403279
Akap7	14.1612	13.4343	16.3225	15.9658	0.317827	0.19608	0.509375
Epb4.1l2	184.762	151.241	194.07	169.319	0.198385	0.274646	0.539666
Tmem200a	22.3143	28.2444	18.9776	20.9941	-0.237436	0.233603	0.509798
Gm9767	0.163068	0	0.310528	0.492282	2.21986	0.0283874	0.162549
L3mbtl3	5.96949	7.30314	7.68939	6.646	0.20541	0.455466	0.714264
Arhgap18	21.0537	23.632	18.3181	16.8587	-0.25133	0.237996	0.509798
Lama2	0.0267052	0.0397014	0.0305125	0.0483717	0.375428	0.652923	0.845197
Ptprk	8.22003	8.3529	5.38567	3.98374	-0.737335	0.00399822	0.0436715
4930519F09Rik	0.923386	0.798694	0.527515	0.3041	-0.978561	0.138278	0.413134
Soga3	0	0.0195448	0.0375529	0	0.854688	0.587465	0.807399
9330159F19Rik	0.0114895	0	0	0	-2.31863	0.247904	0.509798
Echdc1	26.2038	24.083	25.9555	22.6052	0.0371692	0.86037	0.956405
Rnf146	22.0619	21.0983	17.6916	18.0695	-0.178569	0.347619	0.619258
Cenpw	34.4392	33.2571	33.5178	37.5603	0.165649	0.496062	0.744206
Trmt11	20.5344	21.4796	16.5207	15.9582	-0.277879	0.25039	0.509798
Gm20300	3.52511	4.19249	4.73843	3.38035	0.161068	0.62369	0.825711
Hint3	19.5659	15.9567	22.0359	17.4669	0.234096	0.479382	0.731455
Ncoa7	6.88801	8.72664	9.07757	8.58165	0.275042	0.26791	0.531898
Hddc2	49.8544	42.4289	48.6034	50.3043	0.190098	0.478303	0.730621
Tpd52l1	0.204726	0.304356	0.64326	0.324471	0.986527	0.221246	0.509798
Gm3258	0.0913336	0	0.104355	0.0827173	0.848759	0.589741	0.807399
Rnf217	16.96	13.8607	20.3364	17.8447	0.393731	0.121687	0.381247
Rsph4a	0	0	0.0405983	0	3.18888	0.10777	0.359746
Zufsp	11.6582	12.7561	7.99214	5.83815	-0.73324	0.0111349	0.0879776
A830082N09Rik	1.85277	2.01663	1.93735	1.0787	-0.280595	0.42435	0.686574
Rwdd1	213.479	226.667	235.218	233.56	0.185328	0.260817	0.523753
Trappc3l	0.0547231	0.130167	0	0	-3.71285	0.0527755	0.242441
Fam26d	0.0349202	0.0622971	0.059848	0.0632518	0.447804	0.645835	0.839391
Fam26e	7.55216	6.21827	5.1856	2.9266	-0.692106	0.0657532	0.274136
Fam26f	0.119865	0.213837	0.273907	0.271392	0.800723	0.389059	0.652986
Dse	64.6013	57.8475	43.9992	33.0135	-0.585532	0.00180204	0.0245877
Tspyl1	38.3886	35.2149	46.6372	41.7814	0.352807	0.055402	0.245757
Tspyl4	3.74117	2.61035	3.43862	2.21364	-0.0969856	0.78915	0.918961
Nt5dc1	15.6865	16.129	14.3764	13.4282	-0.102302	0.674136	0.857153
Col10a1	0	0.0246402	0	0	-2.33423	0.246048	0.509798
Frk	15.054	14.3875	10.3355	8.93839	-0.52286	0.0236599	0.146926
Hdac2	218.68	206.51	208.855	189.551	-0.00439307	0.977797	0.999675
Marcks	60.6177	57.023	86.6411	55.5305	0.354251	0.0753247	0.300228
Lama4	0.396847	0.625053	0.686263	0.339981	0.0893843	0.859776	0.956161
Fam229b	7.72833	8.34628	5.58226	8.36691	-0.0955947	0.814173	0.932344
Tube1	6.11053	7.87301	5.6157	4.57162	-0.363026	0.228241	0.509798
Fyn	12.8814	11.3436	15.7232	15.2043	0.441486	0.0710864	0.288551
Traf3ip2	5.97125	7.90876	7.49447	7.47687	0.209588	0.467998	0.723655
E130307A14Rik	2.45514	2.87361	3.07232	2.99999	0.285287	0.474919	0.727909
Rev3l	19.5787	21.3618	17.1943	11.465	-0.429354	0.0294866	0.166292
AA474331	3.23819	3.16	2.6563	2.18073	-0.31728	0.534994	0.776169
2010001E11Rik	0.0851381	0.270018	0.259403	0.102808	0.119005	0.892669	0.974032
G630090E17Rik	0.618629	0.822308	0.415779	0.494354	-0.546475	0.38777	0.651947
BC021785	0.195159	0.283686	0.210594	0.0981931	-0.555182	0.387921	0.652037
AI317395	0.169439	0.374248	0.165939	0.219221	-0.356692	0.63765	0.834068
Slc16a10	3.06628	2.88215	3.02877	2.10515	-0.131145	0.667851	0.852946
Rpf2	74.9685	75.4508	58.7639	63.5457	-0.203043	0.268938	0.533137
Gtf3c6	68.1528	72.5116	69.2977	83.718	0.220988	0.31096	0.584225
Amd1	179.229	184.558	174.067	173.312	0.0271566	0.865509	0.959504
Amd2	179.734	185.006	174.511	173.8	0.0272483	0.865041	0.959242
Cdk19	10.5082	10.3992	11.2535	11.0035	0.18259	0.418656	0.681832
Ddo	0	0	0.0246973	0	2.33061	0.247862	0.509798
Mettl24	1.39957	0.756611	1.16299	0.384103	-0.439662	0.519639	0.765002
Cdc40	33.7628	36.7857	26.4	23.2997	-0.41335	0.0232024	0.14499
Wasf1	1.75468	2.44982	3.66101	2.94798	0.747979	0.0463979	0.226872
Fig4	17.9059	20.3269	16.5305	15.7847	-0.147476	0.518094	0.763951
Zbtb24	6.11763	6.84468	5.54006	4.54184	-0.272039	0.305742	0.577854
Mical1	0.163801	0.108229	0.145564	0.230763	0.557349	0.461129	0.719141
Smpd2	11.2126	13.4317	8.78743	6.52548	-0.597149	0.0596332	0.256744
Ppil6	0.121209	0.0720784	0	0	-3.69959	0.053542	0.242441
Cd164	161.361	236.331	125.537	99.6115	-0.724575	0.000122527	0.00329769
Ccdc162	0.094357	0.112221	0.0808569	0.128183	0.141535	0.870976	0.962274
Cep57l1	20.212	20.2907	17.4754	13.0892	-0.320579	0.202652	0.509798
Sesn1	6.66142	6.74458	6.81228	4.5907	-0.150991	0.612335	0.817941
Armc2	0.119963	0.126822	0.137066	0.0362154	-0.466587	0.56807	0.801541
Foxo3	8.34996	7.84853	11.1817	10.9774	0.542935	0.0385353	0.200081
Lace1	5.677	5.03315	4.33407	4.55719	-0.176709	0.58418	0.807399
Snx3	107.796	88.8297	186.871	173.288	0.959835	2.83216e-07	3.09654e-05
Nr2e1	0	0.0238552	0	0	-2.33423	0.246048	0.509798
Ostm1	28.2964	30.1421	14.8233	12.4329	-1.0102	1.02669e-05	0.000487886
Sec63	37.4009	39.2651	32.4766	23.3866	-0.370545	0.0461674	0.22628
Scml4	2.54194	4.77859	2.77942	4.22059	0.055252	0.880662	0.967546
Sobp	0	0	0.0148779	0.011793	3.16723	0.109666	0.359746
Pdss2	4.85314	6.79723	6.85833	7.17128	0.371445	0.261257	0.524426
Bend3	4.74908	6.56617	9.21096	9.66038	0.840232	0.0011978	0.0183918
1700021F05Rik	55.0982	60.8918	50.8247	55.9825	-0.0207493	0.932671	0.994428
Cd24a	0.0357086	0	0	0	-2.31863	0.247904	0.509798
Qrsl1	11.6198	16.012	10.8693	9.12242	-0.370463	0.198206	0.509798
Rtn4ip1	6.83057	6.54557	6.48708	5.98917	-0.0106214	0.970424	0.999675
Aim1	0.0524651	0.031199	0.0999081	0.11087	1.38311	0.0762387	0.302849
Atg5	38.489	35.2829	36.4474	34.034	0.0234656	0.903062	0.979082
Mir1929	1.39456	0	0	0	-3.16092	0.109275	0.359746
Prdm1	0.0378263	0.0299918	0.0576254	0	-0.262083	0.823143	0.937292
Prep	84.9759	63.5088	95.2649	79.2057	0.314579	0.116101	0.369579
Popdc3	0	0	0	0.0317284	2.30719	0.25066	0.509798
Bves	0.121058	0.0479924	0.138317	0	-0.3432	0.785027	0.917196
Lin28b	0.0960161	0.0142743	0.0822786	0.0108698	-0.275004	0.799043	0.923781
Hace1	26.6069	21.1505	26.9158	17.7817	-0.0182488	0.936583	0.997121
D030045P18Rik	0.0342742	0.0815263	0.0783212	0.0310409	-0.00494576	0.996664	0.999675
C130030K03Rik	0	0.035656	0.0342542	0.0543035	1.35382	0.362367	0.627482
Grik2	0.598955	1.34555	0.258531	0.662995	-0.931087	0.105938	0.359746
Ascc3	45.1162	63.1576	37.2689	37.3646	-0.435825	0.0132752	0.0989775
Gp49a	0	0	0.0498264	0	2.33061	0.247862	0.509798
Dcbld1	8.55336	8.64297	6.31924	6.25151	-0.358599	0.197189	0.509798
Gopc	15.4569	12.9344	18.1926	16.9916	0.396514	0.0784375	0.30768
Nepn	0	0	0.0406428	0	2.33061	0.247862	0.509798
Nus1	42.7534	39.0634	47.7888	46.3954	0.29339	0.0915273	0.337553
Zfa-ps	0.246494	0.180407	0.173314	0.103034	-0.56337	0.449624	0.709463
Slc35f1	0.0521592	0.031017	0.0446965	0.0118096	-0.537899	0.616129	0.820364
Cep85l	4.38578	5.61735	4.79078	3.12088	-0.251236	0.461872	0.71975
Pln	0	0	0	0.0236812	2.30719	0.25066	0.509798
Mcm9	4.60441	6.41205	4.97389	4.06389	-0.189628	0.526294	0.770547
Asf1a	37.3271	33.5075	35.2802	34.5862	0.0702243	0.742972	0.894731
Man1a	16.3076	15.6271	11.9263	8.03394	-0.596133	0.0231819	0.144937
Gm16998	0.052721	0.188107	0.0602373	0	-1.77459	0.221863	0.509798
Tbc1d32	7.91886	9.51397	5.93636	5.24093	-0.546815	0.0233702	0.145674
Msl3l2	0.303023	0.43247	0.380846	0.603759	0.541247	0.419276	0.68237
Gja1	550.896	808.174	253.965	272.878	-1.26368	1.37681e-09	5.42103e-07
4930467K11Rik	0.0896914	0	0	0	-2.31863	0.247904	0.509798
Hsf2	29.2466	30.579	26.8064	25.2337	-0.108415	0.600675	0.810555
Serinc1	286.584	284.806	141.233	104.725	-1.13028	1.70114e-10	9.37725e-08
Pkib	0	0	0	0.009725	2.30719	0.25066	0.509798
Smpdl3a	0.0362071	0.0430619	0.124107	0	0.561744	0.689416	0.864171
Gm4981	0	0	0.081734	0	3.18888	0.10777	0.359746
Gcc2	21.7119	27.0544	15.1575	13.9449	-0.648439	0.000470289	0.00920505
Lims1	113.813	104.814	128.78	111.527	0.224198	0.177706	0.480813
Ranbp2	138.741	144.335	81.254	50.8954	-1.01603	7.23327e-07	6.39661e-05
Ccdc138	3.86557	3.34641	3.66553	2.9055	-0.0522352	0.8828	0.968562
Sh3rf3	1.74989	2.62816	3.01186	3.60645	0.704737	0.0320808	0.175611
2022-09-10	84.6137	87.6143	73.5894	70.4574	-0.164852	0.325883	0.59952
Sowahc	9.44246	11.9651	11.1171	9.02026	0.00520569	0.983534	0.999675
P4ha1	164.836	148.067	113.401	63.0871	-0.749253	0.000853449	0.0142994
Oit3	0.167131	0.113584	0.245518	0.216234	0.774957	0.312328	0.58591
Mcu	21.8113	24.4637	30.8802	30.3462	0.49941	0.0167671	0.116454
Micu1	49.6723	52.0651	53.6355	54.8239	0.187185	0.300394	0.570794
Dnajb12	28.439	29.8235	28.5676	24.1671	-0.0538766	0.824526	0.938093
Ddit4	8.3512	4.62285	7.43117	7.31938	0.262698	0.481374	0.732806
Anapc16	37.62	34.8189	43.4293	44.4999	0.371443	0.1208	0.379711
Ascc1	11.9585	13.3916	14.1329	16.6362	0.380046	0.185337	0.493151
Spock2	0.0165637	0.0393992	0	0.0150011	-1.406	0.344779	0.616324
Chst3	0.159146	0.277606	0.278814	0.124915	-0.032279	0.959985	0.999675
Psap	397.765	382.938	308.377	257.717	-0.375743	0.0257968	0.155336
Cdh23	0.0749009	0.0959337	0.0987453	0.0626167	0.000219996	0.999772	0.999953
4632428N05Rik	0.0669076	0.0477449	0.0305786	0.0363574	-0.659778	0.48903	0.738547
Slc29a3	2.37607	4.76873	2.12095	2.1407	-0.634655	0.084441	0.322569
Unc5b	48.3782	39.883	46.1448	32.5328	-0.0856351	0.667142	0.852367
Pldi	0.532155	0.723319	0.260581	0	-2.21637	0.0278887	0.161596
Pcbd1	0.236667	0.0938246	0.540817	0.357234	1.41294	0.139525	0.415062
Sgpl1	114.736	133.597	74.9005	59.4415	-0.795375	1.26219e-06	9.8457e-05
Tbata	0	0	0.0366248	0	2.33061	0.247862	0.509798
Adamts14	15.9117	27.1153	17.9946	24.3158	0.0886265	0.721967	0.882422
Prf1	0.031571	0	0	0	-2.31863	0.247904	0.509798
Pald1	8.42069	9.69011	7.81831	6.11477	-0.288304	0.271422	0.536389
Eif4ebp2	10.3842	14.7252	20.452	23.7416	0.921368	0.00109531	0.0173
Lrrc20	5.56679	7.94485	7.63251	8.67159	0.376861	0.215922	0.509798
Npffr1	0	0	0	0.0449344	2.30719	0.25066	0.509798
Ppa1	168.14	196.033	198.247	215.007	0.281171	0.102424	0.359746
Sar1a	187.089	186.081	208.095	197.856	0.213286	0.176975	0.47954
Tysnd1	12.2829	11.8081	16.8214	16.9046	0.577511	0.0254224	0.153618
Aifm2	4.35804	5.09413	5.00072	5.28513	0.220825	0.460266	0.7186
H2afy2	42.0656	46.3955	43.0586	42.0022	0.0384041	0.843799	0.948342
2010107G23Rik	0.224773	0.133664	0.171212	0.16964	-0.00223346	0.997815	0.999675
Tspan15	2.26649	4.42847	1.82918	2.81835	-0.403796	0.321763	0.596056
Mir7662	1.06306	0	0	0	-2.31863	0.247904	0.509798
Tacr2	0.0861562	0.0683117	0.0328131	0.104038	-0.0261589	0.980801	0.999675
Hk1	38.5428	39.1007	46.3382	44.988	0.326926	0.0553842	0.245757
Hk1os	0.69853	0.969241	0.532078	1.05439	0.0673127	0.93247	0.994403
Hkdc1	0.0186181	0.0664288	0	0	-4.10594	0.0276962	0.160819
Supv3l1	21.8689	30.8173	23.4366	22.2631	-0.105119	0.664802	0.851681
4930507D05Rik	0.266008	0.281217	0.202621	0.187377	-0.390035	0.603122	0.812283
Vps26a	67.3993	74.2542	74.183	72.9421	0.149709	0.369184	0.634238
Srgn	0.0691331	0.0822216	0	0	-3.17522	0.108025	0.359746
2510003E04Rik	27.8065	23.3368	28.9834	29.2459	0.276352	0.231979	0.509798
Ddx21	168.482	227.306	145.216	161.725	-0.264232	0.15562	0.444608
Ddx50	97.4643	98.6582	95.223	91.7601	0.0237007	0.886039	0.970461
Stox1	0.0209049	0	0	0	-2.31863	0.247904	0.509798
Ccar1	90.0442	90.5577	67.0268	58.3883	-0.436195	0.00547253	0.0540335
Snord98	32.4234	33.0531	29.1075	23.0722	-0.241624	0.713609	0.876873
Tet1	0.193408	0.366944	0.194674	0.204356	-0.375525	0.441919	0.702722
Slc25a16	9.86845	7.41528	14.0588	12.247	0.688154	0.0138362	0.101512
Dna2	8.7312	10.8707	6.50686	5.88433	-0.565639	0.0278686	0.161573
Rufy2	6.61821	7.67268	5.55523	4.86344	-0.362604	0.120151	0.378302
Hnrnph3	29.0734	32.0875	29.459	28.9312	0.0282577	0.899707	0.977495
Pbld2	0.205304	0.209291	0.268085	0.159374	0.109636	0.88733	0.971197
Pbld1	2.20272	1.34957	1.79224	0.967235	-0.305234	0.549548	0.786859
Mypn	0	0	0	0.0111951	2.30719	0.25066	0.509798
Herc4	41.5739	43.5884	35.644	27.9774	-0.332527	0.0753476	0.300247
Sirt1	17.6961	17.4959	19.7642	18.4449	0.209763	0.325663	0.59952
Dnajc12	2.70789	2.82505	3.41963	3.39898	0.395047	0.343563	0.616324
Ctnna3	0.0165257	0	0	0	-2.31863	0.247904	0.509798
Lrrtm3	0.0168346	0.0400435	0	0.0304929	-0.571098	0.677022	0.85873
1700023F02Rik	0.563886	0	0.429518	0	-0.474714	0.742281	0.894707
LOC102634101	0	0	0.0722848	0	2.33061	0.247862	0.509798
Reep3	61.7623	67.2854	62.1437	49.6289	-0.117714	0.466857	0.722818
Jmjd1c	41.8928	60.263	29.5639	25.948	-0.78163	1.52759e-05	0.00066958
Nrbf2	16.7101	20.8221	16.6903	16.6438	-0.0724157	0.783142	0.916165
Egr2	0.28432	0.54624	0.599732	0.653648	0.708306	0.236445	0.509798
Ado	26.1138	25.5923	33.4039	32.278	0.436948	0.0145614	0.105476
Zfp365	3.39696	5.96048	5.74356	9.36744	0.810492	0.0179551	0.121941
Rtkn2	1.02251	1.41224	1.14944	1.15009	0.0205614	0.959947	0.999675
Arid5b	14.7327	18.0368	18.8445	13.7218	0.0809024	0.717916	0.880268
Tmem26	0	0	0	0.011625	2.30719	0.25066	0.509798
Rhobtb1	2.29993	2.56857	2.78806	2.84502	0.307145	0.335614	0.608425
Cdk1	194.903	214.949	152.925	165.387	-0.267325	0.101393	0.359746
Ank3	37.9007	53.7449	50.1689	41.5804	0.0982014	0.589219	0.807399
Ccdc6	19.4623	17.3812	41.2876	37.5224	1.18492	2.4202e-10	1.25071e-07
Slc16a9	0.0182001	0.0649373	0.0207948	0.0329662	-0.416859	0.72898	0.886343
Fam13c	0.110849	0.219726	0.232197	0.200784	0.496556	0.491748	0.740639
Bicc1	0.773729	0.920214	0.979609	1.28784	0.527298	0.269456	0.533779
Tfam	28.3519	27.1646	27.0044	29.0049	0.106768	0.564699	0.798493
Ube2d1	19.1686	21.073	30.4962	30.5753	0.69731	0.00609935	0.0580616
Cisd1	96.2959	103.418	98.2005	104.739	0.119721	0.529817	0.77311
Ipmk	29.305	30.3541	38.9403	40.4828	0.507771	0.00338796	0.0390158
Zwint	88.0619	110.181	78.4111	83.551	-0.191623	0.275628	0.540763
A330049N07Rik	0.0652055	0.0387752	0.0745016	0.029527	0.00717969	0.996013	0.999675
Gnaz	0.186418	0.031673	0.334707	0.144713	1.11078	0.222894	0.509798
Rab36	1.03953	1.29521	1.24429	1.18804	0.157273	0.734782	0.889994
Bcr	11.5171	11.4677	23.7906	20.412	1.03248	1.65828e-08	3.80188e-06
Specc1l	26.9742	30.7393	26.1819	26.3269	-0.0399274	0.82006	0.935394
Adora2a	0	0	0	0.0225535	2.30719	0.25066	0.509798
Upb1	0	0	0.0487126	0	3.18888	0.10777	0.359746
Gucd1	13.3928	12.5359	14.0545	12.654	0.131445	0.596711	0.808776
Snrpd3	270.124	250.908	202.158	284.798	0.00231751	0.991552	0.999675
Lrrc75b	0.0422823	0	0.0161034	0.0127645	-0.51386	0.711514	0.875759
Susd2	0.0398445	0	0	0.0180428	-0.853816	0.586739	0.807399
Cabin1	8.45791	10.5141	13.7656	12.9267	0.589411	0.00227772	0.0291763
Ddt	9.26384	10.2579	11.8012	13.0188	0.445352	0.215047	0.509798
Gstt3	0	0.164707	0.118674	0.0627115	0.278633	0.813208	0.931683
Gstt1	0.187599	0.148744	0.571586	0.0566338	0.870206	0.419788	0.682683
Gstt2	0	0.0562948	0.0540817	0.0428681	0.832863	0.595927	0.808614
Mif	841.839	912.4	883.352	946.983	0.157978	0.32845	0.601776
Smarcb1	49.819	42.7276	79.0552	82.0863	0.890336	4.1606e-06	0.000251738
Mmp11	14.8914	12.6995	11.1121	7.42284	-0.495806	0.0836132	0.320294
Chchd10	0.136808	0.162709	0.39078	0.0619507	0.58269	0.600109	0.810123
Zfp280b	8.19567	9.44664	8.45201	8.38646	0.0292719	0.904517	0.979632
Prmt2	35.8996	33.488	32.1715	32.0836	-0.0193974	0.930281	0.993353
Mir678	102.674	123.949	104.081	112.564	0.0360016	0.917185	0.987071
S100b	5.85613	2.55377	5.04057	3.00541	-0.00613435	0.989403	0.999675
Dip2a	30.3979	26.8811	45.4928	40.3204	0.67045	0.000148996	0.00382008
Pcnt	14.8814	18.3705	15.9146	12.3128	-0.144669	0.455501	0.714264
Ybey	3.24091	3.13817	3.70296	2.90919	0.137077	0.666988	0.852367
Mcm3ap	21.7612	27.1498	19.8027	16.534	-0.334912	0.0707388	0.287865
Lss	21.2393	18.3983	24.9839	17.9861	0.197741	0.419959	0.68272
4930483K19Rik	0.0524227	0	0	0	-2.31863	0.247904	0.509798
Ftcd	0	0	0.0820205	0	3.72832	0.0524828	0.242441
Col6a2	45.6832	63.1841	48.2819	56.2724	0.0461695	0.81411	0.932336
Col6a1	187.022	162.666	142.016	120.501	-0.327635	0.0592529	0.255906
Pcbp3	5.72441	4.43241	10.458	9.23467	1.03726	0.00110861	0.01746
Slc19a1	14.4888	16.8124	11.1603	9.41143	-0.513238	0.0527527	0.242441
Col18a1	163.948	233.103	168.232	177.212	-0.0985298	0.606017	0.813251
Gm10941	0.638436	0.216945	0.833664	0.413005	0.548031	0.530401	0.773546
Pofut2	39.7731	37.3281	42.9392	40.6791	0.207282	0.273742	0.538657
Adarb1	0.224857	0.116273	0.189893	0.177082	0.172755	0.784488	0.916761
Gm17769	0.126456	0.0902385	0.115588	0.0458107	-0.38766	0.68003	0.859957
Fam207a	23.6899	18.6139	25.0228	29.6791	0.462454	0.0693071	0.283556
Itgb2	0.135947	0.646741	0.155329	0.451448	-0.195772	0.810381	0.930386
Pttg1ip	147.673	188.708	100.405	82.6183	-0.784072	5.81652e-06	0.000321698
Sumo3	71.9741	84.796	73.7947	103.489	0.282598	0.173434	0.47367
Ube2g2	33.9285	31.6745	35.9618	39.4689	0.295294	0.178104	0.481462
Mir1930	2.31596	0.918141	0	0	-4.08129	0.0286226	0.163387
Lrrc3	0.0301965	0.0179567	0.172507	0.0546955	2.16454	0.0358986	0.190152
1810043G02Rik	10.4	14.0515	13.8485	16.483	0.416455	0.155547	0.444608
Pfkl	77.4429	47.8056	93.1082	66.819	0.426944	0.0734736	0.295413
Dnmt3l	0	0	0	0.043992	3.14578	0.111562	0.360386
Icosl	0.0235978	0.0280655	0	0	-3.17522	0.108025	0.359746
D10Jhu81e	30.0208	26.1418	31.5285	30.5065	0.232306	0.354374	0.622044
Pwp2	29.7515	34.109	25.8202	23.8801	-0.267184	0.137005	0.410632
Trappc10	17.0629	18.5819	25.7494	26.0424	0.634533	0.000434201	0.00867196
Agpat3	27.8508	26.7097	32.2954	36.4774	0.429232	0.0239536	0.147664
Rrp1	148.037	153.211	149.512	175.661	0.208184	0.218374	0.509798
Mir6907	3.65335	2.1725	1.04355	0.827173	-1.47398	0.212591	0.509798
Cstb	249.154	217.279	271.383	291.403	0.362621	0.0589783	0.255137
Pdxk	9.05107	12.097	13.4541	15.3798	0.550815	0.02291	0.14398
Mir6908	1.02932	0	1.17606	0.932211	0.848759	0.589741	0.807399
Ilvbl	15.6201	15.2327	11.9616	8.6997	-0.494629	0.066561	0.276285
Syde1	18.5389	17.6625	24.4945	22.6308	0.470331	0.0328077	0.178751
Slc1a6	0	0	0	0.0281136	2.30719	0.25066	0.509798
2610008E11Rik	12.4818	12.4923	8.09422	6.15206	-0.723997	0.00414242	0.0445984
Ppap2c	70.3624	75.9993	78.3681	79.5664	0.205214	0.25537	0.516645
Mir6909	1.04592	7.4636	1.19503	0	-2.55948	0.0691539	0.283139
Mier2	12.9593	18.694	16.2528	18.6366	0.24616	0.348699	0.619269
C2cd4c	0.0192025	0.011419	0.0329102	0.0260864	0.941968	0.393558	0.657529
Shc2	8.58725	8.94613	10.6728	15.6136	0.687918	0.0136099	0.100521
Madcam1	0	0.0543126	0	0	-2.33423	0.246048	0.509798
Tpgs1	21.0266	21.0847	19.852	18.9897	-0.024514	0.929714	0.993004
Cdc34	66.9982	61.3458	70.4048	83.5477	0.357883	0.0783024	0.307501
Gzmm	1.26063	2.39888	2.0165	2.05507	0.266859	0.60829	0.81504
Bsg	379.384	314.658	224.475	172.97	-0.721673	8.1301e-05	0.00243564
Hcn2	0.568298	0.434501	1.06674	0.735265	0.91293	0.08353	0.320124
Polrmt	9.65291	10.0864	8.88236	6.10397	-0.313308	0.243029	0.509798
Rnf126	26.4294	23.1513	45.522	58.9801	1.17185	4.18419e-06	0.000251738
Fstl3	0.464852	0.592349	0.45525	0.571355	0.0693939	0.912367	0.984897
Prss57	0.0240798	0	0.0550255	0	0.870585	0.581317	0.80736
Palm	14.3099	10.1823	25.1538	27.3154	1.18574	1.28422e-05	0.000575531
Misp	0	0.0317774	0	0.0241983	-0.027224	0.989003	0.999675
E130317F20Rik	3.01236	2.93907	2.72048	2.00937	-0.248062	0.474752	0.727909
Ptbp1	207.101	252.762	256.652	233.557	0.187625	0.271053	0.535959
BC005764	0.0151689	0.162366	0.0519943	0.0686892	-0.373336	0.711084	0.875759
Mir6910	1.96506	3.50563	1.1226	3.55935	-0.0371058	0.972974	0.999675
Cfd	0.0699535	0	1.67846	0.0633541	4.25706	0.00366188	0.0410831
Med16	12.2923	11.4559	16.7156	18.1407	0.647021	0.00965843	0.0795426
R3hdm4	25.8177	30.0279	35.8863	37.4113	0.490246	0.0341801	0.183637
Kiss1r	0.143557	0.0975634	0.23432	0.111441	0.551638	0.491858	0.740639
Arid3a	1.84217	1.20928	1.70845	1.43004	0.116891	0.753504	0.901773
Wdr18	36.9895	47.5954	37.2968	43.3412	0.0340445	0.863627	0.958753
Grin3b	0.0198066	0	0.0452608	0.0179381	1.3899	0.350667	0.619269
Tmem259	37.9222	26.8181	36.0294	34.3446	0.204119	0.3906	0.654519
Cnn2	354.474	264.524	498.603	426.76	0.662886	0.000803524	0.0136426
Abca7	7.61169	7.77788	6.6631	6.22563	-0.163865	0.500524	0.747981
Hmha1	0.656151	1.06588	0.621699	0.811658	-0.147348	0.76376	0.907496
Polr2e	144.876	169.474	129.955	164.477	0.00830815	0.967099	0.999675
Gpx4	326.94	299.647	330.177	349.007	0.208802	0.209872	0.509798
Sbno2	11.9771	11.2528	14.1797	11.2269	0.214748	0.363532	0.62884
Stk11	52.1255	45.1515	59.6026	69.4172	0.500961	0.0152787	0.10908
Dos	2.57891	2.36476	2.74414	3.13793	0.345337	0.322911	0.597003
Atp5d	215.367	154.91	268.513	315.284	0.746308	0.000497331	0.0095521
Midn	22.1927	22.6713	33.2494	30.996	0.609857	0.000583045	0.0107012
Cirbp	39.1869	41.2637	43.004	45.4497	0.232717	0.326301	0.599795
1600002K03Rik	15.8382	17.652	11.1536	10.4648	-0.536621	0.117128	0.371581
Efna2	0.760756	0.615254	1.2169	1.26774	0.935546	0.0761213	0.302528
Mum1	26.2912	26.0192	29.4813	24.8379	0.142853	0.452566	0.711909
Ndufs7	96.5004	119.349	96.6713	112.345	0.0557955	0.79636	0.922365
Gamt	40.4606	48.7743	57.6881	48.6507	0.346252	0.163063	0.457433
Dazap1	86.9912	68.2833	99.3933	106.445	0.495882	0.0116979	0.0910365
Mir6911	0	0	2.14759	0	3.18888	0.10777	0.359746
Rps15	2168.89	2212.36	2597.05	2915.43	0.427726	0.0187791	0.125779
Apc2	0.10005	0.0849943	0.0979835	0.0841394	0.0568547	0.930967	0.993599
2310011J03Rik	27.8697	26.6842	27.7789	31.5418	0.216298	0.388287	0.65246
Pcsk4	0.464297	0.613555	0.85468	0.630744	0.551302	0.3349	0.607515
Reep6	0.611156	1.56849	1.32307	1.16526	0.306472	0.582407	0.807399
Adamtsl5	3.09749	3.70559	2.91454	4.99999	0.330741	0.366165	0.631218
Plk5	0	0	0	0.0278074	2.30719	0.25066	0.509798
Mex3d	16.9183	8.26158	22.7415	20.1172	0.840924	0.00901515	0.0758309
Mbd3	58.0724	54.4575	81.7389	99.0156	0.780073	9.49418e-05	0.00271635
Uqcr11	356.509	305.488	329.335	365.442	0.16188	0.411014	0.674567
Tcf3	40.9155	34.7677	60.8485	59.7062	0.760427	4.92479e-05	0.00166888
Atp8b3	0.102908	0.139876	0.0839854	0.0932	-0.335663	0.663297	0.851031
Rexo1	7.4619	5.42174	10.5301	9.77889	0.739793	0.00598294	0.0571246
Klf16	9.68302	9.04431	16.5394	18.3141	0.989948	0.000209494	0.00497758
Abhd17a	37.2881	32.0957	53.8713	61.0816	0.820935	0.000481006	0.0093594
Adat3	3.44686	2.89693	3.41316	3.20493	0.146786	0.720252	0.881582
Scamp4	25.5501	47.2929	29.9328	32.1023	-0.122471	0.663145	0.850968
Mir6912	9.26384	5.50885	3.17537	11.7459	0.137504	0.869223	0.961301
Csnk1g2	66.6805	43.5223	96.3991	97.2039	0.896452	6.15413e-05	0.00197613
Btbd2	9.23629	10.934	16.4295	19.9711	0.954044	0.000170655	0.00424378
Mknk2	26.6196	17.175	34.0141	31.2125	0.655293	0.00614831	0.0584673
Mob3a	32.5827	34.0312	34.1769	33.5025	0.116637	0.53038	0.773546
Izumo4	5.66892	4.11108	4.66036	2.12878	-0.466678	0.344161	0.616324
Ap3d1	43.8025	47.2037	58.9915	52.4342	0.384035	0.0203418	0.133489
Dot1l	8.74647	10.89	11.4898	10.4071	0.253123	0.275413	0.54053
Plekhj1	34.5335	30.6659	32.6945	31.6486	0.0703195	0.777496	0.912912
Sf3a2	12.7447	13.7754	19.6959	21.1903	0.721478	0.00731916	0.065781
Amh	0.0778941	0.185283	0.400497	0.0705457	0.875112	0.384508	0.649196
Oaz1	377.258	401.977	703.976	690.438	0.933667	7.39922e-09	2.08297e-06
Oaz1-ps	421.505	449.194	786.668	771.356	0.933607	7.43152e-09	2.08297e-06
Mir1982	13.1446	6.25329	18.0223	7.93639	0.45143	0.53618	0.776966
Lingo3	0.169707	0.089705	0.107723	0.204929	0.360927	0.652248	0.844455
Lsm7	224.331	213.903	206.761	244.078	0.137231	0.471869	0.725919
Sppl2b	15.302	18.6022	14.2812	10.7469	-0.347526	0.171909	0.471496
Tmprss9	0	0.0223289	0	0	-2.33423	0.246048	0.509798
Timm13	82.4746	90.4081	102.7	112.185	0.4114	0.0265777	0.158727
Lmnb2	27.393	28.5983	27.9795	29.7915	0.141011	0.464152	0.721116
Gadd45b	11.9347	13.1586	10.1247	11.8294	-0.0923055	0.771934	0.911103
Gng7	0.278313	0.28687	0.275592	0.537722	0.639477	0.314727	0.588461
Diras1	0	0.290535	0.12687	0.201128	0.34987	0.740167	0.893572
Slc39a3	8.76613	8.04209	9.43805	8.07485	0.145935	0.577731	0.80736
Sgta	45.3295	57.2784	52.6292	66.3306	0.317929	0.120954	0.380052
Thop1	42.1442	51.9132	51.3054	56.1166	0.292099	0.119578	0.377018
Creb3l3	0	0	0.0649075	0.0257246	3.70825	0.0536429	0.242441
Map2k2	39.2688	37.8307	69.9705	77.8602	1.03399	3.58794e-08	6.66671e-06
Zbtb7a	7.65176	8.29659	11.0731	12.8323	0.682807	0.00498455	0.0510715
Pias4	10.9633	12.0679	13.4591	13.2035	0.306311	0.283144	0.549727
Eef2	1185.9	1438.41	1596.87	1710.84	0.433044	0.055158	0.245069
Snord37	17.1294	18.9172	5.59184	4.4324	-1.73102	0.0246356	0.150685
Dapk3	15.9629	13.7419	18.7261	20.7034	0.500519	0.0647122	0.271458
Nmrk2	0.0704857	0	0	0.0638362	-0.0152279	0.991805	0.999675
Atcay	0	0	0	0.0159721	2.30719	0.25066	0.509798
Zfr2	0.0970471	0.277009	0.155236	0.0878918	-0.510772	0.533127	0.775197
Matk	0.0278672	0	0	0	-2.31863	0.247904	0.509798
Mrpl54	147.148	106.817	147.553	153.677	0.332795	0.143062	0.422242
Apba3	15.727	18.558	24.6152	25.7829	0.654206	0.00881007	0.074906
Mir3057	37.768	26.273	52.1086	54.857	0.821627	0.0676507	0.279196
Pip5k1c	20.671	19.7	34.2668	39.6378	0.967896	6.24383e-07	5.69435e-05
Cactin	17.1639	17.469	24.0173	28.5454	0.699824	0.0033628	0.0388071
Tbxa2r	0	0.039571	0.0380153	0.0602661	1.35382	0.362367	0.627482
Gipc3	0.189981	0.150633	0	0.860292	1.44884	0.221861	0.509798
Hmg20b	18.3322	17.8979	28.2701	35.0464	0.903301	0.000525988	0.00996365
Mfsd12	11.2015	10.694	8.57585	8.24694	-0.289095	0.337254	0.610289
4930404N11Rik	1.11966	0.776787	0.533035	0.507015	-0.775478	0.314467	0.588341
Fzr1	28.856	27.8522	33.3644	34.1068	0.34357	0.108884	0.359746
Dohh	55.7755	48.2291	47.5645	55.3129	0.0778896	0.727101	0.88562
Mir6913	4.91264	8.1798	0	3.55935	-1.5787	0.114089	0.365527
Smim24	0	0.134128	0	0.102138	-0.027224	0.989003	0.999675
Nfic	11.2181	15.0082	32.1673	36.3944	1.48949	2.92044e-13	4.0246e-10
Mir1191b	4.4722	2.65944	3.83234	9.11317	0.942608	0.305091	0.577066
Celf5	0.0147715	0.0175681	0.0337548	0.0267559	0.910262	0.46844	0.723868
Ncln	52.0757	50.8712	43.3897	40.676	-0.201305	0.257306	0.51967
S1pr4	0	0.0644579	0.0619238	0	-0.000603574	0.999706	0.999948
Gna15	0	0	0	0.0299486	2.30719	0.25066	0.509798
Gna11	53.2373	44.9929	77.9986	80.8383	0.783353	2.21422e-05	0.000888753
Aes	164.207	169.263	263.432	309.06	0.877429	2.48878e-07	2.89837e-05
Tle2	1.66541	1.55981	1.49849	0.961539	-0.314013	0.462391	0.719873
Tle6	4.40894	4.32506	4.1918	3.75984	-0.0460307	0.893585	0.974283
BC025920	1.26949	1.34661	0.705637	0.714695	-0.781183	0.144174	0.424557
Sirt6	6.77641	6.50529	5.72875	7.1554	0.0548091	0.867007	0.960199
Ankrd24	1.6841	1.39152	0.830445	1.39679	-0.35964	0.408625	0.67305
Gm10778	0.0480347	0.0734513	0.0313616	0.0124295	-1.38008	0.111293	0.360386
Zfp433	1.31924	1.03522	0.963443	0.923804	-0.233666	0.563878	0.798292
Zfp781	0.845066	0.938685	0.546535	0.64982	-0.472992	0.210632	0.509798
Zfp873	7.47149	7.67885	6.24949	4.41746	-0.422248	0.192683	0.504416
AU041133	7.55808	7.61283	5.51329	3.99109	-0.590506	0.0588508	0.255102
Zfp938	9.86592	11.354	9.44845	7.11344	-0.268788	0.362841	0.628106
1190007I07Rik	12.5706	14.4349	12.0845	11.6202	-0.092055	0.787102	0.917869
Tdg	30.63	36.7165	33.8226	33.0877	0.0876342	0.630873	0.83072
Gm9855	33.8332	40.691	37.5317	36.6602	0.0906046	0.619671	0.822641
Glt8d2	4.09623	3.29559	2.30569	1.63667	-0.8302	0.0340591	0.183166
Hcfc2	18.3996	19.6204	17.3585	14.1285	-0.182733	0.458245	0.716731
Nfyb	44.722	39.529	41.546	37.097	-0.0120912	0.947686	0.999675
1700028I16Rik	0	0.146068	0	0.0556149	-0.882744	0.575618	0.806079
Txnrd1	132.743	156.167	200.006	260.227	0.774858	7.95997e-05	0.0024153
Eid3	4.97292	6.68328	4.09096	2.56715	-0.721307	0.0726233	0.292869
Chst11	1.59797	2.04024	1.51701	2.11762	0.10826	0.764036	0.907496
Slc41a2	16.6774	21.1713	13.3791	10.297	-0.584733	0.0130426	0.0977725
D10Wsu102e	40.6933	46.793	39.5058	47.3148	0.0899783	0.643146	0.837819
Aldh1l2	3.47356	4.57883	3.46499	4.412	0.0751714	0.793496	0.920522
A230046K03Rik	58.9467	57.1385	50.8955	44.0921	-0.20047	0.207504	0.509798
Appl2	25.6305	40.4344	24.0516	27.4004	-0.253377	0.266336	0.530396
1500009L16Rik	0.814659	0.45215	0.868749	0.688618	0.356084	0.599008	0.809826
Nuak1	3.51502	2.87409	4.04567	3.96756	0.413922	0.168911	0.466692
Ckap4	118.482	95.0356	116.717	87.3183	0.015502	0.934824	0.995997
Tcp11l2	0.783566	0.417754	0.895277	0.44047	0.200507	0.751513	0.900171
Polr3b	17.0374	20.0235	13.7292	13.3874	-0.354216	0.09188	0.338024
Ric8b	9.34412	11.5017	9.78037	8.86502	-0.0652479	0.790478	0.919399
Fhl4	1.19007	0.924331	0.971242	0.417924	-0.548078	0.324761	0.599059
Tmem263	47.1848	46.013	68.032	55.9156	0.499037	0.00419234	0.0449895
Mterfd3	9.84911	9.35133	6.8087	5.69678	-0.531789	0.0972944	0.35132
Cry1	5.78376	5.7536	7.56641	7.36063	0.463701	0.103981	0.359746
Btbd11	8.65714	14.1038	9.7545	14.9116	0.230939	0.419265	0.68237
Pwp1	71.8621	83.7627	59.1816	62.5778	-0.255805	0.152076	0.438298
Prdm4	21.4115	19.9156	28.2264	27.7087	0.527541	0.00652345	0.0607221
Rtcb	172.095	166.212	145.076	156.453	-0.0717813	0.659477	0.848856
Bpifc	0.0278552	0	0	0	-2.31863	0.247904	0.509798
Fbxo7	9.69609	15.9891	10.882	10.027	-0.193386	0.5311	0.774062
Syn3	0.0219114	0.0325747	0.0312941	0.0297665	0.26687	0.74826	0.898162
4930486F22Rik	0	0.273975	0	0	-3.18961	0.106775	0.359746
Timp3	183.015	409.839	150.352	219.774	-0.560177	0.0652208	0.272961
1810014B01Rik	2.762	2.95165	2.24105	2.28392	-0.239818	0.568401	0.801673
Hsp90b1	1781.21	1789.28	929.868	673.631	-1.06926	2.38574e-06	0.000161693
BC030307	0.567136	0.521211	0.427085	0.326857	-0.447535	0.377055	0.642622
Nt5dc3	13.6405	13.7481	16.2076	15.8861	0.32155	0.0851147	0.323276
Stab2	0	0.00948283	0.0273301	0	1.39407	0.349357	0.619269
Pah	0	0	0.656904	0	6.36999	0.00123458	0.018594
Igf1	0.066365	0.059197	0.104261	0.0225391	0.0412689	0.961753	0.999675
Tyms-ps	0.0481417	0.114512	0.11001	0.0872001	0.37357	0.751074	0.899854
Parpbp	33.8712	45.5558	28.7341	27.6487	-0.39513	0.040072	0.205543
Nup37	96.9151	102.25	84.429	84.0828	-0.146705	0.414019	0.67775
Ccdc53	32.2589	30.4245	33.7954	31.0043	0.137338	0.576154	0.806356
Dram1	2.26398	3.04979	2.11163	2.19686	-0.199041	0.58513	0.807399
Gnptab	24.3238	23.1342	20.1888	17.6617	-0.2378	0.191459	0.502932
Chpt1	27.8323	30.4787	37.6216	41.9593	0.546761	0.0035494	0.0401755
Gm4925	0.415419	0.59288	0.189857	0.0752457	-1.83293	0.0290688	0.164852
Arl1	256.384	255.278	289.856	283.812	0.257567	0.125405	0.389304
Utp20	53.1273	64.1549	42.361	33.1254	-0.544204	0.00117953	0.0181958
Slc5a8	0.0486564	0.217006	0.0416949	0.0330497	-1.66357	0.0782599	0.307407
Gas2l3	28.666	40.5049	23.2223	18.4682	-0.635	0.00121074	0.0184876
Nr1h4	0.0277123	0.0988767	0.158316	0.050196	0.773978	0.470339	0.725093
Slc17a8	0.0291316	0.0173234	0.0166424	0	-1.3686	0.356809	0.623487
Scyl2	25.7422	27.4688	24.8988	22.1497	-0.0858596	0.647738	0.840747
Actr6	27.3019	30.1612	21.4923	21.2088	-0.332922	0.165651	0.462108
Uhrf1bp1l	34.526	38.203	46.4712	49.263	0.493473	0.00285936	0.0346666
Anks1b	1.06627	0.862935	0.987603	0.828541	-0.00500352	0.988512	0.999675
Apaf1	18.8795	18.8781	21.153	16.5879	0.0863357	0.644754	0.838673
Ikbip	44.8248	45.6926	27.8521	21.8056	-0.778787	3.09465e-05	0.00115003
Slc25a3	370.854	392.454	526.778	550.665	0.592794	0.000430265	0.00863507
Tmpo	136.035	125.446	139.332	125.003	0.104376	0.532841	0.775123
Nedd1	61.8551	59.813	51.4008	45.0153	-0.246534	0.154077	0.441895
Cdk17	74.7795	71.0268	72.1394	65.3228	0.00449305	0.978237	0.999675
Mir1931	4.90439	4.5367	5.60359	1.48057	-0.376866	0.648427	0.841231
Elk3	41.3985	38.4891	53.1453	46.1207	0.401217	0.0226326	0.142986
Lta4h	91.6519	111.841	109.703	92.0452	0.0810417	0.64363	0.838022
Hal	0.0235123	0.0279637	0.18805	0.0638825	2.2063	0.0498139	0.238084
Amdhd1	0	0	0	0.0242583	2.30719	0.25066	0.509798
Ccdc38	0.0354839	0.0633028	0.0608141	0.0321364	-0.00551023	0.995687	0.999675
Snrpf	278.61	283.262	279.781	310.406	0.167073	0.336852	0.609733
4933408J17Rik	0.0697653	0.0414867	0.159423	0.0315919	0.718857	0.545057	0.783043
Ntn4	10.1399	7.03743	9.09631	9.54869	0.203594	0.509912	0.756814
Gm8580	0.424529	0.378677	0.848843	0.86508	1.15417	0.160423	0.452626
Usp44	0.0327758	0.0584715	0.0374485	0.0296837	-0.31803	0.768598	0.909243
Metap2	121.115	107.408	112.333	115.893	0.0893082	0.600805	0.810599
Mir331	0	3.21349	0	0.611763	-1.83126	0.239791	0.509798
Vezt	17.9237	21.9198	11.8937	9.54564	-0.80182	0.000464702	0.00914855
Fgd6	6.54596	6.4142	7.27655	4.89167	-0.00856362	0.973667	0.999675
Nr2c1	4.23614	6.18684	4.18183	3.98997	-0.249312	0.417364	0.681001
Ndufa12	281.234	241.957	273.915	284.748	0.185249	0.334793	0.607515
Tmcc3	4.80103	5.55281	4.44123	5.58472	0.0566708	0.838015	0.945053
Cep83os	3.60696	3.95411	3.18944	3.02523	-0.188625	0.550274	0.787392
Cep83	44.6935	45.2257	46.599	42.0113	0.0696626	0.694707	0.866604
Plxnc1	0.0736373	0.0437893	0.0631017	0.0583542	0.114355	0.886049	0.970461
Cradd	2.71178	2.85125	2.60444	2.34917	-0.075929	0.853786	0.952446
2310039L15Rik	3.13124	5.52601	2.76979	1.46366	-0.943018	0.10182	0.359746
Socs2	2.52369	1.80089	3.0208	1.74142	0.205704	0.619328	0.822641
Mrpl42	221.122	182.735	215.267	213.224	0.173855	0.363788	0.629088
Ube2n	72.5591	66.6097	94.2358	90.8619	0.501707	0.00188066	0.0253881
Nudt4	146.191	175.731	181.801	233.627	0.471243	0.0128994	0.0969185
Mir3058	0	2.54254	0.814196	3.22688	0.872435	0.476243	0.72882
Eea1	54.7756	57.7149	39.7974	32.1152	-0.556388	0.000522983	0.00994088
4930459C07Rik	0.0537257	0	0	0.0486572	-0.0114672	0.995016	0.999675
Btg1	44.5045	49.0186	49.2368	43.6717	0.0829382	0.619369	0.822641
Dcn	0.715681	3.92281	0.319975	1.74722	-0.994927	0.202935	0.509798
Lum	0.062503	0.520354	0.107121	0.198123	-0.742397	0.443174	0.703863
Atp2b1	77.1796	74.4197	48.3208	36.3084	-0.755681	9.46021e-06	0.000463089
Poc1b	8.98868	9.38948	12.2264	13.9124	0.605801	0.0244033	0.149743
Galnt4	12.2135	12.7308	9.47704	6.35191	-0.57241	0.0261019	0.156678
Dusp6	105.953	151.573	87.1513	78.9076	-0.534081	0.00329677	0.0383404
Csl	0	0	0	0.0300559	2.30719	0.25066	0.509798
Kitl	56.2681	62.5906	44.2784	41.0889	-0.383673	0.0171554	0.118307
Gm4305	0	0	0.0203549	0	2.33061	0.247862	0.509798
Gm4307	0	0	0.0203549	0	2.33061	0.247862	0.509798
Gm4303	0	0	0.0203549	0	2.33061	0.247862	0.509798
Gm4302	0	0	0.0402892	0	2.33061	0.247862	0.509798
Tmtc3	43.2117	54.6032	29.2344	19.2044	-0.925666	5.05855e-06	0.000286483
Cep290	19.7635	22.0409	13.2525	10.3286	-0.736665	7.69813e-05	0.00235312
4930430F08Rik	15.1997	15.463	13.5074	12.5762	-0.141587	0.582655	0.807399
Rassf9	0	0	0.034982	0	2.33061	0.247862	0.509798
Slc6a15	0.0177955	0	0.0203326	0.0805835	2.29067	0.100061	0.357467
Tmtc2	0.0114328	0	0.0261255	0.0103542	1.3899	0.350667	0.619269
Mettl25	10.5905	11.7256	10.8285	9.01533	-0.0787082	0.782467	0.915823
Ccdc59	48.184	57.2348	47.0119	51.6469	0.00429263	0.985599	0.999675
Acss3	0	0.0248466	0.0238698	0.0189205	0.832863	0.595927	0.808614
Lin7a	0.00948747	0.0112837	0	0.00859243	-0.868235	0.581186	0.80736
Myf6	0.0519606	0	0	0	-2.31863	0.247904	0.509798
Ptprq	0.137816	0.185762	0.0419903	0.208024	-0.216861	0.775213	0.911655
Otogl	0	0.110429	0.0318264	0.0504547	-0.232975	0.834778	0.943005
Ppp1r12a	67.5147	66.4494	60.7671	50.9804	-0.173188	0.313499	0.587193
Pawr	33.062	28.816	36.7622	33.2842	0.266098	0.253368	0.514039
Syt1	0.094176	0.0480024	0.0768588	0	-0.90364	0.399643	0.663558
Nav3	25.8488	44.9047	23.4786	20.1802	-0.594609	0.00742202	0.066088
9230102K24Rik	0.0497674	0	0	0	-2.31863	0.247904	0.509798
E2f7	6.12232	7.14058	8.79469	6.03809	0.248417	0.346249	0.618216
Csrp2	398.637	320.901	372.376	301.64	-0.0112612	0.950274	0.999675
Zdhhc17	35.3749	33.9664	21.1784	15.0955	-0.851237	2.0957e-05	0.000853609
Osbpl8	30.7733	26.3118	32.3634	24.7744	0.084245	0.65635	0.847311
Bbs10	6.99583	6.47134	4.44067	3.09326	-0.757126	0.0226109	0.142986
Nap1l1	478.115	466.454	501.849	499.787	0.177135	0.354538	0.622214
Gm5176	4.64852	5.80502	3.18675	2.73649	-0.722386	0.15663	0.446277
Phlda1	12.6506	12.2814	17.603	17.5015	0.585733	0.0245726	0.150503
Gm20758	0.179218	0.284197	0.307152	0.541034	0.994457	0.173152	0.473135
Krr1	35.2824	36.9391	29.0428	27.1167	-0.270339	0.127575	0.393456
Glipr1	224.595	265.76	126.936	127.89	-0.846918	1.09783e-06	8.78158e-05
Caps2	0.093981	0.111774	0.214759	0.127672	0.790896	0.339774	0.612382
Atxn7l3b	54.5406	49.0944	70.7774	62.9883	0.455976	0.00928711	0.0775025
Tph2	0.0740825	0.0587387	0.0846442	0.0670936	0.248274	0.803864	0.927022
Tbc1d15	26.0486	42.6538	21.9001	24.5392	-0.457466	0.0428315	0.215947
Rab21	41.2759	38.0123	88.4309	94.4692	1.29851	1.28012e-11	9.43223e-09
Tmem19	14.4823	14.1227	13.3459	10.8129	-0.156794	0.530129	0.773286
Thap2	10.7127	11.3151	12.1312	10.736	0.145203	0.554704	0.79054
Zfc3h1	29.6454	33.1735	26.6288	19.25	-0.36566	0.0500984	0.238814
Tspan8	1.02255	0.709418	0.632848	0.231522	-0.95541	0.173906	0.474333
Ptprr	0	0	0.0183805	0	2.33061	0.247862	0.509798
Ptprb	0.0381068	0.0453213	0.0684193	0.00986053	-0.0612538	0.944766	0.999675
Kcnmb4	0.129049	0.0767402	0.147447	0	-0.505511	0.711384	0.875759
Cnot2	67.9747	68.3331	52.0111	49.3373	-0.335533	0.0463437	0.226742
Myrfl	0	0.0247668	0.0475863	0	0.854688	0.587465	0.807399
Rab3ip	27.0959	24.284	42.6648	36.1109	0.702626	0.000328045	0.007138
4933412E12Rik	2.82106	3.22095	4.12577	3.33844	0.394716	0.29954	0.569628
D630029K05Rik	0	0	0.0311049	0.0493109	3.68832	0.0548116	0.244121
Cct2	642.52	760.075	700.587	677.662	0.0709152	0.690483	0.864171
Frs2	18.4706	23.9214	20.5043	20.1172	0.0373271	0.843481	0.948114
Yeats4	58.1688	51.9271	56.3582	54.8502	0.104253	0.624304	0.826042
Lyz2	0	0	0.210289	0	3.72832	0.0524828	0.242441
Cpsf6	57.3241	67.0201	62.503	58.4417	0.0551485	0.723893	0.883862
Cpm	0.0374477	0	0.0142622	0.011305	-0.513805	0.711666	0.875759
Mdm2	51.3293	70.504	59.2687	64.2251	0.122097	0.522284	0.766595
Slc35e3	11.9714	14.4151	13.2527	12.9835	0.0889954	0.718034	0.880314
Nup107	107.547	119.427	74.5711	69.5368	-0.561474	0.000443056	0.00881144
Rap1b	204.952	257.013	299.657	290.251	0.45029	0.00626148	0.0592327
4933411E08Rik	0	0.0452605	0	0	-2.33423	0.246048	0.509798
Mdm1	10.0018	14.7345	11.992	10.512	-0.0372849	0.889847	0.972726
Il22	0	0.0709511	0	0	-2.33423	0.246048	0.509798
Dyrk2	10.4386	11.4766	11.8228	13.0815	0.282912	0.287732	0.555088
C230029M16	0.275125	0.359933	0.251479	0.0498339	-1.0268	0.216921	0.509798
Cand1	57.4451	59.2545	60.2284	49.5218	0.000537367	0.997324	0.999675
Helb	14.8381	12.6611	11.4113	8.96749	-0.349227	0.1578	0.448541
Irak3	0	0.0259764	0	0	-2.33423	0.246048	0.509798
Tmbim4	52.4072	57.3656	27.9678	28.9285	-0.851295	0.0009992	0.0162157
Llph	104.246	109.513	101.637	121.552	0.161179	0.400613	0.664554
Hmga2	293.364	333.132	327.523	289.273	0.0705636	0.686828	0.863845
Msrb3	35.6763	27.8295	55.6888	39.7706	0.667023	0.002157	0.0280255
Gm15910	0.0218119	0.0518829	0.0498432	0	-0.520871	0.703623	0.871444
Lemd3	12.5647	9.6913	9.99764	5.8816	-0.413533	0.163424	0.458152
Wif1	0	0.0343996	0.0330472	0	-0.003567	0.998093	0.999675
Tbc1d30	0.0113866	0	0.01301	0	0.0121898	0.996101	0.999675
Gns	47.4703	57.6378	45.3969	42.4892	-0.162074	0.351382	0.619953
Rassf3	12.1588	10.4063	19.1505	21.0115	0.923224	0.000190747	0.0046252
Tbk1	33.0441	38.1292	26.6046	22.29	-0.449643	0.0185804	0.124701
Xpot	67.0341	58.8506	72.7681	64.1521	0.208316	0.206657	0.509798
BC048403	2.4341	3.24133	3.70816	4.0321	0.550913	0.107263	0.359746
Srgap1	0.0165828	0.00986113	0.0284204	0	0.0367866	0.979068	0.999675
Gm9079	1.35709	1.61402	1.00577	0.79723	-0.628423	0.226713	0.509798
Tmem5	74.2116	75.9485	58.7681	54.1264	-0.319881	0.0862277	0.325318
A130077B15Rik	16.9564	22.8313	16.6976	10.284	-0.472656	0.0936157	0.342429
Ppm1h	0.819645	0.964561	1.29138	1.2346	0.597543	0.0853668	0.323713
Mir8104	1.92614	1.52721	0.733583	1.74443	-0.324319	0.766808	0.908295
Mirlet7i	1.52581	0	0	1.38187	-0.0152279	0.991805	0.999675
Mon2	19.3084	21.4717	21.5833	18.7999	0.0781053	0.647624	0.840747
Usp15	125.357	127.284	96.7688	83.0248	-0.400998	0.010859	0.086542
Fam19a2	0.956527	0.384783	1.02861	0.356707	0.0860774	0.887247	0.971197
Slc16a7	0	0	0.0306291	0	2.33061	0.247862	0.509798
Lrig3	6.2285	5.71288	4.39063	3.74127	-0.467686	0.105374	0.359746
Xrcc6bp1	12.4943	12.0347	9.87892	10.4551	-0.176457	0.572326	0.805215
Ctdsp2	52.6713	43.229	91.792	83.3109	0.95477	4.40573e-08	7.85053e-06
Mir26a-2	2.31596	1.83628	2.64614	0.699158	-0.290969	0.79076	0.919402
Mir546	122.191	91.7838	202.069	172.305	0.887635	0.0043961	0.0464822
Avil	0.363467	1.09341	0.708429	1.12308	0.466848	0.428425	0.690869
Tsfm	33.1928	32.0914	47.2807	51.0148	0.684566	0.00584832	0.0561636
LOC100504608	0.185542	0.110335	0.211994	0.336076	0.928006	0.403993	0.668284
Mettl1	28.6584	23.1285	29.9876	28.7356	0.267769	0.330053	0.603504
Cyp27b1	0.214281	0.25485	0.183623	0.169808	-0.306371	0.684404	0.862315
2022-03-09	1.23332	1.04221	2.15082	2.49849	1.12012	0.0159862	0.112399
Cdk4	506.923	501.133	550.955	543.53	0.21125	0.204147	0.509798
Tspan31	96.1566	103.815	69.9623	62.84	-0.498227	0.00528041	0.0530215
LOC100504703	5.71599	4.45396	4.50407	3.57017	-0.255593	0.65936	0.848856
Agap2	0.011512	0	0	0	-2.31863	0.247904	0.509798
Os9	33.5846	41.6953	21.8305	21.1333	-0.711567	0.000135467	0.00353904
B4galnt1	7.57106	8.81684	10.8356	11.4994	0.545259	0.0339209	0.18264
Slc26a10	0	0.0696378	0	0.0265144	-0.882744	0.575618	0.806079
Arhgef25	8.39451	8.07749	10.7708	9.98915	0.423704	0.129385	0.397027
Dtx3	11.1747	8.17259	11.5102	10.1205	0.242475	0.427699	0.690036
F420014N23Rik	0.482794	0.453314	0.377427	0.184104	-0.672046	0.317442	0.591297
Pip4k2c	10.0326	10.6977	12.8025	13.4726	0.43804	0.0766141	0.303756
Kif5a	0.0370236	0.0770578	0.0317265	0.0419136	-0.477602	0.582001	0.807399
Dctn2	95.2996	77.5245	115.699	121.516	0.546414	0.00400188	0.0436826
Mbd6	1.28219	1.46776	2.17917	2.13376	0.744967	0.0383718	0.199483
Ddit3	22.6331	22.845	17.8637	22.7905	-0.0612515	0.839662	0.945896
Mars	101.221	99.1444	107.374	93.1185	0.0900872	0.577059	0.806936
Arhgap9	0.104761	0.0622971	0.119696	0.142317	0.704742	0.430293	0.692446
Gli1	0.265621	0.147424	0.343955	0.0962249	0.117444	0.880105	0.967449
Inhbc	0	0	0.112945	0	3.72832	0.0524828	0.242441
R3hdm2	6.38448	9.67028	15.2436	15.2592	1.02918	7.46582e-05	0.00231325
Stac3	1.15927	1.16332	0.78645	1.24677	-0.080768	0.883215	0.968806
Ndufa4l2	0	0	0.0768588	0.0609225	3.16723	0.109666	0.359746
Shmt2	85.0465	104.828	130.408	125.077	0.525215	0.00169017	0.0236845
Nxph4	0.0774291	0.0460441	0.132702	0.105187	0.941973	0.393609	0.657529
Lrp1	46.9488	113.922	87.1927	88.6875	0.241203	0.413415	0.677231
Stat6	52.2354	58.152	55.6127	55.1639	0.100585	0.551211	0.788076
Nab2	92.4729	67.6593	96.19	86.6913	0.275058	0.170098	0.46859
1700012D01Rik	2.51923	2.33036	2.34535	1.43654	-0.286026	0.625802	0.826787
Tmem194	13.7798	15.6782	9.65822	7.60153	-0.681238	0.00136191	0.0200056
Myo1a	0.290099	0.437028	0.287263	0.332793	-0.114628	0.853503	0.952313
Tac2	0	0	0	0.0664358	2.30719	0.25066	0.509798
Zbtb39	2.34321	3.31827	3.39951	3.24738	0.332385	0.270914	0.535897
Rdh1	0.0666806	0.118957	0.114281	0.06039	-0.00377278	0.996387	0.999675
Rdh9	0.0961407	0.171513	0.219694	0.152374	0.564052	0.481521	0.732895
Rdh16	0	0	0.0461919	0	3.18888	0.10777	0.359746
Rdh18-ps	0.159984	0.232555	0.182792	0.177089	-0.0183621	0.979086	0.999675
Rdh7	0	0	0.603884	0	5.82371	0.00299376	0.0357726
Prim1	89.762	84.9218	79.4083	66.2764	-0.174655	0.347025	0.618866
Naca	209.607	201.504	206.493	211.606	0.117173	0.521636	0.765965
Ptges3	602.14	693.325	737.62	763.27	0.309526	0.0843544	0.322457
Atp5b	1121.1	1175.86	1306.05	1194.84	0.214834	0.26727	0.531407
Mir677	18.2901	16.809	12.3486	3.7647	-1.07298	0.128961	0.396178
Baz2a	6.43122	8.70857	8.37506	8.06308	0.218206	0.349601	0.619269
Rbms2	17.1222	21.7938	22.5353	25.4539	0.404347	0.0382216	0.198827
Gls2	2.52718	1.7662	3.00654	2.28877	0.376301	0.34244	0.615268
Spryd4	18.6931	20.4122	18.0504	18.3529	-0.00732378	0.977391	0.999675
Timeless	14.736	18.2945	17.8378	14.4775	0.0614072	0.774692	0.911655
Apon	0.160314	0.238331	0.366338	0.14519	0.41503	0.628378	0.828865
Apof	0	0	0.307117	0	5.12682	0.00895706	0.0754914
Stat2	3.42387	13.4624	3.76024	10.1179	-0.139628	0.79323	0.920343
Il23a	0.0954332	0.0567504	0	0	-3.69959	0.053542	0.242441
Pan2	6.70327	8.12833	7.40919	5.78055	-0.0780021	0.770783	0.910886
Cnpy2	100.937	106.548	71.3234	65.7167	-0.505983	0.00685741	0.0629306
Cs	181.746	194.964	241.296	219.591	0.383452	0.0165986	0.115527
Coq10a	4.08688	3.84543	4.66953	4.49782	0.298961	0.368129	0.633414
Ankrd52	10.5382	14.9351	18.8842	18.0316	0.635626	0.00113284	0.01769
Mir6914	19.736	24.5902	33.2877	25.5345	0.496718	0.366938	0.632023
Mir6915	1.87962	1.11774	3.22139	1.7023	0.698114	0.541761	0.781226
Slc39a5	0.0604915	0.0359719	0	0	-3.69959	0.053542	0.242441
Nabp2	35.074	34.6764	45.2158	56.9428	0.649253	0.0130155	0.0976372
Rnf41	17.3867	18.9466	16.2416	17.0913	-0.0277027	0.894446	0.974854
Smarcc2	35.1189	34.1443	47.6263	46.4531	0.533644	0.00172482	0.0239691
Myl6	2260.24	1536.82	2245.44	1970.11	0.232268	0.285582	0.552618
Myl6b	1.58009	1.50339	2.16643	3.4917	0.979157	0.0688908	0.282341
Esyt1	29.687	28.2334	28.7923	17.053	-0.258395	0.265227	0.52895
Mir6916	0	1.22419	0	0	-2.33423	0.246048	0.509798
Zc3h10	9.40575	10.1158	9.25705	10.0647	0.0826859	0.772661	0.911267
Rpl41	5464.9	4612.49	5688.74	6597.43	0.378771	0.0839755	0.32131
Pa2g4	210.299	219.575	218.346	238.539	0.184223	0.262568	0.525677
Erbb3	0.129049	0.134295	0.147447	0.0876557	-0.0935209	0.902146	0.978442
Rps26	2541.04	2355.38	2582.14	2805.24	0.231279	0.196905	0.509798
Ikzf4	0	0	0	0.0164048	2.30719	0.25066	0.509798
Suox	5.74208	4.56374	4.47895	2.95022	-0.397273	0.269842	0.534288
Rab5b	45.8992	47.0854	49.9934	51.9059	0.226812	0.210122	0.509798
Cdk2	40.8493	39.9573	37.4115	31.4173	-0.143359	0.451649	0.711257
Pmel	0.0608891	0	0.0695698	0.0551449	0.925476	0.474178	0.727343
Dgka	2.32831	2.85136	1.73838	1.62847	-0.523696	0.16484	0.460389
Wibg	25.356	28.1908	21.0697	22.8063	-0.189257	0.465726	0.721877
Mmp19	1.57751	2.88126	1.50201	1.88791	-0.27815	0.487249	0.737068
Tmem198b	16.2187	15.5899	14.2155	11.444	-0.223607	0.384016	0.648714
Dnajc14	33.7191	31.331	32.4995	29.4966	0.0195898	0.913576	0.985378
Ormdl2	32.2499	27.9973	23.3633	16.6614	-0.509012	0.0492122	0.236096
Sarnp	198.693	201.161	183.555	194.99	0.0159934	0.925961	0.991185
Gdf11	8.98761	6.21761	17.224	20.3331	1.39157	5.01243e-06	0.000286483
Cd63	526.165	575.149	271.222	320.514	-0.796881	3.87058e-06	0.00023973
Rdh5	2.83062	3.85619	2.82255	2.37714	-0.265815	0.550544	0.787437
Bloc1s1	174.025	133.494	154.515	153.337	0.0882202	0.676459	0.858658
Itga7	28.0842	36.5667	21.6746	24.2514	-0.390915	0.0447601	0.222325
Mettl7b	0.1057	0.125711	0.301923	0.143592	0.961973	0.336637	0.609571
Mir684-1	161.44	158.376	147.603	155.64	0.0173551	0.924948	0.990472
Vmn2r84	0.0254301	0	0	0	-2.31863	0.247904	0.509798
Vmn2r87	0	0	0	0.0230582	2.30719	0.25066	0.509798
Pisd-ps1	25.4756	26.7611	20.6503	12.3586	-0.580977	0.0265046	0.158495
Sfi1	7.13718	9.12073	6.93979	5.13608	-0.337954	0.221427	0.509798
Eif4enif1	25.8314	26.729	30.4425	29.5174	0.283223	0.115562	0.368425
Mir3470a	0	0	3.89957	0	3.18888	0.10777	0.359746
Drg1	130.885	119.38	156.838	143.162	0.350225	0.0441501	0.220403
Patz1	12.4032	11.7834	13.3842	12.515	0.188788	0.42902	0.691229
Gm11944	3.50725	4.88126	4.09253	4.12254	0.0733791	0.870342	0.962158
Pik3ip1	2.22613	2.44128	1.68466	0.968785	-0.73696	0.100965	0.359687
Limk2	6.52321	6.26154	7.68795	6.47767	0.235442	0.363607	0.62884
Rnf185	9.22423	11.2344	10.3703	10.1789	0.103991	0.688903	0.864171
8430429K09Rik	3.23858	2.7171	2.98318	3.04674	0.106795	0.765283	0.907756
Pla2g3	0.0494448	0.0294029	0.084741	0.0223901	0.404137	0.737847	0.891962
Selm	16.2117	18.2196	15.9739	21.9561	0.244722	0.45351	0.712696
Smtn	21.4755	30.1713	31.9506	31.053	0.387364	0.0461615	0.22628
Tug1	49.1348	51.2377	47.4752	35.1977	-0.193086	0.254892	0.515931
Morc2a	26.9886	25.3251	26.1401	21.1013	-0.0609253	0.742473	0.894707
Osbp2	0.221591	0.150596	0.235097	0.358368	0.761754	0.249897	0.509798
4921536K21Rik	0.495392	0.677559	0.509417	0.830017	0.311352	0.596752	0.808776
Dusp18	5.8939	7.426	9.54941	10.0164	0.654918	0.00984763	0.0806988
Slc35e4	41.5707	46.2894	31.0997	27.512	-0.491406	0.00623582	0.0590279
Tcn2	0.577904	2.78543	0.903559	1.51506	-0.330174	0.605975	0.813251
Pes1	90.6208	91.828	71.5212	78.3797	-0.187682	0.274604	0.539647
Gal3st1	0.031741	0	0	0.0287466	-0.0114672	0.995016	0.999675
Sec14l4	0	0	0.0251842	0	2.33061	0.247862	0.509798
Mtfp1	1.20775	1.71264	0.689967	1.17795	-0.516513	0.382975	0.647837
Sec14l2	0.205212	0.244063	0.498244	0.30201	0.901702	0.191929	0.5034
Rnf215	11.5559	13.0664	8.30472	6.0064	-0.695726	0.0204764	0.134259
Mir3060	3.90644	5.57522	1.78535	2.83033	-0.872371	0.325953	0.59952
Ccdc157	4.02776	4.31127	4.31436	3.61358	0.0170201	0.952588	0.999675
Sf3a1	30.392	27.3291	39.1258	36.21	0.472921	0.0100071	0.0817162
Tbc1d10a	17.4575	15.3603	18.1647	16.3939	0.161703	0.531346	0.774105
Gatsl3	3.85395	3.53733	5.40852	5.46319	0.646823	0.0746889	0.298629
Lif	2.86946	4.01705	2.81751	3.26199	-0.0734307	0.824428	0.93809
Hormad2	0.0482851	0.114853	0.110338	0	-0.520895	0.703553	0.871444
Mtmr3	17.4403	22.3869	23.2696	21.4671	0.264797	0.158199	0.449154
Ascc2	15.9317	21.8789	21.8436	19.5013	0.226833	0.36206	0.627482
Uqcr10	327.911	278.241	299.728	352.642	0.199395	0.317783	0.591667
Zmat5	18.2459	20.8205	19.6264	20.2463	0.12708	0.682415	0.8608
Nf2	22.0807	20.8895	30.6269	34.5414	0.69563	0.000241274	0.00557663
Nipsnap1	11.7652	13.9926	12.2169	13.6638	0.107734	0.691306	0.864745
Thoc5	44.5659	53.0032	40.0129	43.9353	-0.117075	0.53622	0.776966
AA413626	1.77001	1.72237	1.28696	1.31157	-0.32803	0.648435	0.841231
Nefh	0	0	0	0.0147117	2.30719	0.25066	0.509798
Ap1b1	20.7544	29.3862	25.3768	27.3674	0.17635	0.385121	0.649789
Gas2l1	12.8182	9.94916	24.3682	24.9896	1.20375	1.51332e-08	3.57511e-06
Rasl10a	0.29263	0.0696064	0	0.159014	-0.963867	0.427186	0.689644
Ewsr1	195.063	198.607	177.369	160.463	-0.129517	0.432916	0.694387
Rhbdd3	9.19681	8.33369	8.18478	6.2044	-0.202136	0.514784	0.760598
Kremen1	9.35635	8.14146	15.7183	11.3581	0.711165	0.00480196	0.0497245
Znrf3	5.27479	6.26336	5.07876	3.95669	-0.262019	0.299099	0.569183
Xbp1	79.3054	77.879	64.6284	49.7382	-0.372636	0.0500578	0.238699
Ccdc117	11.7262	9.9778	10.6748	10.8099	0.074904	0.77407	0.911655
Mrps24	57.0549	49.2459	51.1359	51.5558	0.0400202	0.870024	0.961977
Urgcp	22.3052	21.3737	23.9534	23.1421	0.199929	0.268124	0.532225
2210015D19Rik	9.48033	10.3111	9.74469	10.6287	0.13973	0.63213	0.831559
Dbnl	53.2954	40.8896	61.3627	60.663	0.460207	0.0235489	0.146482
Polm	6.60662	7.40916	6.73793	5.38101	-0.120006	0.681222	0.860528
Aebp1	111.21	118.941	101.465	80.3542	-0.251054	0.120117	0.378284
Pold2	54.6567	58.4417	62.1727	68.323	0.303653	0.115002	0.367283
Gck	0	0	0.0255666	0	2.33061	0.247862	0.509798
Ykt6	91.7857	75.4114	111.691	124.406	0.589046	0.00181954	0.0247042
Camk2b	4.70085	5.96109	5.26433	7.17552	0.330087	0.258633	0.521332
Nudcd3	37.7264	44.3238	39.1217	41.7864	0.0784361	0.668761	0.853472
Rps15a-ps6	2.20353	1.87194	3.14711	3.13603	0.709088	0.172067	0.47165
Ddx56	27.1461	32.2855	33.09	32.5718	0.240821	0.180539	0.485321
Tmed4	55.4291	67.1096	35.1082	33.1052	-0.748757	0.000432372	0.00866682
Ogdh	28.9973	38.33	36.8762	40.944	0.311167	0.0884772	0.330836
Zmiz2	3.83993	4.31955	10.1458	10.462	1.43327	7.1138e-08	1.17641e-05
Ppia	4602.01	4117.53	4863.69	4875.81	0.250306	0.247286	0.509798
H2afv	36.8628	29.8407	42.1635	44.9444	0.474672	0.0498616	0.238175
Purb	64.0896	57.6018	114.843	103.272	0.930009	9.44276e-08	1.47316e-05
Myo1g	0.0392179	0.0699642	0.0448091	0.0532772	-0.0198085	0.985052	0.999675
Gm11974	68.0235	69.3073	54.3174	56.4476	-0.215302	0.396809	0.660629
Ccm2	41.269	36.6925	47.1526	51.444	0.431302	0.0302734	0.168774
Nacad	0.053012	0.0630483	0.0302848	0.0960217	0.271483	0.763635	0.907461
Tbrg4	19.9974	24.889	24.2646	25.9314	0.261516	0.220877	0.509798
Snora5c	14.7671	13.7448	15.4052	6.97774	-0.287712	0.646852	0.839968
Gm11978	0	0.118107	0	0.0449688	-0.882744	0.575618	0.806079
Ramp3	34.0964	23.3077	27.2459	22.3662	-0.131714	0.646315	0.839652
Adcy1	2.83553	1.89381	4.20084	3.79934	0.838796	0.0029622	0.0355228
Igfbp1	0.0853248	0.0507394	0	0	-3.69959	0.053542	0.242441
Igfbp3	57.7302	66.1964	47.3314	34.7518	-0.505794	0.00921964	0.0770026
Tns3	71.4156	94.0266	64.3588	99.3367	0.0943032	0.676239	0.858577
Hus1	16.7319	17.6269	15.1548	14.833	-0.102361	0.618717	0.822641
Sun3	0	0	0.0569499	0	2.33061	0.247862	0.509798
Gm11992	0.108078	0.321349	0.123486	0.0978821	-0.816003	0.350367	0.619269
Upp1	70.9845	75.1102	60.0183	65.0162	-0.127862	0.479679	0.731583
Abca13	0.00405015	0	0	0	-2.31863	0.247904	0.509798
Fignl1	75.9018	76.9164	51.8693	41.7266	-0.619284	0.000553266	0.0102802
Grb10	167.058	133.733	158.971	105.139	-0.1093	0.605551	0.813081
Cobl	0.0226421	0	0.012935	0	-0.82995	0.596019	0.808614
Vstm2a	0	0	0	0.0161833	2.30719	0.25066	0.509798
Sec61g	426.957	359.086	426.005	484.912	0.305043	0.0891113	0.33208
Egfr	3.4448	8.60126	2.99222	3.20192	-0.843759	0.0211083	0.136621
2810442I21Rik	5.58901	6.81758	5.52619	4.21813	-0.257987	0.4554	0.714264
Fbxo48	5.26862	10.0913	4.37482	4.02255	-0.76372	0.0365665	0.19258
Plek	0.047253	0.0936651	0.125976	0.0998555	0.774557	0.35055	0.619269
Cnrip1	1.47475	1.85418	2.11829	2.70941	0.643365	0.175792	0.477534
Ppp3r1	90.0384	110.901	123.539	118.434	0.365063	0.0232957	0.145319
Pno1	118.367	131.106	126.52	121.479	0.0860287	0.611917	0.817785
Wdr92	19.524	26.4348	22.5234	30.0065	0.300452	0.184112	0.491152
C1d	48.3556	44.8868	42.0698	40.7153	-0.0810125	0.654865	0.846584
Etaa1	17.4028	22.2614	12.8494	13.2113	-0.506014	0.0257083	0.155047
Meis1	2.56297	2.53269	2.19627	1.62141	-0.333133	0.354351	0.622044
Spred2	8.94128	10.5535	12.9764	14.8868	0.616157	0.0212347	0.137097
Actr2	243.657	256.722	247.175	256.126	0.103612	0.530902	0.773868
Rab1	147.266	135.206	165.501	157.466	0.283247	0.0764522	0.303535
Cep68	19.2788	22.4958	21.6576	19.1206	0.0588613	0.756261	0.902786
Slc1a4	28.1124	23.475	22.2125	12.0121	-0.518211	0.0485205	0.234341
Sertad2	22.3257	26.1558	34.6795	32.5949	0.567978	0.00128787	0.0191666
Aftph	47.1963	48.7148	43.9239	43.3827	-0.0419706	0.805525	0.927709
Lgalsl	32.6464	24.5057	37.5861	31.0369	0.345437	0.099384	0.35597
Peli1	8.93156	9.49387	9.20568	8.37545	0.0244969	0.924456	0.990241
Vps54	26.0722	25.9105	34.4595	33.5486	0.479987	0.00666642	0.0616225
Ugp2	64.7423	57.4697	87.046	73.3737	0.478587	0.00738392	0.0660634
Mir1933	1.47379	2.62922	0.841953	0	-2.07404	0.131403	0.400665
Mdh1	172.285	161.023	163.774	154.622	0.0241569	0.879631	0.967247
Wdpcp	7.08724	9.59707	6.42959	7.23599	-0.183358	0.544819	0.782926
Ehbp1	7.23233	8.00573	5.90034	5.64257	-0.306011	0.222758	0.509798
Tmem17	7.14736	6.58649	5.40817	4.07247	-0.452406	0.206063	0.509798
B3gnt2	47.7032	43.8166	31.3668	22.6331	-0.678423	0.000584758	0.0107208
Commd1	182.094	172.35	202.983	197.799	0.268465	0.139811	0.415537
Zrsr1	2.91609	2.5582	2.09476	1.92191	-0.359198	0.285652	0.552625
Cct4	490.112	504.247	508.392	471.447	0.0707788	0.667174	0.852367
Fam161a	0.50217	0.159265	0.382508	0.485115	0.451546	0.547704	0.78514
Xpo1	276.494	276.425	201.607	166.723	-0.497461	0.00438366	0.0464398
Usp34	45.5098	57.6532	50.1213	38.9587	-0.11927	0.49917	0.74697
Ahsa2	38.1996	34.9299	37.1058	34.2798	0.0542161	0.765159	0.907756
1700093K21Rik	0.0896294	0.0532991	0	0	-3.69959	0.053542	0.242441
Gm12060	0.496911	0.393992	0.473128	0.225016	-0.302671	0.726776	0.88529
0610010F05Rik	49.0424	50.9316	54.2625	45.2528	0.0828867	0.627803	0.828506
Pex13	21.2381	22.8453	17.4714	16.4134	-0.286212	0.156694	0.446323
Pus10	25.001	29.3976	21.3279	20.9919	-0.265458	0.159112	0.450134
Rel	2.68522	3.67114	1.83509	1.84097	-0.686671	0.0656967	0.274107
Papolg	14.3855	15.8387	8.91701	7.38017	-0.800576	0.000904933	0.0149499
Fancl	29.0028	27.6555	28.9382	23.2017	-0.0336929	0.892024	0.973849
Vrk2	27.4339	27.6928	24.9193	24.97	-0.0504895	0.834754	0.943005
Gm12070	8.11571	6.23176	12.5587	9.9904	0.731538	0.0263114	0.157706
Ccdc85a	0.0194911	0.0231812	0.0111349	0.0264785	-0.0240812	0.983384	0.999675
Efemp1	397.426	471.001	237.305	171.198	-0.998896	5.53139e-08	9.5284e-06
Pnpt1	76.4061	99.257	50.993	55.8406	-0.615824	0.000955097	0.0156226
Smek2	70.712	71.3864	61.1679	51.4514	-0.246314	0.120785	0.379711
Ccdc104	69.6157	69.4267	65.627	68.0998	0.037885	0.832468	0.941887
Ccdc88a	43.1142	50.5891	37.3135	31.1076	-0.36127	0.024149	0.148551
Prorsd1	7.55734	6.19745	8.7044	8.55549	0.414736	0.181243	0.486241
Mtif2	33.7473	33.3637	25.8817	22.9893	-0.367727	0.0495922	0.237291
Rps27a	2088.13	1878.31	2338	2676.58	0.432266	0.032384	0.176919
1700034F02Rik	0.356138	0.494157	0.271275	0.268784	-0.542973	0.427312	0.68968
Rtn4	240.674	149.267	201.271	130.931	-0.158732	0.53423	0.77595
Eml6	2.0385	1.84219	2.09071	1.4537	-0.0505883	0.877142	0.965796
4931440F15Rik	0.0594199	0.164895	0.0905215	0.0896904	-0.176245	0.840476	0.946538
Sptbn1	127.069	122.905	117.233	68.76	-0.346632	0.116735	0.370813
4930505A04Rik	0.140209	0.166754	0.160199	0.0634911	-0.386802	0.742458	0.894707
Acyp2	21.5512	23.6774	17.5568	23.6318	-0.0306634	0.926346	0.991239
Psme4	85.835	78.9676	103.064	93.1081	0.34017	0.0398511	0.204664
Gpr75	0.0221926	0.0263942	0.101426	0.100495	2.02812	0.0653137	0.273046
Erlec1	15.6144	23.7694	11.1741	9.36045	-0.84099	0.00144461	0.0208825
Asb3	19.9869	19.6337	15.2549	13.6762	-0.363688	0.117933	0.37327
Chac2	20.478	23.775	23.0075	20.9306	0.0840881	0.745598	0.896267
Stc2	9.94584	9.59209	6.57033	4.8477	-0.691453	0.0338927	0.182636
Bod1	55.6888	51.8743	72.665	82.3551	0.621848	0.00180887	0.0246022
D630024D03Rik	0.0447838	0.106525	0	0.0811178	-0.571057	0.676976	0.85873
Cpeb4	5.81339	6.73231	7.77669	6.26415	0.253519	0.298111	0.568212
4930524B15Rik	0	0.039369	0.0378213	0	-0.003567	0.998093	0.999675
Il9r	0	0.0249915	0	0	-2.33423	0.246048	0.509798
Snrnp25	29.3837	23.4523	30.9013	28.5882	0.256312	0.372501	0.637819
Rhbdf1	29.6544	28.2621	28.6132	26.9967	0.0318839	0.871266	0.962274
Mpg	19.3612	21.2588	20.6353	20.1935	0.10236	0.692019	0.865222
Nprl3	13.5115	21.4821	15.8306	15.1678	-0.0717754	0.786044	0.917477
Hba-a1	0	0	0.132544	0	3.18888	0.10777	0.359746
Hba-a2	0	0	0.131602	0	3.18888	0.10777	0.359746
Hbq1b	0	0.103107	0	0	-2.33423	0.246048	0.509798
Sh3pxd2b	21.8832	24.5111	49.6372	49.4521	1.19049	5.38504e-13	5.93683e-10
Ubtd2	21.4517	20.4511	26.5871	22.6433	0.320294	0.136821	0.410414
Efcab9	0.0845461	0.100553	0.289799	0.15314	1.22313	0.315351	0.588943
Stk10	1.54671	2.55407	2.52669	2.98682	0.538047	0.124356	0.387221
Fbxw11	49.3117	51.9968	62.2358	60.0022	0.364437	0.0270961	0.160172
Fgf18	0	0	0.0934913	0	3.18888	0.10777	0.359746
Npm1	2580.29	2598.15	2423.94	2473.77	0.0133948	0.951367	0.999675
Ranbp17	1.49452	1.40088	1.47605	1.53706	0.150097	0.673552	0.85681
Kcnip1	0.0221926	0.0791826	0.0253566	0.120594	0.710314	0.520085	0.765318
Kcnmb1	0	0	0.0176915	0	2.33061	0.247862	0.509798
Lcp2	0	0	0	0.0175416	2.30719	0.25066	0.509798
Dock2	0.0101071	0	0	0	-2.31863	0.247904	0.509798
Spdl1	60.0932	65.5706	35.3634	30.9791	-0.829685	5.136e-06	0.000289877
Slit3	3.80307	4.41502	6.89606	4.29067	0.529015	0.0714355	0.289683
Mir218-2	0	0	0.673563	0	2.33061	0.247862	0.509798
Pank3	63.9224	69.0607	70.0578	58.5299	0.0420811	0.792323	0.920343
Mir103-1	0.754033	1.79358	0	0	-3.71285	0.0527755	0.242441
Rars	287.505	294.308	207.117	212.181	-0.378266	0.0182749	0.123101
Wwc1	3.81452	4.11793	5.63232	7.35223	0.813102	0.00915385	0.0766467
Mat2b	54.5943	53.2148	47.3492	42.0312	-0.180942	0.315898	0.589683
Hmmr	126.977	135.528	75.9092	63.5159	-0.822568	1.89631e-07	2.42522e-05
Nudcd2	127.973	121.8	139.338	130.258	0.2005	0.240085	0.509798
Ccng1	218.661	210.095	269.404	247.162	0.358972	0.0315297	0.173513
[truncated: 14,540 more rows]

## Sheet: Enrichment across cell types
140 RNAs with protrusion enrichment > 2 in YUMM 1.7 cells (and including Trak2 and Anp32b, which were candidate genes but not 2FC enriched)
	Expression in YUMM1.7 cells (TPM) from two RNA-seq replicates				mRNA expression across YUMM1.7, NIH3T3 and/or MDA-MB-231 cells, irreverent to protrusion enrichment	mRNA protrusion enrichment across YUMM1.7, NIH3T3 and/or MDA-MB-231 cells
Gene name	YUMM_CB1	YUMM_CB2	YUMM_Pr1	YUMM_Pr2			Candidate gene?	YUMM_FC Rank	YUMM_FC	NIH3T3_FC	MDA_MB_231 FC
Trp53inp2	1.40111	1.43112	9.7747	12.1221	All three cell types	FC > 2 in all three	yes	1	8.26888	3.57933	8.554
Cplx2	8.3164	5.4932	28.1904	30.7947	YUMM1.7 and NIH3T3	FC > 2 in YUMM1.7 and NIH3T3 only	yes	3	4.52908	6.23121	NA
Kif1c	38.5112	29.7937	135.642	145.938	All three cell types	FC > 2 in YUMM1.7 and NIH3T3 only	yes	4	4.38447	4.08751	1.37076
Cyb5r3	236.91	246.485	755.329	846.616	All three cell types	FC > 2 in YUMM1.7 and NIH3T3 only	yes	5	3.54383	10.9613	0.963
Mta1	24.0927	19.9549	69.5796	68.9514	YUMM1.7 and MDA-MB-231	FC > 2 in YUMM1.7 only	yes	7	3.34285	NA	0.22228
Cenpb	191.827	114.78	476.647	490.898	All three cell types	FC > 2 in all three	yes	8	3.34118	4.6192	6.531
Sh3pxd2a	37.1333	36.4466	115.45	109.045	All three cell types	FC > 2 in all three	yes	9	3.25041	2.67488	8.078
Eif3f	76.379	56.9601	194.055	201.753	All three cell types	FC > 2 in YUMM1.7 and MDA-MB-231 only	yes	10	3.15297	1.88555	3.15988
Rab13	23.6743	20.8112	63.4381	66.845	All three cell types	FC > 2 in all three	yes	11	3.1186	5.70708	25.111
Gdf11	8.98761	6.21761	17.224	20.3331	All three cell types	FC > 2 in all three	yes	22	2.62364	2.94455	2.74744
Dynll2	23.8316	22.7623	44.4972	66.0626	All three cell types	FC > 2 in all three	yes	25	2.54583	3.88732	3.094
Ppfia1	27.9906	23.4935	63.7509	53.2014	All three cell types	FC > 2 in all three	yes	36	2.40863	2.62591	4.059
Atf5	32.6349	20.0839	55.1321	58.4346	All three cell types	FC > 2 in all three	yes	57	2.28162	2.13655	2.4
Net1	56.355	67.7984	129.228	129.687	All three cell types	FC > 2 in all three	yes	64	2.2313	4.9516	4.568
Aven	17.3522	11.9159	30.6402	30.6195	All three cell types	FC > 2 in YUMM1.7 and MDA-MB-231 only	yes	69	2.21743	1.61946	2.43277
Fth1	971.888	1068.61	1432.7	2743.76	All three cell types	FC > 2 in YUMM1.7 and NIH3T3 only	yes	71	2.20918	2.46441	1.909
Samd4	20.2352	16.8962	42.0074	33.7246	All three cell types	FC > 2 in YUMM1.7 and MDA-MB-231 only	yes	82	2.16101	1.99926	6.738
Pkp4	31.791	28.2487	61.7593	55.8781	All three cell types	FC > 2 in all three	yes	103	2.08227	2.90821	4.914
Trak2	38.0664	37.981	74.3768	64.2069	All three cell types	FC > 2 in MDA-MB-231 and NIH3T3 only	yes	166	1.93892	2.96522	9.2
Anp32b	235.005	157.52	281.571	406.981	All three cell types	FC > 2 in MDA-MB-231 and NIH3T3 only	yes	235	1.87076	3.0927	5.57
Mir6925	62.9941	59.4955	264.614	315.46	YUMM1.7 and NIH3T3	FC > 2 in YUMM1.7 and NIH3T3 only	No	2	5.05228
Fam101b	1.73615	2.04287	4.38938	7.34325	YUMM1.7 only	FC > 2 in YUMM1.7 only	No	6	3.35011
Pmepa1	1.63155	1.4298	4.84026	4.12181	YUMM1.7 and MDA-MB-231	FC > 2 in YUMM1.7 only	No	12	3.10154
Palld	3.52784	4.32551	11.012	10.8862	All three cell types	FC > 2 in all three	No	13	2.98403
Prrc2a	17.6632	25.8204	57.7026	59.2517	All three cell types	FC > 2 in YUMM1.7 only	No	14	2.88792
Nfic	11.2181	15.0082	32.1673	36.3944	All three cell types	FC > 2 in YUMM1.7 only	No	15	2.80789
Nfix	7.43972	9.12083	20.929	21.9867	YUMM1.7 and MDA-MB-231	FC > 2 in YUMM1.7 only	No	16	2.77627
Gnl1	23.2069	22.0635	52.6258	62.5176	YUMM1.7 and MDA-MB-231	FC > 2 in YUMM1.7 only	No	17	2.71851
Coro2a	2.01064	1.42383	4.73487	4.08672	YUMM1.7 and MDA-MB-231	FC > 2 in YUMM1.7 only	No	18	2.71114
Zmiz2	3.83993	4.31955	10.1458	10.462	All three cell types	FC > 2 in YUMM1.7 only	No	19	2.70057
Med25	13.392	9.74661	29.2322	29.3	YUMM1.7 and MDA-MB-231	FC > 2 in YUMM1.7 only	No	20	2.6828
Spef1	6.55916	5.8933	15.1522	15.9015	YUMM1.7 and NIH3T3	FC > 2 in YUMM1.7 and NIH3T3 only	No	21	2.65578
Mtss1l	1.983	2.19465	5.08211	5.07599	All three cell types	FC > 2 in YUMM1.7 only	No	23	2.59729
E130012A19Rik	3.53457	2.94593	7.66358	7.9398	YUMM1.7 and MDA-MB-231	FC > 2 in YUMM1.7 only	No	24	2.55865
Evl	10.916	8.2357	24.0654	21.7758	All three cell types	FC > 2 in YUMM1.7 only	No	26	2.53541
Ybx3	278.089	212.153	606.264	564.173	All three cell types	FC > 2 in YUMM1.7 only	No	27	2.53282
Ccni	59.389	51.9018	137.244	126.611	All three cell types	FC > 2 in YUMM1.7 and MDA-MB-231 only	No	28	2.51982
Mgat4b	40.7395	42.1975	99.1044	95.3354	YUMM1.7 and MDA-MB-231	FC > 2 in YUMM1.7 only	No	29	2.50042
Rnpepl1	2.30453	3.07074	5.87566	6.57057	YUMM1.7 and MDA-MB-231	FC > 2 in YUMM1.7 only	No	30	2.48764
Gltp	13.8871	12.6864	32.9757	28.909	All three cell types	FC > 2 in YUMM1.7 and MDA-MB-231 only	No	31	2.47338
Prkaca	42.687	34.4314	93.903	85.5823	YUMM1.7 and MDA-MB-231	FC > 2 in YUMM1.7 only	No	32	2.46967
Tesk1	7.86403	5.39015	14.7365	16.11	YUMM1.7 and MDA-MB-231	FC > 2 in YUMM1.7 only	No	33	2.46948
Rab21	41.2759	38.0123	88.4309	94.4692	YUMM1.7 and MDA-MB-231	FC > 2 in YUMM1.7 only	No	34	2.45975
Gm5424	5.80781	8.29877	12.1259	19.2989	YUMM1.7 only	FC > 2 in YUMM1.7 only	No	35	2.41094
Ass1	5.5265	7.94409	11.5385	18.3642	YUMM1.7 and MDA-MB-231	FC > 2 in YUMM1.7 and MDA-MB-231 only	No	37	2.40273
Rapgef1	19.3509	17.2669	39.2697	42.4901	YUMM1.7 and MDA-MB-231	FC > 2 in YUMM1.7 only	No	38	2.38027
Mark4	3.67437	3.24337	7.47806	7.98136	All three cell types	FC > 2 in YUMM1.7 only	No	39	2.37915
Trak1	5.38953	6.89931	13.1651	14.0542	YUMM1.7 and MDA-MB-231	FC > 2 in YUMM1.7 only	No	40	2.37532
Macrod1	4.78087	3.26642	8.13558	9.81125	YUMM1.7 and MDA-MB-231	FC > 2 in YUMM1.7 and MDA-MB-231 only	No	41	2.36677
Camta2	1.33964	2.32351	4.01789	4.01892	All three cell types	FC > 2 in YUMM1.7 only	No	42	2.36347
Rfng	2.96985	3.05874	6.43669	6.87671	YUMM1.7 and MDA-MB-231	FC > 2 in YUMM1.7 only	No	43	2.35821
Abhd17c	32.4814	27.9479	76.0451	58.4669	YUMM1.7 and MDA-MB-231	FC > 2 in YUMM1.7 only	No	44	2.35728
Pitpnm2	2.46734	2.76678	5.16499	6.21689	All three cell types	FC > 2 in YUMM1.7 only	No	45	2.33166
Epn1	38.8828	44.4101	85.9639	95.0659	All three cell types	FC > 2 in YUMM1.7 and MDA-MB-231 only	No	46	2.32742
H1fx	4.76277	3.63107	8.44173	9.89882	YUMM1.7 and MDA-MB-231	FC > 2 in YUMM1.7 only	No	47	2.32216
Ptms	127.392	96.3547	236.837	251.799	All three cell types	FC > 2 in YUMM1.7 and MDA-MB-231 only	No	48	2.32128
Rplp2-ps1	8.41044	6.26339	16.7942	15.3052	YUMM1.7 only	FC > 2 in YUMM1.7 only	No	49	2.31307
Rnf157	2.88363	2.75028	6.20748	6.03063	YUMM1.7 only	FC > 2 in YUMM1.7 only	No	50	2.31273
Pkn1	11.4921	10.507	23.5385	24.1524	All three cell types	FC > 2 in YUMM1.7 and MDA-MB-231 only	No	51	2.30952
Gas2l1	12.8182	9.94916	24.3682	24.9896	All three cell types	FC > 2 in YUMM1.7 only	No	52	2.30337
Cep170b	9.29732	9.02489	19.1255	20.2634	All three cell types	FC > 2 in YUMM1.7 only	No	53	2.29408
Setd8	66.41	62.7864	132.651	144.528	YUMM1.7 and MDA-MB-231	FC > 2 in YUMM1.7 only	No	54	2.28964
Dysf	5.09197	7.36539	10.0215	16.2694	All three cell types	FC > 2 in YUMM1.7 and MDA-MB-231 only	No	55	2.28337
Sh3pxd2b	21.8832	24.5111	49.6372	49.4521	All three cell types	FC > 2 in YUMM1.7 only	No	56	2.2823
Palm	14.3099	10.1823	25.1538	27.3154	YUMM1.7 and MDA-MB-231	FC > 2 in YUMM1.7 only	No	58	2.2748
Ccdc6	19.4623	17.3812	41.2876	37.5224	YUMM1.7 and MDA-MB-231	FC > 2 in YUMM1.7 only	No	59	2.2735
Rnf126	26.4294	23.1513	45.522	58.9801	YUMM1.7 and MDA-MB-231	FC > 2 in YUMM1.7 only	No	60	2.25301
Zc3h7b	17.9368	16.5173	34.1733	38.5319	YUMM1.7 and MDA-MB-231	FC > 2 in YUMM1.7 only	No	61	2.25235
Sipa1l3	5.49008	10.0492	15.0143	17.1931	YUMM1.7 and MDA-MB-231	FC > 2 in YUMM1.7 only	No	62	2.23776
Tmem134	38.0874	33.5542	71.2591	78.8219	All three cell types	FC > 2 in YUMM1.7 only	No	63	2.23342
Mir5046	97.8199	82.3526	194.648	183.156	YUMM1.7 only	FC > 2 in YUMM1.7 only	No	65	2.22362
Rnf10	37.9038	36.8024	72.5205	82.9042	All three cell types	FC > 2 in YUMM1.7 only	No	66	2.22312
Npm3-ps1	4.93257	4.1456	9.2427	9.7088	YUMM1.7 and NIH3T3	FC > 2 in YUMM1.7 and NIH3T3 only	No	67	2.21824
Cic	8.97994	10.3262	20.6296	19.4609	All three cell types	FC > 2 in YUMM1.7 only	No	68	2.21798
Gna12	33.9066	24.2038	58.4853	62.6029	YUMM1.7 and MDA-MB-231	FC > 2 in YUMM1.7 only	No	70	2.21252
Vars	52.3964	59.3949	109.91	119.767	All three cell types	FC > 2 in YUMM1.7 only	No	72	2.19916
Mir703	92.8084	82.0768	182.171	178.343	YUMM1.7 and NIH3T3	FC > 2 in YUMM1.7 and NIH3T3 only	No	73	2.19153
Zfhx3	2.61928	4.26459	7.27443	6.73785	YUMM1.7 and MDA-MB-231	FC > 2 in YUMM1.7 only	No	74	2.18599
Crtc1	1.40574	2.26995	3.7738	3.68481	All three cell types	FC > 2 in YUMM1.7 only	No	75	2.18208
Tagln	5.19266	6.07849	9.01622	13.7381	YUMM1.7 and MDA-MB-231	FC > 2 in YUMM1.7 only	No	76	2.17582
Nr4a2	2.55745	1.91254	5.48993	3.73748	YUMM1.7 and MDA-MB-231	FC > 2 in YUMM1.7 only	No	77	2.17178
C77080	5.50035	7.99995	11.9537	15.2453	All three cell types	FC > 2 in YUMM1.7 only	No	78	2.17169
2310022B05Rik	36.6296	26.3065	67.953	60.9492	YUMM1.7 and MDA-MB-231	FC > 2 in YUMM1.7 only	No	79	2.16885
Fscn1	66.1599	37.998	110.985	102.44	YUMM1.7 and MDA-MB-231	FC > 2 in YUMM1.7 only	No	80	2.16385
Sympk	29.1425	32.1895	61.2188	62.8051	All three cell types	FC > 2 in YUMM1.7 only	No	81	2.16148
Efcab2	2.22288	2.40062	4.32057	4.95196	YUMM1.7 and MDA-MB-231	FC > 2 in YUMM1.7 and MDA-MB-231 only	No	83	2.14691
Vegfb	12.5445	12.9342	23.1754	27.8071	All three cell types	FC > 2 in YUMM1.7 only	No	84	2.1423
Map1a	8.59036	12.3339	21.9439	19.8788	YUMM1.7 only	FC > 2 in YUMM1.7 only	No	85	2.14105
Zyx	32.7333	31.4625	63.2278	65.4796	YUMM1.7 and MDA-MB-231	FC > 2 in YUMM1.7 only	No	86	2.13842
Sept5	7.19505	7.32441	13.5853	15.4347	YUMM1.7 and NIH3T3	FC > 2 in YUMM1.7 only	No	87	2.13712
Cmip	4.15053	4.56161	9.17149	8.2623	All three cell types	FC > 2 in YUMM1.7 only	No	88	2.13359
Limk1	5.97145	4.13122	7.75925	12.3892	YUMM1.7 and MDA-MB-231	FC > 2 in YUMM1.7 only	No	89	2.13057
Prr12	1.16892	1.5584	2.63883	2.77468	All three cell types	FC > 2 in YUMM1.7 only	No	90	2.13012
Csrp1	60.4138	50.1959	111.096	110.258	YUMM1.7 and MDA-MB-231	FC > 2 in YUMM1.7 and MDA-MB-231 only	No	91	2.12773
Gnas	143.254	131.527	263.767	283.178	All three cell types	FC > 2 in YUMM1.7 only	No	92	2.12287
Srsf9	68.1099	52.9765	119.719	122.149	YUMM1.7 and MDA-MB-231	FC > 2 in YUMM1.7 only	No	93	2.12233
Mapk8ip1	3.42877	2.80775	6.4223	5.99001	YUMM1.7 and MDA-MB-231	FC > 2 in YUMM1.7 only	No	94	2.11102
Bag6	28.4203	30.1022	57.9834	57.7038	YUMM1.7 and NIH3T3	FC > 2 in YUMM1.7 only	No	95	2.1104
Ptov1	35.8845	28.261	62.4449	64.8736	YUMM1.7 and MDA-MB-231	FC > 2 in YUMM1.7 only	No	96	2.10984
Carm1	29.9851	29.8861	57.6986	60.2806	YUMM1.7 and MDA-MB-231	FC > 2 in YUMM1.7 only	No	97	2.10334
Wbp2	27.2754	29.6465	50.6466	60.9214	YUMM1.7 and MDA-MB-231	FC > 2 in YUMM1.7 only	No	98	2.10033
Ftl1	3399.18	3896.27	6374.8	7906.96	YUMM1.7 and NIH3T3	FC > 2 in YUMM1.7 only	No	99	2.10007
Git1	18.1038	21.1932	36.8429	40.1612	YUMM1.7 and MDA-MB-231	FC > 2 in YUMM1.7 only	No	100	2.09893
Lrrc75a	10.3284	12.4393	22.3321	22.1715	YUMM1.7 and NIH3T3	FC > 2 in YUMM1.7 only	No	101	2.0914
Fgd1	6.55318	6.70159	12.983	12.9272	YUMM1.7 and MDA-MB-231	FC > 2 in YUMM1.7 only	No	102	2.08544
Rnf11	68.1622	54.2978	110.408	128.257	All three cell types	FC > 2 in YUMM1.7 and MDA-MB-231 only	No	104	2.07641
Foxk1	3.5968	4.94065	8.60724	7.94257	All three cell types	FC > 2 in YUMM1.7 only	No	105	2.07597
Mvb12b	9.86659	10.4067	18.8975	20.4465	YUMM1.7 and MDA-MB-231	FC > 2 in YUMM1.7 only	No	106	2.07473
Rab11fip5	9.63597	8.57631	16.0186	19.2664	All three cell types	FC > 2 in YUMM1.7 only	No	107	2.06901
Pak4	9.50998	8.14351	15.3144	18.8874	YUMM1.7 and MDA-MB-231	FC > 2 in YUMM1.7 only	No	108	2.06831
Hnrnpa0	106.52	71.2201	160.191	184.478	YUMM1.7 and MDA-MB-231	FC > 2 in YUMM1.7 only	No	109	2.06025
Nbl1	6.84536	3.93936	10.5125	10.5326	YUMM1.7 and MDA-MB-231	FC > 2 in YUMM1.7 only	No	110	2.05974
Prrc2b	15.9493	22.0065	37.2019	35.6584	All three cell types	FC > 2 in YUMM1.7 only	No	111	2.05681
Epb4.1l1	26.7564	30.8916	50.9056	59.6655	YUMM1.7 and MDA-MB-231	FC > 2 in YUMM1.7 only	No	112	2.05622
Wsb2	61.9923	59.9568	115.353	119.654	All three cell types	FC > 2 in YUMM1.7 only	No	113	2.0557
Pacs2	13.7117	12.1604	26.8627	23.177	YUMM1.7 and MDA-MB-231	FC > 2 in YUMM1.7 only	No	114	2.05334
Pcbp3	5.72441	4.43241	10.458	9.23467	YUMM1.7 and MDA-MB-231	FC > 2 in YUMM1.7 only	No	115	2.05232
Fhl3	42.7951	30.2088	74.6195	66.676	YUMM1.7 and MDA-MB-231	FC > 2 in YUMM1.7 only	No	116	2.04834
Map2k2	39.2688	37.8307	69.9705	77.8602	All three cell types	FC > 2 in YUMM1.7 and MDA-MB-231 only	No	117	2.04767
Bcr	11.5171	11.4677	23.7906	20.412	YUMM1.7 and MDA-MB-231	FC > 2 in YUMM1.7 only	No	118	2.04554
Dnm1	18.3539	20.8911	32.4837	42.2156	YUMM1.7 and MDA-MB-231	FC > 2 in YUMM1.7 only	No	119	2.04392
Ap2a1	27.6678	25.9618	52.8521	50.047	All three cell types	FC > 2 in YUMM1.7 only	No	120	2.0424
Dpp9	21.4555	21.0558	41.2372	40.185	All three cell types	FC > 2 in YUMM1.7 only	No	121	2.04131
R3hdm2	6.38448	9.67028	15.2436	15.2592	YUMM1.7 and MDA-MB-231	FC > 2 in YUMM1.7 only	No	122	2.04086
Tsc22d4	6.24981	4.2995	10.2445	10.0811	YUMM1.7 and MDA-MB-231	FC > 2 in YUMM1.7 only	No	123	2.04015
Rxra	12.0654	11.8099	21.783	23.7883	YUMM1.7 and MDA-MB-231	FC > 2 in YUMM1.7 only	No	124	2.03828
Raver1	18.2264	21.8786	40.4235	36.1175	All three cell types	FC > 2 in YUMM1.7 only	No	125	2.03801
D17Wsu92e	40.844	37.0648	70.9237	77.8024	YUMM1.7 and MDA-MB-231	FC > 2 in YUMM1.7 only	No	126	2.0362
Sbf1	22.4812	21.6434	42.4362	41.564	All three cell types	FC > 2 in YUMM1.7 only	No	127	2.02859
Lix1l	37.5538	23.7919	60.7736	56.8801	YUMM1.7 and MDA-MB-231	FC > 2 in YUMM1.7 only	No	128	2.02824
Heatr2	5.55293	5.5968	10.2589	10.9105	YUMM1.7 and MDA-MB-231	FC > 2 in YUMM1.7 only	No	129	2.0274
Hdac7	11.2567	10.4335	21.4657	19.833	All three cell types	FC > 2 in YUMM1.7 only	No	130	2.02531
Rps6ka4	60.8095	51.3913	105.105	108.383	YUMM1.7 and MDA-MB-231	FC > 2 in YUMM1.7 only	No	131	2.02508
Polr2m	90.3187	66.6722	149.413	149.627	All three cell types	FC > 2 in YUMM1.7 and MDA-MB-231 only	No	132	2.022
Gnb2	181.834	136.837	302.287	304.26	YUMM1.7 and MDA-MB-231	FC > 2 in YUMM1.7 only	No	133	2.02131
Cxx1b	6.42153	4.69504	10.4643	10.7257	YUMM1.7 only	FC > 2 in YUMM1.7 only	No	134	2.02032
Samd4b	8.29969	9.88858	16.148	18.0963	All three cell types	FC > 2 in YUMM1.7 only	No	135	2.01831
Mprip	74.3702	55.6654	125.443	121.711	YUMM1.7 and MDA-MB-231	FC > 2 in YUMM1.7 only	No	136	2.01723
Ncs1	41.9616	34.5003	72.9718	71.5522	YUMM1.7 and MDA-MB-231	FC > 2 in YUMM1.7 only	No	137	2.00904
5031439G07Rik	17.1396	13.2882	29.9342	27.684	YUMM1.7 and MDA-MB-231	FC > 2 in YUMM1.7 only	No	138	2.0084
Foxp4	3.64109	4.04301	6.68207	7.71871	All three cell types	FC > 2 in YUMM1.7 only	No	139	2.00787
Atn1	2.02093	3.59654	5.52824	4.95645	All three cell types	FC > 2 in YUMM1.7 only	No	140	2.00705

## Sheet: Enrichment Summary
Of the 140 RNAs with protrusion enrichment > 2 in YUMM 1.7 cells
Expression across 3 cell types	# of genes
expressed in YUMM1.7 only	7
expressed in YUMM1.7 and NIH3T3 cells	9
expressed in YUMM1.7 and MDAMB231 cells	63
expressed in all 3 cell types	61
Localization across 3 cell types	# of genes
Localized in YUMM1.7 only	105
Localized in YUMM1.7 and NIH3T3 cells	8
Localized in YUMM1.7 and MDAMB231	16
Localized in all 3 cell types	11
