# Supplementary material for: Localization of Kif1c mRNA to cell protrusions dictates binding partner specificity of the encoded protein
Source: Genes Dev. 2023 Mar 1;37(5-6):191–203. doi: 10.1101/gad.350320.122 (PMC10111864; doi:10.1101/gad.350320.122)
Supplement: Supplemental Material [file supp_gad.350320.122_Supplemental_table_S2.xlsx]

## Sheet: MassSpec
						Abundance
Gene Symbol	Accession	Description	∆GA1,2/NT2 Log2FC	P.Value	# PSMs	NT2 Rep 1	NT2 Rep 2	NT2 Rep 3	∆GA1,2 Rep 1	∆GA1,2 Rep 2	∆GA1,2 Rep 3	LOF1 Rep 1	LOF1 Rep 2	LOF1 Rep 3
Myh9	Q8VDD5	Myosin-9 OS=Mus musculus OX=10090 GN=Myh9 PE=1 SV=4	0.747799	0.71049	14273	5.08585e+08	2793444981	2751756287	523912690	2287556684	42735478711	14651826433	4.96363e+08	5.46154e+08
Actb	P60710	Actin, cytoplasmic 1 OS=Mus musculus OX=10090 GN=Actb PE=1 SV=1	0.819801	0.659294	4217	434629132	1739445826	2186172942	4.17357e+08	2250059055	26781970208	8841300584	3.213e+08	3.27389e+08
Actg1	P63260	Actin, cytoplasmic 2 OS=Mus musculus OX=10090 GN=Actg1 PE=1 SV=1	0.736805	0.699359	4201	7.93039e+06	3.02843e+07	3.18483e+07	6.03955e+06	3.47393e+07	4.6682e+08	101686922	1.81418e+06	2.23985e+06
Plec	Q9QXS1	Plectin OS=Mus musculus OX=10090 GN=Plec PE=1 SV=3	0.247368	0.804563	2084	1.11868e+08	1.69821e+08	1.82942e+08	1.09473e+08	1.33604e+08	1099650728	3.15755e+08	3.09177e+07	2.28242e+07
Myh10	Q61879	Myosin-10 OS=Mus musculus OX=10090 GN=Myh10 PE=1 SV=2	1.05255	0.635446	1804	NA	225730	189120	NA	110606	4.11581e+06	1.00709e+06	NA	NA
Kif1c	O35071	Kinesin-like protein KIF1C OS=Mus musculus OX=10090 GN=Kif1c PE=1 SV=2	0	1	1470	3.14426e+08	3.24925e+08	3.91379e+08	4.07546e+08	4.6513e+08	5.83613e+08	1.79792e+07	6.77741e+06	6.50861e+06
Acta2	P62737	Actin, aortic smooth muscle OS=Mus musculus OX=10090 GN=Acta2 PE=1 SV=1	1.27532	0.550605	1364	6.61885e+06	2.9873e+07	4.46334e+07	8.50161e+06	4.6367e+07	8.78441e+08	1.52112e+08	4.52287e+06	5.68729e+06
Dync1h1	Q9JHU4	Cytoplasmic dynein 1 heavy chain 1 OS=Mus musculus OX=10090 GN=Dync1h1 PE=1 SV=2	0.103432	0.472129	1320	5.3647e+07	5.78362e+07	6.86254e+07	7.76863e+07	7.41767e+07	1.26766e+08	69906823	3.36616e+07	2.17864e+07
Tubb5	P99024	Tubulin beta-5 chain OS=Mus musculus OX=10090 GN=Tubb5 PE=1 SV=1	0.76803	0.037778	1210	1.92149e+07	2.49685e+07	2.92395e+07	4.22653e+07	4.7134e+07	9.62185e+07	4.36563e+07	2.53362e+07	2.54369e+07
Actbl2	Q8BFZ3	Beta-actin-like protein 2 OS=Mus musculus OX=10090 GN=Actbl2 PE=1 SV=1	2.93373	0.353207	1197	NA	113849	471722	NA	619770	3.60989e+07	3.36449e+06	1.507e+06	14572.9
Tubb4b	P68372	Tubulin beta-4B chain OS=Mus musculus OX=10090 GN=Tubb4b PE=1 SV=1	0.897114	0.038421	1076	3.67195e+07	5.22636e+07	6.33357e+07	9.17478e+07	1.06206e+08	2.2292e+08	1.02275e+08	5.81483e+07	4.40397e+07
Tubb2a	Q7TMM9	Tubulin beta-2A chain OS=Mus musculus OX=10090 GN=Tubb2a PE=1 SV=1	0.701359	0.0309559	1012	741584	974003	1.47204e+06	1.90671e+06	2.06966e+06	3.20497e+06	1.74956e+06	772767	696605
Flot1	O08917	Flotillin-1 OS=Mus musculus OX=10090 GN=Flot1 PE=1 SV=1	1.22126	0.00511192	1000	2.24386e+07	3.75407e+07	3.98787e+07	8.20279e+07	1.10526e+08	1.29928e+08	1.01778e+08	1.03193e+08	1.24894e+08
Flna	Q8BTM8	Filamin-A OS=Mus musculus OX=10090 GN=Flna PE=1 SV=5	0.51494	0.0444071	947	4.64712e+07	5.00977e+07	5.55919e+07	8.49732e+07	8.0293e+07	1.53132e+08	6.14567e+07	2.82237e+07	2.69573e+07
Myh11	O08638	Myosin-11 OS=Mus musculus OX=10090 GN=Myh11 PE=1 SV=1	0.654177	0.741819	899	1.36531e+07	6.71596e+07	5.42142e+07	1.09447e+07	5.2653e+07	9.30208e+08	3.03314e+08	9.40526e+06	96458.9
Tuba1a	P68369	Tubulin alpha-1A chain OS=Mus musculus OX=10090 GN=Tuba1a PE=1 SV=1	0.797601	0.0301555	817	5.21373e+07	7.05322e+07	9.31471e+07	1.36079e+08	1.37666e+08	2.65687e+08	134435318	8.24676e+07	5.93625e+07
Tuba1c	P68373	Tubulin alpha-1C chain OS=Mus musculus OX=10090 GN=Tuba1c PE=1 SV=1	0.782264	0.131763	771	2.08516e+06	4.31292e+06	4.69075e+06	8.07295e+06	5.62397e+06	1.3077e+07	6.61162e+06	3.45512e+06	1.54892e+06
Tubb4a	Q9D6F9	Tubulin beta-4A chain OS=Mus musculus OX=10090 GN=Tubb4a PE=1 SV=3	1.37085	0.0163108	756	90119.2	140510	219247	409706	403078	804582	278784	160432	NA
Eef1a1	P10126	Elongation factor 1-alpha 1 OS=Mus musculus OX=10090 GN=Eef1a1 PE=1 SV=3	0.126748	0.163215	703	1.1392e+08	1.24063e+08	1.30039e+08	1.6324e+08	170822492	2.37346e+08	1.88287e+08	4.85548e+07	4.44743e+07
Flot2	Q60634	Flotillin-2 OS=Mus musculus OX=10090 GN=Flot2 PE=1 SV=2	1.29723	0.00332356	661	2.23588e+07	3.3557e+07	3.72144e+07	7.44857e+07	112131706	1.37288e+08	1.1204e+08	1.07999e+08	117084752
Tuba4a	P68368	Tubulin alpha-4A chain OS=Mus musculus OX=10090 GN=Tuba4a PE=1 SV=1	0.923792	0.0710176	641	1.25754e+06	2.52587e+06	2.99895e+06	4.42901e+06	4.47805e+06	9.07299e+06	4.05415e+06	2.27769e+06	2.13347e+06
Myo5a	Q99104	Unconventional myosin-Va OS=Mus musculus OX=10090 GN=Myo5a PE=1 SV=2	-0.243724	0.887921	626	1.67423e+07	4.39649e+07	4.46531e+07	7.48886e+06	1.88749e+07	3.87565e+08	8.86571e+07	3.49933e+06	1.85799e+06
Iqgap1	Q9JKF1	Ras GTPase-activating-like protein IQGAP1 OS=Mus musculus OX=10090 GN=Iqgap1 PE=1 SV=2	0.546789	0.256926	613	2.44706e+07	2.79262e+07	3.16538e+07	3.89137e+07	3.91813e+07	1.2237e+08	3.2704e+07	1.01968e+07	8.26542e+06
Tpm1	P58771	Tropomyosin alpha-1 chain OS=Mus musculus OX=10090 GN=Tpm1 PE=1 SV=1	1.13051	0.593434	559	1.15081e+07	5.34214e+07	5.64624e+07	1.50661e+07	4.68006e+07	1429397011	2.19527e+08	7.98005e+06	1.01041e+07
Tubb3	Q9ERD7	Tubulin beta-3 chain OS=Mus musculus OX=10090 GN=Tubb3 PE=1 SV=1	-0.134739	0.794012	551	71578.7	105262	112254	162275	136665	NA	257918	122420	NA
Flnb	Q80X90	Filamin-B OS=Mus musculus OX=10090 GN=Flnb PE=1 SV=3	0.155043	0.587356	541	2.11001e+07	23690667	2.46571e+07	2.86271e+07	2.67789e+07	6.14082e+07	2.89881e+07	1.31682e+07	8.9507e+06
Tubb6	Q922F4	Tubulin beta-6 chain OS=Mus musculus OX=10090 GN=Tubb6 PE=1 SV=1	0.486756	0.0767684	495	1.01376e+06	1.33905e+06	1.62361e+06	2.10398e+06	2.06753e+06	3.85726e+06	2.91036e+06	1.12979e+06	1.03892e+06
Serpinh1	P19324	Serpin H1 OS=Mus musculus OX=10090 GN=Serpinh1 PE=1 SV=3	1.13636	0.00989944	488	1.27625e+07	1.98421e+07	2.57122e+07	4.25375e+07	5.56804e+07	8.07978e+07	3.5215e+07	2.84032e+07	2.66461e+07
Hsp90ab1	P11499	Heat shock protein HSP 90-beta OS=Mus musculus OX=10090 GN=Hsp90ab1 PE=1 SV=3	-0.102893	0.505919	400	2.99788e+07	3.57304e+07	3.60008e+07	3.75922e+07	3.71361e+07	6.17055e+07	5.73251e+07	2.76988e+07	1.8151e+07
Hspa8	P63017	Heat shock cognate 71 kDa protein OS=Mus musculus OX=10090 GN=Hspa8 PE=1 SV=1	-0.302824	0.20835	394	3.44796e+07	3.77038e+07	3.88432e+07	3.43886e+07	3.30992e+07	6.53927e+07	5.24324e+07	2.5401e+07	3.41281e+07
Cad	B2RQC6	CAD protein OS=Mus musculus OX=10090 GN=Cad PE=1 SV=1	0.34139	0.3905	389	1.21603e+07	1.30846e+07	1.59059e+07	1.70516e+07	1.74188e+07	4.7947e+07	2.33859e+07	9.78479e+06	7.44742e+06
Tpm3	P21107	Tropomyosin alpha-3 chain OS=Mus musculus OX=10090 GN=Tpm3 PE=1 SV=3	1.14519	0.574886	371	1.19846e+06	5.20447e+06	5.90973e+06	1.62035e+06	5.14243e+06	1.32427e+08	1.48447e+07	608714	434775
Cand1	Q6ZQ38	Cullin-associated NEDD8-dissociated protein 1 OS=Mus musculus OX=10090 GN=Cand1 PE=1 SV=2	0.2158	0.15721	365	1.2434e+07	1.25814e+07	1.6852e+07	1.93348e+07	1.89089e+07	3.12499e+07	1.53379e+07	1.57001e+07	8.62827e+06
Myh14	Q6URW6	Myosin-14 OS=Mus musculus OX=10090 GN=Myh14 PE=1 SV=1	-0.380038	0.749768	346	1.54233e+06	7.40815e+06	8.76274e+06	1.48541e+06	5.40209e+06	1.56633e+07	4.30531e+06	1.33018e+06	58348.5
Rpl4	Q9D8E6	60S ribosomal protein L4 OS=Mus musculus OX=10090 GN=Rpl4 PE=1 SV=3	0.613349	0.0530664	339	1.09899e+07	1.33673e+07	1.66686e+07	2.19092e+07	2.36297e+07	4.68527e+07	2.46318e+07	1.35822e+07	1.70028e+07
Myl6	Q60605	Myosin light polypeptide 6 OS=Mus musculus OX=10090 GN=Myl6 PE=1 SV=3	1.46357	0.451362	334	6.55626e+06	3.66015e+07	3.89694e+07	1.45097e+07	4.64054e+07	8.06055e+08	1.41893e+08	8.04301e+06	9.38117e+06
Ipo7	Q9EPL8	Importin-7 OS=Mus musculus OX=10090 GN=Ipo7 PE=1 SV=2	0.536434	0.544672	331	1.40633e+07	1.58023e+07	1.80769e+07	1.65388e+07	1.69662e+07	1.20856e+08	5.02048e+07	1.08557e+07	5.7682e+06
Gcn1	E9PVA8	eIF-2-alpha kinase activator GCN1 OS=Mus musculus OX=10090 GN=Gcn1 PE=1 SV=1	0.0704706	0.758282	320	8.41102e+06	9.09844e+06	1.12292e+07	1.10148e+07	1.10428e+07	2.26319e+07	1.16794e+07	5.85431e+06	3.66149e+06
Hspa5	P20029	Endoplasmic reticulum chaperone BiP OS=Mus musculus OX=10090 GN=Hspa5 PE=1 SV=3	-0.117645	0.599505	319	1.29788e+07	1.62677e+07	1.53534e+07	1.66764e+07	1.48365e+07	2.83832e+07	2.02482e+07	1.04445e+07	9.02083e+06
Rpl3	P27659	60S ribosomal protein L3 OS=Mus musculus OX=10090 GN=Rpl3 PE=1 SV=3	0.374693	0.0510775	319	1.2781e+07	1.42256e+07	1.89237e+07	2.48878e+07	2.27206e+07	3.66937e+07	1.67182e+07	9.41104e+06	1.02115e+07
Eprs1	Q8CGC7	Bifunctional glutamate/proline--tRNA ligase OS=Mus musculus OX=10090 GN=Eprs1 PE=1 SV=4	1.00765	0.295097	304	1.12453e+07	1.4401e+07	1.53282e+07	1.50142e+07	2.58729e+07	1.43707e+08	5.12331e+07	7.98269e+06	7.6427e+06
Map4	P27546	Microtubule-associated protein 4 OS=Mus musculus OX=10090 GN=Map4 PE=1 SV=3	-0.149864	0.138934	298	9.01812e+06	1.0589e+07	1.18348e+07	1.03739e+07	1.37111e+07	1.60973e+07	1.45024e+07	7.23684e+06	8.87989e+06
Hnrnpm	Q9D0E1	Heterogeneous nuclear ribonucleoprotein M OS=Mus musculus OX=10090 GN=Hnrnpm PE=1 SV=3	0.0857609	0.544925	291	1.47149e+07	1.73167e+07	1.70153e+07	2.22586e+07	2.05756e+07	3.13067e+07	1.8032e+07	1.02683e+07	1.30818e+07
Ipo5	Q8BKC5	Importin-5 OS=Mus musculus OX=10090 GN=Ipo5 PE=1 SV=3	-0.22892	0.0122108	281	8.44844e+06	9.07343e+06	1.02695e+07	9.68027e+06	1.00585e+07	1.38969e+07	1.26269e+07	8.8625e+06	6.47093e+06
Slc25a5	P51881	ADP/ATP translocase 2 OS=Mus musculus OX=10090 GN=Slc25a5 PE=1 SV=3	0.647475	0.0306622	278	2.7036e+07	3.10525e+07	3.26972e+07	5.10224e+07	5.47439e+07	104509761	3.79465e+07	2.85086e+07	2.06479e+07
Lars1	Q8BMJ2	Leucine--tRNA ligase, cytoplasmic OS=Mus musculus OX=10090 GN=Lars1 PE=1 SV=2	-0.153061	0.0787266	276	1.29336e+07	1.37236e+07	1.66456e+07	1.62381e+07	1.60875e+07	2.27618e+07	1.94864e+07	1.04716e+07	7.96901e+06
Mybbp1a	Q7TPV4	Myb-binding protein 1A OS=Mus musculus OX=10090 GN=Mybbp1a PE=1 SV=2	-0.166311	0.269888	271	1.14896e+07	1.23503e+07	1.50996e+07	1.32877e+07	1.36351e+07	2.31538e+07	1.62527e+07	7.42664e+06	1.68653e+07
Tpm2	P58774	Tropomyosin beta chain OS=Mus musculus OX=10090 GN=Tpm2 PE=1 SV=1	0.7702	0.705244	271	555712	1.99762e+06	2.49853e+06	526476	1.56287e+06	4.6268e+07	1.02226e+07	210107	428801
Copb1	Q9JIF7	Coatomer subunit beta OS=Mus musculus OX=10090 GN=Copb1 PE=1 SV=1	0.217389	0.0775937	264	7.41586e+06	7.85178e+06	1.09012e+07	1.24784e+07	1.26282e+07	1.75147e+07	1.29907e+07	5.64021e+06	2.77867e+06
Slc25a4	P48962	ADP/ATP translocase 1 OS=Mus musculus OX=10090 GN=Slc25a4 PE=1 SV=4	0.732051	0.0147122	259	1.25e+07	1.38134e+07	1.64648e+07	2.73902e+07	2.62594e+07	5.01156e+07	1.37012e+07	1.07104e+07	9.88915e+06
Anxa2	P07356	Annexin A2 OS=Mus musculus OX=10090 GN=Anxa2 PE=1 SV=2	1.21041	0.00187204	257	7.06516e+06	9.35108e+06	9.46513e+06	2.12717e+07	2.50251e+07	4.02732e+07	2.76624e+07	1.26688e+07	1.01478e+07
Flnc	Q8VHX6	Filamin-C OS=Mus musculus OX=10090 GN=Flnc PE=1 SV=3	0.148869	0.0637592	257	3.45572e+06	3.79853e+06	4.06909e+06	4.92508e+06	5.49804e+06	7.43784e+06	6.37984e+06	4.00271e+06	1.59555e+06
Ncl	P09405	Nucleolin OS=Mus musculus OX=10090 GN=Ncl PE=1 SV=2	-0.334658	0.218072	256	1.43514e+07	1.78208e+07	1.80579e+07	1.3752e+07	1.5316e+07	3.025e+07	1.92192e+07	1.22826e+07	8.15227e+06
Copg1	Q9QZE5	Coatomer subunit gamma-1 OS=Mus musculus OX=10090 GN=Copg1 PE=1 SV=1	0.0864733	0.307871	246	6.57494e+06	7.71944e+06	8.18711e+06	9.7404e+06	1.0174e+07	1.3887e+07	7.05775e+06	5.3513e+06	2.89095e+06
Col8a1	Q00780	Collagen alpha-1(VIII) chain OS=Mus musculus OX=10090 GN=Col8a1 PE=1 SV=3	0.54894	0.00114123	242	8.2913e+06	9.26421e+06	1.02167e+07	1.72685e+07	1.74962e+07	2.2504e+07	2.08396e+07	2.20314e+07	1.42708e+07
Lrpprc	Q6PB66	Leucine-rich PPR motif-containing protein, mitochondrial OS=Mus musculus OX=10090 GN=Lrpprc PE=1 SV=2	-0.124345	0.273533	240	7.59016e+06	7.69131e+06	9.88715e+06	1.01519e+07	9.24813e+06	1.31341e+07	9.68299e+06	4.76778e+06	3.34016e+06
Atp2a2	O55143	Sarcoplasmic/endoplasmic reticulum calcium ATPase 2 OS=Mus musculus OX=10090 GN=Atp2a2 PE=1 SV=2	0.269895	0.094017	238	1.17524e+07	1.35516e+07	1.43907e+07	1.94075e+07	1.87656e+07	3.05199e+07	1.64208e+07	6.24098e+06	4.89885e+06
Xpo1	Q6P5F9	Exportin-1 OS=Mus musculus OX=10090 GN=Xpo1 PE=1 SV=1	0.0648014	0.631564	235	7.06854e+06	8.36098e+06	1.08265e+07	1.16392e+07	1.08575e+07	1.60295e+07	1.05235e+07	6.74043e+06	5.5064e+06
Rack1	P68040	Receptor of activated protein C kinase 1 OS=Mus musculus OX=10090 GN=Rack1 PE=1 SV=3	0.903335	0.0432028	232	6.64265e+06	1.03549e+07	1.32134e+07	1.8023e+07	2.16662e+07	4.21366e+07	1.6828e+07	1.50262e+07	1.33808e+07
Rps4x	P62702	40S ribosomal protein S4, X isoform OS=Mus musculus OX=10090 GN=Rps4x PE=1 SV=2	1.05802	0.0140608	225	5.96724e+06	8.24964e+06	1.08179e+07	1.62954e+07	2.20796e+07	3.69626e+07	1.54356e+07	1.21511e+07	1.04014e+07
Nedd4	P46935	E3 ubiquitin-protein ligase NEDD4 OS=Mus musculus OX=10090 GN=Nedd4 PE=1 SV=3	0.332355	0.183288	224	8.54448e+06	9.53678e+06	1.27627e+07	1.43726e+07	1.42415e+07	2.8058e+07	1.53468e+07	5.64053e+06	4.30872e+06
Pdcd6ip	Q9WU78	Programmed cell death 6-interacting protein OS=Mus musculus OX=10090 GN=Pdcd6ip PE=1 SV=3	-0.272199	0.01683	224	1.27079e+07	1.26162e+07	1.49104e+07	1.38304e+07	1.57055e+07	1.72886e+07	1.7495e+07	9.82901e+06	5.86902e+06
Vim	P20152	Vimentin OS=Mus musculus OX=10090 GN=Vim PE=1 SV=3	0.703603	0.287301	222	5.76304e+06	9.84107e+06	1.9591e+07	1.37919e+07	1.97167e+07	4.88299e+07	5.17303e+06	1.29843e+06	1.24022e+06
Phgdh	Q61753	D-3-phosphoglycerate dehydrogenase OS=Mus musculus OX=10090 GN=Phgdh PE=1 SV=3	0.303459	0.106193	221	9.04729e+06	1.2121e+07	1.4232e+07	1.74923e+07	1.74194e+07	2.66359e+07	2.45693e+07	1.65851e+07	1.26487e+07
Epb41l2	O70318	Band 4.1-like protein 2 OS=Mus musculus OX=10090 GN=Epb41l2 PE=1 SV=2	0.364277	0.00246887	216	6.86392e+06	6.91313e+06	8.20886e+06	1.14015e+07	1.19458e+07	1.68772e+07	4.93986e+06	1.85231e+06	1.85976e+06
Hdlbp	Q8VDJ3	Vigilin OS=Mus musculus OX=10090 GN=Hdlbp PE=1 SV=1	0.222593	0.232929	215	6.34843e+06	6.4946e+06	8.45128e+06	1.20936e+07	9.76189e+06	1.29732e+07	9.59024e+06	4.93778e+06	6.86864e+06
Rps3	P62908	40S ribosomal protein S3 OS=Mus musculus OX=10090 GN=Rps3 PE=1 SV=1	0.549506	0.100488	215	1.55643e+07	2.15545e+07	2.57415e+07	2.79349e+07	3.98065e+07	6.73643e+07	2.75119e+07	1.83868e+07	1.68793e+07
Eif4g1	Q6NZJ6	Eukaryotic translation initiation factor 4 gamma 1 OS=Mus musculus OX=10090 GN=Eif4g1 PE=1 SV=1	0.00212115	0.981139	209	5.54144e+06	6.23927e+06	7.88175e+06	7.70672e+06	8.20765e+06	1.19724e+07	8.79822e+06	4.30467e+06	3.22009e+06
Canx	P35564	Calnexin OS=Mus musculus OX=10090 GN=Canx PE=1 SV=1	0.191679	0.274302	208	6.48416e+06	7.12097e+06	7.38981e+06	1.15021e+07	9.68668e+06	1.26227e+07	6.37204e+06	4.75883e+06	3.47659e+06
Iars1	Q8BU30	Isoleucine--tRNA ligase, cytoplasmic OS=Mus musculus OX=10090 GN=Iars1 PE=1 SV=2	-0.0723443	0.479696	207	6.90277e+06	7.47389e+06	8.79753e+06	9.12706e+06	8.77685e+06	1.34866e+07	9.63392e+06	4.88729e+06	3.18769e+06
Rnf213	E9Q555	E3 ubiquitin-protein ligase RNF213 OS=Mus musculus OX=10090 GN=Rnf213 PE=1 SV=3	0.323108	0.152522	201	3.28507e+06	3.90918e+06	3.87765e+06	6.79899e+06	5.97714e+06	6.63792e+06	4.42285e+06	6.0077e+06	2.29242e+06
Mprip	P97434	Myosin phosphatase Rho-interacting protein OS=Mus musculus OX=10090 GN=Mprip PE=1 SV=2	1.34672	0.574544	198	472922	4.67508e+06	4.91504e+06	734898	6.1907e+06	1.08724e+08	1.67326e+07	206688	845405
Kif1b	Q60575	Kinesin-like protein KIF1B OS=Mus musculus OX=10090 GN=Kif1b PE=1 SV=2	-0.139718	0.762627	195	366769	303838	334397	208149	480178	771470	NA	NA	NA
Rars1	Q9D0I9	Arginine--tRNA ligase, cytoplasmic OS=Mus musculus OX=10090 GN=Rars1 PE=1 SV=2	-0.101281	0.133934	193	9.44301e+06	1.07127e+07	1.28702e+07	1.19484e+07	1.34756e+07	1.81237e+07	1.73648e+07	1.02415e+07	5.24879e+06
Ubr4	A2AN08	E3 ubiquitin-protein ligase UBR4 OS=Mus musculus OX=10090 GN=Ubr4 PE=1 SV=1	0.0344461	0.963947	191	3.82034e+06	9.37083e+06	4.07779e+06	1.38012e+07	5.06114e+06	6.2119e+06	4.76077e+06	2.43518e+06	1.11704e+06
Hsp90aa1	P07901	Heat shock protein HSP 90-alpha OS=Mus musculus OX=10090 GN=Hsp90aa1 PE=1 SV=4	-0.604592	0.0351844	185	2.10174e+06	2.28765e+06	1.90985e+06	1.60109e+06	1.68525e+06	2.67831e+06	4.03122e+06	1.93729e+06	373562
Pabpc1	P29341	Polyadenylate-binding protein 1 OS=Mus musculus OX=10090 GN=Pabpc1 PE=1 SV=2	-0.271756	0.128962	185	7.5294e+06	7.69218e+06	9.38817e+06	7.38061e+06	8.24557e+06	1.40486e+07	1.22528e+07	5.99153e+06	3.17217e+06
Myo1c	Q9WTI7	Unconventional myosin-Ic OS=Mus musculus OX=10090 GN=Myo1c PE=1 SV=2	-0.406842	0.156703	181	1.1474e+07	1.04092e+07	1.25679e+07	9.2906e+06	9.57622e+06	2.00316e+07	8.96777e+06	4.82422e+06	2.32588e+06
Grn	P28798	Progranulin OS=Mus musculus OX=10090 GN=Grn PE=1 SV=2	0.692446	0.14596	172	5.86906e+06	9.51099e+06	1.2787e+07	1.14559e+07	2.34873e+07	3.09754e+07	9.6507e+06	9.76341e+06	5.68868e+06
Cse1l	Q9ERK4	Exportin-2 OS=Mus musculus OX=10090 GN=Cse1l PE=1 SV=1	-0.115806	0.237545	170	6.49354e+06	6.60989e+06	7.86029e+06	7.97994e+06	7.80352e+06	1.17819e+07	8.80344e+06	5.143e+06	2.79255e+06
Rpl7a	P12970	60S ribosomal protein L7a OS=Mus musculus OX=10090 GN=Rpl7a PE=1 SV=2	0.715929	0.0494958	166	5.79217e+06	7.17625e+06	7.64106e+06	1.01966e+07	1.45919e+07	2.61727e+07	1.02766e+07	7.86068e+06	5.77254e+06
Numa1	E9Q7G0	Nuclear mitotic apparatus protein 1 OS=Mus musculus OX=10090 GN=Numa1 PE=1 SV=1	0.465068	0.0440097	164	1.07314e+07	1.08869e+07	1.30989e+07	1.92651e+07	1.77229e+07	3.26187e+07	1.49435e+07	5.82001e+06	5.52308e+06
Rps2	P25444	40S ribosomal protein S2 OS=Mus musculus OX=10090 GN=Rps2 PE=1 SV=3	0.964074	0.0235174	163	5.40704e+06	7.65195e+06	9.96231e+06	1.34471e+07	1.98413e+07	3.17331e+07	1.16927e+07	9.51637e+06	6.49261e+06
Rps3a	P97351	40S ribosomal protein S3a OS=Mus musculus OX=10090 GN=Rps3a PE=1 SV=3	-0.112153	0.504223	163	3.57898e+08	3.16805e+08	4.13518e+08	4.04553e+08	3.81108e+08	6.66365e+08	4.31863e+08	1.01079e+07	6.62288e+06
Hnrnpu	Q8VEK3	Heterogeneous nuclear ribonucleoprotein U OS=Mus musculus OX=10090 GN=Hnrnpu PE=1 SV=1	0.324846	0.356253	162	6.62996e+06	7.52249e+06	8.67896e+06	8.69273e+06	1.09448e+07	2.47353e+07	1.48975e+07	4.19807e+06	2.85966e+06
Hspa9	P38647	Stress-70 protein, mitochondrial OS=Mus musculus OX=10090 GN=Hspa9 PE=1 SV=3	-0.599398	0.0699061	161	6.87047e+06	8.49005e+06	8.43716e+06	5.52903e+06	5.83199e+06	1.21421e+07	1.17192e+07	5.37012e+06	4.58324e+06
Eif4g2	Q62448	Eukaryotic translation initiation factor 4 gamma 2 OS=Mus musculus OX=10090 GN=Eif4g2 PE=1 SV=2	-0.0273792	0.855602	157	5.01559e+06	5.49937e+06	6.9849e+06	6.63132e+06	6.63561e+06	1.14436e+07	6.77518e+06	4.09561e+06	2.02126e+06
Ecpas	Q6PDI5	Proteasome adapter and scaffold protein ECM29 OS=Mus musculus OX=10090 GN=Ecpas PE=1 SV=3	-0.100054	0.449065	151	3.51618e+06	3.24569e+06	4.75125e+06	4.70482e+06	4.36287e+06	5.93592e+06	4.25374e+06	2.413e+06	859033
Ehd2	Q8BH64	EH domain-containing protein 2 OS=Mus musculus OX=10090 GN=Ehd2 PE=1 SV=1	0.272088	0.0133492	151	5.61192e+06	5.95615e+06	7.66196e+06	9.16135e+06	9.80438e+06	1.3891e+07	6.72388e+06	2.87789e+06	2.04977e+06
Rps7	P62082	40S ribosomal protein S7 OS=Mus musculus OX=10090 GN=Rps7 PE=2 SV=1	0.998073	0.00625388	150	4.74395e+06	6.11384e+06	8.32479e+06	1.32927e+07	1.5961e+07	2.50887e+07	8.39211e+06	7.22957e+06	6.33927e+06
Rps13	P62301	40S ribosomal protein S13 OS=Mus musculus OX=10090 GN=Rps13 PE=1 SV=2	0.745623	0.0996025	148	2.34106e+06	3.59192e+06	3.62244e+06	4.29267e+06	7.19108e+06	1.28694e+07	5.61966e+06	5.00861e+06	4.18874e+06
Mars1	Q68FL6	Methionine--tRNA ligase, cytoplasmic OS=Mus musculus OX=10090 GN=Mars1 PE=1 SV=1	-0.131516	0.184736	147	5.62012e+06	6.22805e+06	6.91075e+06	6.58757e+06	7.21168e+06	1.07168e+07	7.8038e+06	4.62147e+06	1.97531e+06
Rpl5	P47962	60S ribosomal protein L5 OS=Mus musculus OX=10090 GN=Rpl5 PE=1 SV=3	0.703315	0.0082014	145	5.18445e+06	6.21329e+06	6.88172e+06	1.04079e+07	1.26739e+07	2.00716e+07	9.11568e+06	4.77399e+06	4.89847e+06
Tpm4	Q6IRU2	Tropomyosin alpha-4 chain OS=Mus musculus OX=10090 GN=Tpm4 PE=1 SV=3	0.973991	0.625246	145	1.85794e+06	8.44502e+06	7.85607e+06	2.14544e+06	7.21018e+06	1.6709e+08	1.46443e+07	492021	2.70506e+06
Rpl6	P47911	60S ribosomal protein L6 OS=Mus musculus OX=10090 GN=Rpl6 PE=1 SV=3	0.729644	0.0332605	141	5.07344e+06	6.35392e+06	7.99062e+06	1.03583e+07	1.3238e+07	2.36988e+07	1.31023e+07	7.25032e+06	7.09877e+06
Ipo9	Q91YE6	Importin-9 OS=Mus musculus OX=10090 GN=Ipo9 PE=1 SV=3	-0.163319	0.333495	140	5.00504e+06	5.39095e+06	6.26367e+06	6.24882e+06	5.50242e+06	9.68353e+06	5.58527e+06	3.54714e+06	1.58151e+06
Rai14	Q9EP71	Ankycorbin OS=Mus musculus OX=10090 GN=Rai14 PE=1 SV=1	0.841662	0.365945	140	7.46231e+06	1.10564e+07	1.51927e+07	1.23146e+07	1.63019e+07	9.94345e+07	2.43536e+07	1.23224e+07	213226
Flii	Q9JJ28	Protein flightless-1 homolog OS=Mus musculus OX=10090 GN=Flii PE=1 SV=1	0.924708	0.284892	138	8.74628e+06	1.65325e+07	2.17228e+07	2.37329e+07	2.07966e+07	120449637	4.54359e+07	1.4081e+06	1.69582e+06
Ddx3x	Q62167	ATP-dependent RNA helicase DDX3X OS=Mus musculus OX=10090 GN=Ddx3x PE=1 SV=3	-0.274131	0.184932	136	4.79823e+06	5.18447e+06	5.9025e+06	5.68366e+06	4.70108e+06	8.59817e+06	8.11025e+06	3.36115e+06	3.30318e+06
Inf2	Q0GNC1	Inverted formin-2 OS=Mus musculus OX=10090 GN=Inf2 PE=1 SV=1	0.241038	0.119681	136	3.40072e+06	3.66223e+06	4.6827e+06	5.76502e+06	5.3317e+06	8.66563e+06	4637438	1.82926e+06	749319
Copa	Q8CIE6	Coatomer subunit alpha OS=Mus musculus OX=10090 GN=Copa PE=1 SV=2	0.523875	0.108932	135	4.97968e+06	4.90747e+06	7.2358e+06	9.50353e+06	8.28934e+06	1.84596e+07	8.03587e+06	3.72468e+06	1.56752e+06
Dnm2	P39054	Dynamin-2 OS=Mus musculus OX=10090 GN=Dnm2 PE=1 SV=2	0.379401	0.0210746	135	6.39485e+06	7.18312e+06	7.47046e+06	1.09926e+07	1.11536e+07	1.70445e+07	1.16049e+07	1.12889e+07	2.16742e+06
Ptpn23	Q6PB44	Tyrosine-protein phosphatase non-receptor type 23 OS=Mus musculus OX=10090 GN=Ptpn23 PE=1 SV=2	-0.309827	0.115723	133	2.70706e+06	2.89781e+06	3.56086e+06	3.22713e+06	3.72034e+06	3.37986e+06	3.98043e+06	3.01531e+06	3.32134e+06
Rplp0	P14869	60S acidic ribosomal protein P0 OS=Mus musculus OX=10090 GN=Rplp0 PE=1 SV=3	0.771357	0.0317603	132	6.16471e+06	9.58374e+06	1.05501e+07	1.48801e+07	1.87586e+07	3.07239e+07	1.43529e+07	1.09536e+07	1.00064e+07
Rpn2	Q9DBG6	Dolichyl-diphosphooligosaccharide--protein glycosyltransferase subunit 2 OS=Mus musculus OX=10090 GN=Rpn2 PE=1 SV=1	0.321703	0.222311	130	2.74174e+06	4.37621e+06	5.33917e+06	5.43244e+06	7.22986e+06	8.81002e+06	7.22634e+06	4.28848e+06	2.13685e+06
Cavin1	O54724	Caveolae-associated protein 1 OS=Mus musculus OX=10090 GN=Cavin1 PE=1 SV=1	0.0338918	0.729874	129	6.89749e+06	7.38911e+06	8.17553e+06	9.4825e+06	9.27039e+06	1.40722e+07	1.11032e+07	4.3328e+06	4.10085e+06
Niban2	Q8R1F1	Protein Niban 2 OS=Mus musculus OX=10090 GN=Niban2 PE=1 SV=2	0.0276522	0.818905	129	4.4804e+06	4.41494e+06	5.4088e+06	5.4904e+06	5.94371e+06	9.60792e+06	4.34098e+06	2.42389e+06	1.54035e+06
Uba2	Q9Z1F9	SUMO-activating enzyme subunit 2 OS=Mus musculus OX=10090 GN=Uba2 PE=1 SV=1	-0.0944097	0.733737	127	4.10058e+06	4.29137e+06	5.47987e+06	7.30563e+06	4.96585e+06	6.04332e+06	4.90433e+06	3.72488e+06	5.73957e+06
Myl12b	Q3THE2	Myosin regulatory light chain 12B OS=Mus musculus OX=10090 GN=Myl12b PE=1 SV=2	1.21476	0.527869	126	1.62232e+06	8.30308e+06	9.45377e+06	2.96424e+06	8.8542e+06	1.67855e+08	1.36977e+07	1258200	2.10402e+06
Kif5b	Q61768	Kinesin-1 heavy chain OS=Mus musculus OX=10090 GN=Kif5b PE=1 SV=3	0.263823	0.602817	125	3.01424e+06	3.80783e+06	4.70171e+06	3.75513e+06	4.73424e+06	1.45368e+07	6.76827e+06	3.71516e+06	3.52106e+06
Acaca	Q5SWU9	Acetyl-CoA carboxylase 1 OS=Mus musculus OX=10090 GN=Acaca PE=1 SV=1	-0.101871	0.580044	124	3.73013e+06	3.80739e+06	3.88322e+06	5.15787e+06	4.55232e+06	5.25795e+06	3.91189e+06	2.17653e+06	1.18041e+06
Hsp90b1	P08113	Endoplasmin OS=Mus musculus OX=10090 GN=Hsp90b1 PE=1 SV=2	-0.243409	0.292772	122	4.77959e+06	5.81315e+06	4.65848e+06	5.13775e+06	5.09597e+06	8.24524e+06	8.00598e+06	3.87468e+06	1.26512e+06
Rps9	Q6ZWN5	40S ribosomal protein S9 OS=Mus musculus OX=10090 GN=Rps9 PE=1 SV=3	0.947029	0.0632167	122	5.19801e+06	7.39625e+06	9.51688e+06	1.20367e+07	1.64221e+07	3.66976e+07	1.16335e+07	1.56787e+07	7.24357e+06
Dars1	Q922B2	Aspartate--tRNA ligase, cytoplasmic OS=Mus musculus OX=10090 GN=Dars1 PE=1 SV=2	0.0329452	0.751731	121	4.20777e+06	4.91796e+06	5.9778e+06	6.70075e+06	6.39974e+06	8.54714e+06	7.58821e+06	3.6362e+06	2.21875e+06
Dctn1	O08788	Dynactin subunit 1 OS=Mus musculus OX=10090 GN=Dctn1 PE=1 SV=3	0.410954	0.144505	118	3.29261e+06	3.24241e+06	3.45128e+06	4.51095e+06	5.22439e+06	1.01669e+07	3.59946e+06	4.81991e+06	795648
Eif3a	P23116	Eukaryotic translation initiation factor 3 subunit A OS=Mus musculus OX=10090 GN=Eif3a PE=1 SV=5	-0.041933	0.765942	118	3.70405e+06	4.63197e+06	4.4971e+06	5.18022e+06	4.98504e+06	7.57643e+06	7.4914e+06	1.66416e+06	1.06548e+06
Rpl7	P14148	60S ribosomal protein L7 OS=Mus musculus OX=10090 GN=Rpl7 PE=1 SV=2	0.804131	0.0394017	118	7.17594e+06	8.33799e+06	9.41672e+06	1.33437e+07	1.77594e+07	3.50198e+07	1.50244e+07	8.64638e+06	9.20092e+06
Ctps1	P70698	CTP synthase 1 OS=Mus musculus OX=10090 GN=Ctps1 PE=1 SV=2	-0.0495253	0.64711	117	4.20655e+06	4.58323e+06	5.96027e+06	5.98624e+06	5.68775e+06	8.42403e+06	5.87871e+06	3.26553e+06	2.26225e+06
Ptbp1	P17225	Polypyrimidine tract-binding protein 1 OS=Mus musculus OX=10090 GN=Ptbp1 PE=1 SV=2	0.446927	0.0433622	117	2.04144e+06	2.99971e+06	3.21212e+06	4.37662e+06	5.22196e+06	6.03152e+06	5.09721e+06	2.26598e+06	1.20476e+06
Krt10	P02535	Keratin, type I cytoskeletal 10 OS=Mus musculus OX=10090 GN=Krt10 PE=1 SV=3	-0.970412	0.356951	116	1.41823e+07	6.22663e+07	1.92243e+07	7.51174e+06	1.65968e+07	5.0083e+07	2.1277e+07	3.55973e+06	2.91916e+06
Krt5	Q922U2	Keratin, type II cytoskeletal 5 OS=Mus musculus OX=10090 GN=Krt5 PE=1 SV=1	-1.63798	0.0730433	116	9.47646e+06	2.74477e+07	1.29443e+07	6.71538e+06	1.06504e+07	4.32044e+06	3.17023e+06	2.02491e+06	9.33479e+06
Rpl10	Q6ZWV3	60S ribosomal protein L10 OS=Mus musculus OX=10090 GN=Rpl10 PE=1 SV=3	0.63423	0.0123917	114	2.33495e+06	2.95887e+06	3.78192e+06	5.08493e+06	7.09863e+06	7.48856e+06	2.98972e+06	2.83865e+06	1.43266e+06
Ddx3y	Q62095	ATP-dependent RNA helicase DDX3Y OS=Mus musculus OX=10090 GN=Ddx3y PE=1 SV=2	-2.47622	0.00241988	113	244646	176549	422396	NA	NA	86317	259507	116957	74280.9
Kars1	Q99MN1	Lysine--tRNA ligase OS=Mus musculus OX=10090 GN=Kars1 PE=1 SV=1	0.0109693	0.987358	110	3.75526e+06	4.71621e+06	5.35501e+06	3.47119e+06	4.03097e+06	1.91861e+07	5.53089e+06	2.13704e+06	1.73048e+06
Mthfd1	Q922D8	C-1-tetrahydrofolate synthase, cytoplasmic OS=Mus musculus OX=10090 GN=Mthfd1 PE=1 SV=4	0.0298473	0.847612	109	4.33079e+06	4.77647e+06	5.25875e+06	6.00604e+06	5.52157e+06	9.65686e+06	9.26794e+06	2.75384e+06	2.95704e+06
Dtna	Q9D2N4	Dystrobrevin alpha OS=Mus musculus OX=10090 GN=Dtna PE=1 SV=2	-1.07859	0.0462228	108	3.15833e+06	3.05283e+06	3.56007e+06	1.41565e+06	1.611e+06	4.42059e+06	5.28765e+06	3.47705e+06	3.72561e+06
Fn1	P11276	Fibronectin OS=Mus musculus OX=10090 GN=Fn1 PE=1 SV=4	1.12304	8.15e-05	108	2.11918e+06	2.18525e+06	2.31706e+06	5.67212e+06	6.34124e+06	8.52847e+06	3.11969e+06	1.45406e+06	751926
Trap1	Q9CQN1	Heat shock protein 75 kDa, mitochondrial OS=Mus musculus OX=10090 GN=Trap1 PE=1 SV=1	-0.305159	0.023612	108	5.49479e+06	6.12403e+06	6.87843e+06	6.21216e+06	6.06597e+06	9.00998e+06	7.0165e+06	3.94728e+06	3.116e+06
Ehd1	Q9WVK4	EH domain-containing protein 1 OS=Mus musculus OX=10090 GN=Ehd1 PE=1 SV=1	0.907112	0.025265	107	1.89249e+06	2.80663e+06	3.38717e+06	5.07677e+06	5.897e+06	1.09652e+07	3.12803e+06	1.69689e+06	1.29895e+06
Rpl13	P47963	60S ribosomal protein L13 OS=Mus musculus OX=10090 GN=Rpl13 PE=1 SV=3	0.69273	0.0425575	106	6.29614e+06	7.7906e+06	9.20995e+06	1.14773e+07	1.64817e+07	2.79019e+07	1.47975e+07	1.09375e+07	7.82308e+06
Dbn1	Q9QXS6	Drebrin OS=Mus musculus OX=10090 GN=Dbn1 PE=1 SV=4	0.698383	0.516894	103	3.5275e+06	7.50592e+06	7.19076e+06	4.63539e+06	8.6066e+06	5.64164e+07	1.9073e+07	431642	85159.7
Mcm6	P97311	DNA replication licensing factor MCM6 OS=Mus musculus OX=10090 GN=Mcm6 PE=1 SV=1	-0.0862302	0.505816	103	3.53361e+06	4.20143e+06	4.04009e+06	4.45552e+06	4.58057e+06	6.79657e+06	4.13497e+06	2.7092e+06	1403293
Plaa	P27612	Phospholipase A-2-activating protein OS=Mus musculus OX=10090 GN=Plaa PE=1 SV=4	0.209545	0.511418	103	3.1696e+06	3.02013e+06	4.67191e+06	4.23732e+06	4.44116e+06	1.0166e+07	2.93748e+06	2.22622e+06	1.32747e+06
Eif4a1	P60843	Eukaryotic initiation factor 4A-I OS=Mus musculus OX=10090 GN=Eif4a1 PE=1 SV=1	0.392572	0.0533896	102	3.48896e+06	4.41679e+06	4.33066e+06	6.17619e+06	6.47679e+06	1.04419e+07	7.47273e+06	4.0563e+06	3.18815e+06
Tnpo1	Q8BFY9	Transportin-1 OS=Mus musculus OX=10090 GN=Tnpo1 PE=1 SV=2	-0.109115	0.173956	102	3.21162e+06	3.50849e+06	4.24724e+06	4.00136e+06	4.26708e+06	6.18086e+06	4.9331e+06	3.16708e+06	1.29503e+06
Pdlim5	Q8CI51	PDZ and LIM domain protein 5 OS=Mus musculus OX=10090 GN=Pdlim5 PE=1 SV=4	0.687075	0.0138156	101	2.01828e+06	2.4031e+06	3.36626e+06	4.5643e+06	5.09194e+06	8.11167e+06	3.45233e+06	1.89364e+06	1.11127e+06
Ddx5	Q61656	Probable ATP-dependent RNA helicase DDX5 OS=Mus musculus OX=10090 GN=Ddx5 PE=1 SV=2	0.412037	0.103522	100	3.39572e+06	3.96107e+06	4.82869e+06	6.13232e+06	5.94595e+06	1.16094e+07	6.17822e+06	5.07243e+06	2.77321e+06
Ybx1	P62960	Y-box-binding protein 1 OS=Mus musculus OX=10090 GN=Ybx1 PE=1 SV=3	-0.188962	0.153375	100	4.42056e+06	4.98114e+06	5.2912e+06	5.24172e+06	5.15577e+06	8.05227e+06	5.04479e+06	3.06319e+06	1.98637e+06
Eef1g	Q9D8N0	Elongation factor 1-gamma OS=Mus musculus OX=10090 GN=Eef1g PE=1 SV=3	1.54972	0.00197124	99	1.3677e+06	2.1531e+06	2.57881e+06	7.50293e+06	7.12362e+06	9.86412e+06	4.58673e+06	2.29964e+06	1.30922e+06
Arcn1	Q5XJY5	Coatomer subunit delta OS=Mus musculus OX=10090 GN=Arcn1 PE=1 SV=2	0.247923	0.120758	98	3.03282e+06	3.8253e+06	4.05482e+06	5.1587e+06	5.18516e+06	8.14805e+06	4.71218e+06	3.92159e+06	1.29914e+06
Mcm7	Q61881	DNA replication licensing factor MCM7 OS=Mus musculus OX=10090 GN=Mcm7 PE=1 SV=1	-0.280071	0.021971	98	3.26748e+06	3.39719e+06	3.91018e+06	3.59176e+06	3.55478e+06	5.25358e+06	4.66215e+06	1.88628e+06	578293
Rpl9	P51410	60S ribosomal protein L9 OS=Mus musculus OX=10090 GN=Rpl9 PE=1 SV=2	1.0851	0.0172069	98	2.00335e+06	2.33109e+06	3.17908e+06	4.62257e+06	6.91826e+06	1.22647e+07	3.94816e+06	4.05428e+06	3.6873e+06
Eif2s3x	Q9Z0N1	Eukaryotic translation initiation factor 2 subunit 3, X-linked OS=Mus musculus OX=10090 GN=Eif2s3x PE=1 SV=2	0.69755	0.0855028	97	2.31275e+06	3.15252e+06	4.49018e+06	5.58552e+06	5.61881e+06	1.23103e+07	4.14256e+06	3.28243e+06	2.57337e+06
Sec31a	Q3UPL0	Protein transport protein Sec31A OS=Mus musculus OX=10090 GN=Sec31a PE=1 SV=2	0.128907	0.209913	97	2.49785e+06	2.38127e+06	2.89854e+06	3.75238e+06	3.65064e+06	4.55271e+06	2.88094e+06	1.90992e+06	922987
Nexn	Q7TPW1	Nexilin OS=Mus musculus OX=10090 GN=Nexn PE=1 SV=3	-0.432968	0.741551	96	3.38652e+06	6.85513e+06	5.79296e+06	1.55279e+06	2.95723e+06	3.29336e+07	1.30096e+07	34695.8	282653
Rpl13a	P19253	60S ribosomal protein L13a OS=Mus musculus OX=10090 GN=Rpl13a PE=1 SV=4	0.608277	0.0319515	96	7.98623e+06	8.37269e+06	1.07257e+07	1.33142e+07	1.78433e+07	29590295	1.60141e+07	9.51706e+06	9.00605e+06
Edc4	Q3UJB9	Enhancer of mRNA-decapping protein 4 OS=Mus musculus OX=10090 GN=Edc4 PE=1 SV=2	0.0116709	0.898999	95	2.71498e+06	3.05889e+06	3.37513e+06	3.98888e+06	3.79803e+06	5.2448e+06	3.95811e+06	1.35433e+06	1.11641e+06
H1-3	P43277	Histone H1.3 OS=Mus musculus OX=10090 GN=H1-3 PE=1 SV=2	0.661631	0.0375017	95	7.54662e+06	1.04441e+07	1.05985e+07	1.56799e+07	1.793e+07	3.25412e+07	1.57476e+07	1.06834e+07	7.79627e+06
Atp1a1	Q8VDN2	Sodium/potassium-transporting ATPase subunit alpha-1 OS=Mus musculus OX=10090 GN=Atp1a1 PE=1 SV=1	0.000796689	0.997171	94	2.63385e+06	2.86295e+06	2.92867e+06	4.32305e+06	3.67375e+06	3.85363e+06	3.11908e+06	2.05e+06	667126
Huwe1	Q7TMY8	E3 ubiquitin-protein ligase HUWE1 OS=Mus musculus OX=10090 GN=Huwe1 PE=1 SV=5	0.268113	0.868918	94	9.37789e+06	1.43118e+06	1.76125e+07	2.03542e+07	2.08562e+07	2.69053e+06	1.59053e+06	875370	714523
Xpo5	Q924C1	Exportin-5 OS=Mus musculus OX=10090 GN=Xpo5 PE=1 SV=1	-0.0199113	0.93201	93	1.5724e+06	1.20671e+06	1.66715e+06	1.69506e+06	1.60018e+06	3.09587e+06	1.2003e+06	709087	1.271e+06
Tbcd	Q8BYA0	Tubulin-specific chaperone D OS=Mus musculus OX=10090 GN=Tbcd PE=1 SV=1	-0.385546	0.011282	92	2.68805e+06	2.56666e+06	3.36153e+06	2.83566e+06	3.0062e+06	3.37649e+06	2.12031e+06	1.59061e+06	1.09696e+06
Rps8	P62242	40S ribosomal protein S8 OS=Mus musculus OX=10090 GN=Rps8 PE=1 SV=2	0.895701	0.0548102	91	3.51364e+06	5.04938e+06	6.04806e+06	7.72501e+06	1.11759e+07	2.21465e+07	8.00521e+06	5.06203e+06	5.31529e+06
Sntb2	Q61235	Beta-2-syntrophin OS=Mus musculus OX=10090 GN=Sntb2 PE=1 SV=2	-0.509526	0.0187169	91	3.0612e+06	3.04114e+06	3.86995e+06	2.62215e+06	2.78756e+06	4.72692e+06	4.64246e+06	4.48705e+06	3.93027e+06
Ipo4	Q8VI75	Importin-4 OS=Mus musculus OX=10090 GN=Ipo4 PE=1 SV=1	-0.256066	0.0863675	90	4.27669e+06	4.87862e+06	5.08893e+06	4.75251e+06	4.7985e+06	7.5636e+06	5.76266e+06	3.30295e+06	2.26462e+06
Lrp1	Q91ZX7	Prolow-density lipoprotein receptor-related protein 1 OS=Mus musculus OX=10090 GN=Lrp1 PE=1 SV=1	0.0523964	0.773477	90	3.21275e+06	4.07055e+06	3.80663e+06	4.62396e+06	5.99761e+06	5.53824e+06	2.14231e+06	1.94749e+06	1.15319e+06
Srp68	Q8BMA6	Signal recognition particle subunit SRP68 OS=Mus musculus OX=10090 GN=Srp68 PE=1 SV=2	0.0125995	0.933004	90	2.27349e+06	2.19763e+06	2.86347e+06	2.84853e+06	2.86666e+06	4.9762e+06	2.52192e+06	1.41183e+06	587579
Smc2	Q8CG48	Structural maintenance of chromosomes protein 2 OS=Mus musculus OX=10090 GN=Smc2 PE=1 SV=2	0.0865889	0.482071	88	4.0119e+06	4.07892e+06	4.68973e+06	4.67524e+06	6.27734e+06	8.66237e+06	4.27888e+06	1.25129e+06	932038
H1-2	P15864	Histone H1.2 OS=Mus musculus OX=10090 GN=H1-2 PE=1 SV=2	1.01875	0.0516795	87	567573	1.26344e+06	1.31201e+06	2.1332e+06	2.42903e+06	4.17875e+06	1.26384e+06	1.18894e+06	881691
Rps16	P14131	40S ribosomal protein S16 OS=Mus musculus OX=10090 GN=Rps16 PE=1 SV=4	0.649874	0.113517	87	4.96558e+06	6.51405e+06	8.23078e+06	8.68854e+06	1.3029e+07	2.51347e+07	9.7025e+06	8.12674e+06	3.67754e+06
Ehd4	Q9EQP2	EH domain-containing protein 4 OS=Mus musculus OX=10090 GN=Ehd4 PE=1 SV=1	0.369847	0.0348039	86	1.3058e+06	1.195e+06	1.57119e+06	2.15587e+06	2.05805e+06	3.29897e+06	2.3336e+06	1.4317e+06	666655
Pla2g4a	P47713	Cytosolic phospholipase A2 OS=Mus musculus OX=10090 GN=Pla2g4a PE=1 SV=1	-0.0593323	0.778665	86	2.80302e+06	2.79805e+06	3.54857e+06	4.47155e+06	3.78263e+06	4.02416e+06	7.56289e+06	3.63926e+06	3.01632e+06
Hsph1	Q61699	Heat shock protein 105 kDa OS=Mus musculus OX=10090 GN=Hsph1 PE=1 SV=2	-0.421562	0.279177	84	1.75864e+06	1.9292e+06	1.52116e+06	2.10824e+06	1.81419e+06	1.55379e+06	2.84889e+06	1.52954e+06	976102
Lig1	P37913	DNA ligase 1 OS=Mus musculus OX=10090 GN=Lig1 PE=1 SV=2	-0.0687895	0.689187	84	2.049e+06	2.20294e+06	2.9206e+06	2.56483e+06	2.63248e+06	4.68216e+06	2.49539e+06	1.15604e+06	532239
Nsun2	Q1HFZ0	RNA cytosine C(5)-methyltransferase NSUN2 OS=Mus musculus OX=10090 GN=Nsun2 PE=1 SV=2	-0.632303	0.138332	84	2.3903e+06	3.15024e+06	3.58543e+06	3.54504e+06	2.3908e+06	2.36658e+06	3.64252e+06	1.84689e+06	784812
Rpn1	Q91YQ5	Dolichyl-diphosphooligosaccharide--protein glycosyltransferase subunit 1 OS=Mus musculus OX=10090 GN=Rpn1 PE=1 SV=1	-0.0146634	0.94014	84	2.92941e+06	3.62574e+06	3.28055e+06	4.2828e+06	3.63152e+06	6.0123e+06	3.87916e+06	1.93478e+06	779780
Rps6	P62754	40S ribosomal protein S6 OS=Mus musculus OX=10090 GN=Rps6 PE=1 SV=1	0.720869	0.014246	84	5.29348e+06	6.95205e+06	8.15633e+06	1.16233e+07	1.41423e+07	2.26197e+07	1.09271e+07	8.04201e+06	6.64756e+06
Cttn	Q60598	Src substrate cortactin OS=Mus musculus OX=10090 GN=Cttn PE=1 SV=2	0.635125	0.709433	83	1.33008e+06	3.53793e+06	3.14086e+06	934212	3.33082e+06	4.92298e+07	1.03732e+07	415039	471771
Sae1	Q9R1T2	SUMO-activating enzyme subunit 1 OS=Mus musculus OX=10090 GN=Sae1 PE=1 SV=1	0.626498	0.0112985	83	1.42074e+06	1.86206e+06	2.27874e+06	3.0488e+06	3.83552e+06	5.24819e+06	2.37344e+06	2.37788e+06	1.95666e+06
Dnm1	P39053	Dynamin-1 OS=Mus musculus OX=10090 GN=Dnm1 PE=1 SV=2	-0.018618	0.939449	82	1.61114e+06	2.05496e+06	1.66129e+06	2.2639e+06	2.70785e+06	2.38815e+06	870064	694540	336076
Dnm1l	Q8K1M6	Dynamin-1-like protein OS=Mus musculus OX=10090 GN=Dnm1l PE=1 SV=2	-0.354915	0.129289	81	3.40035e+06	3.03475e+06	3.22226e+06	3.67596e+06	3.10258e+06	3.85628e+06	2.4161e+06	1.36403e+06	574587
Gsn	P13020	Gelsolin OS=Mus musculus OX=10090 GN=Gsn PE=1 SV=3	1.79281	0.373369	81	517416	1.96447e+06	1.6185e+06	926561	2.99001e+06	6.83426e+07	6.80352e+06	345204	179540
Copg2	Q9QXK3	Coatomer subunit gamma-2 OS=Mus musculus OX=10090 GN=Copg2 PE=1 SV=1	-0.108417	0.692122	80	647390	589164	610258	884208	790465	735433	637620	490294	329429
Ranbp2	Q9ERU9	E3 SUMO-protein ligase RanBP2 OS=Mus musculus OX=10090 GN=Ranbp2 PE=1 SV=2	0.0715324	0.774474	80	1.28669e+06	1.19568e+06	947739	1.44264e+06	1.66821e+06	1.94513e+06	1.09666e+06	887795	146555
Stt3a	P46978	Dolichyl-diphosphooligosaccharide--protein glycosyltransferase subunit STT3A OS=Mus musculus OX=10090 GN=Stt3a PE=1 SV=1	0.830631	0.15889	80	2.12795e+06	2.38056e+06	2.82166e+06	4.2944e+06	3.69372e+06	1.40245e+07	5.07199e+06	1.73915e+06	1.89756e+06
Uso1	Q9Z1Z0	General vesicular transport factor p115 OS=Mus musculus OX=10090 GN=Uso1 PE=1 SV=2	-0.0393077	0.935495	80	3.14918e+06	3.54209e+06	3.00445e+06	3.11119e+06	2.86272e+06	9.59389e+06	4.74447e+06	1.37893e+06	723412
Eno1	P17182	Alpha-enolase OS=Mus musculus OX=10090 GN=Eno1 PE=1 SV=3	0.615977	0.272136	79	1.17696e+06	2.9994e+06	2.17785e+06	2.61654e+06	3.81157e+06	7.67801e+06	7.67522e+06	2.57115e+06	4.1997e+06
Cnot1	Q6ZQ08	CCR4-NOT transcription complex subunit 1 OS=Mus musculus OX=10090 GN=Cnot1 PE=1 SV=2	0.134003	0.347164	78	1.83513e+06	2.38916e+06	2.80052e+06	3.15011e+06	3.12875e+06	4.55456e+06	3.62149e+06	2.33188e+06	2.13971e+06
H1-4	P43274	Histone H1.4 OS=Mus musculus OX=10090 GN=H1-4 PE=1 SV=2	0.50917	0.066452	78	2652378	3.73257e+06	3.52682e+06	5.12772e+06	5.55618e+06	9.77525e+06	4.76547e+06	3.31575e+06	3.98627e+06
Krt73	Q6NXH9	Keratin, type II cytoskeletal 73 OS=Mus musculus OX=10090 GN=Krt73 PE=1 SV=1	-1.30676	0.0413986	78	1.29006e+06	3.093e+06	2.39919e+06	1.06067e+06	1.57799e+06	1045266	602196	317527	1.29067e+06
Krt77	Q6IFZ6	Keratin, type II cytoskeletal 1b OS=Mus musculus OX=10090 GN=Krt77 PE=1 SV=1	-1.61775	0.108054	78	6.54652e+06	2.63769e+07	8.83836e+06	5.3351e+06	7.93121e+06	3.45244e+06	3.12751e+06	2.26967e+06	5.15579e+06
Col18a1	P39061	Collagen alpha-1(XVIII) chain OS=Mus musculus OX=10090 GN=Col18a1 PE=1 SV=4	0.556619	0.367131	77	1.96483e+06	3.20197e+06	3.24255e+06	3.13814e+06	4.11374e+06	1.39115e+07	3.69836e+06	299156	2.46309e+06
Myl9	Q9CQ19	Myosin regulatory light polypeptide 9 OS=Mus musculus OX=10090 GN=Myl9 PE=1 SV=3	3.32131	0.17268	77	NA	93353.6	NA	NA	497785	6.63675e+06	NA	NA	NA
Smc4	Q8CG47	Structural maintenance of chromosomes protein 4 OS=Mus musculus OX=10090 GN=Smc4 PE=1 SV=1	0.235354	0.57262	77	3.66886e+06	4.85199e+06	2.97741e+06	4.28922e+06	5.17941e+06	1.07684e+07	2.22972e+06	1.61457e+06	952081
Pcbp1	P60335	Poly(rC)-binding protein 1 OS=Mus musculus OX=10090 GN=Pcbp1 PE=1 SV=1	1.0605	0.0183187	76	2.00364e+06	2.78901e+06	3.51066e+06	5.19526e+06	7.39571e+06	1.28167e+07	6.81667e+06	4.42413e+06	3.84888e+06
Usp9x	P70398	Probable ubiquitin carboxyl-terminal hydrolase FAF-X OS=Mus musculus OX=10090 GN=Usp9x PE=1 SV=2	0.296344	0.332054	76	1.96117e+06	1.96375e+06	2.23701e+06	2.77023e+06	2.60843e+06	6.10904e+06	3.70604e+06	1.28186e+06	638294
Krt6a	P50446	Keratin, type II cytoskeletal 6A OS=Mus musculus OX=10090 GN=Krt6a PE=1 SV=3	-3.12161	0.0685297	75	816504	718320	525293	288636	19963.5	224371	179289	432413	221066
Tmem43	Q9DBS1	Transmembrane protein 43 OS=Mus musculus OX=10090 GN=Tmem43 PE=1 SV=1	1.32915	0.000239149	75	1.08871e+06	1.18062e+06	1.43078e+06	4.23671e+06	3.89351e+06	4.89269e+06	6.88268e+06	3.7399e+06	2.80332e+06
Cnn2	Q08093	Calponin-2 OS=Mus musculus OX=10090 GN=Cnn2 PE=1 SV=1	0.772612	0.285609	74	2.00161e+06	2.5531e+06	2.77756e+06	3.0659e+06	3.82955e+06	1.66771e+07	4.90697e+06	2.61359e+06	2.54584e+06
Krt1	P04104	Keratin, type II cytoskeletal 1 OS=Mus musculus OX=10090 GN=Krt1 PE=1 SV=4	-1.60555	0.0878614	74	4.04773e+06	1.45436e+07	5.91363e+06	3.11256e+06	4.94803e+06	2.21924e+06	2.4432e+06	1.36713e+06	4.24801e+06
Nup93	Q8BJ71	Nuclear pore complex protein Nup93 OS=Mus musculus OX=10090 GN=Nup93 PE=1 SV=1	-0.178963	0.544631	74	2.87824e+06	4.59036e+06	2.9826e+06	3.7298e+06	3.76477e+06	5.35182e+06	4.22152e+06	1.74282e+06	798055
Rpl15	Q9CZM2	60S ribosomal protein L15 OS=Mus musculus OX=10090 GN=Rpl15 PE=1 SV=4	0.355392	0.0963581	74	3.47916e+06	4.38253e+06	4.68781e+06	6.26048e+06	6.12677e+06	1.07958e+07	6.04511e+06	2.99922e+06	2.38501e+06
Ybx3	Q9JKB3	Y-box-binding protein 3 OS=Mus musculus OX=10090 GN=Ybx3 PE=1 SV=2	-0.421975	0.497553	74	1.21751e+06	3.44471e+06	1.60407e+06	1.38886e+06	2.95818e+06	1.88391e+06	1.27436e+06	834532	1.07879e+06
Esyt2	Q3TZZ7	Extended synaptotagmin-2 OS=Mus musculus OX=10090 GN=Esyt2 PE=1 SV=1	0.308793	0.0365525	73	1.577e+06	1.85464e+06	2.28575e+06	2.86059e+06	2.87742e+06	4.27074e+06	2.33058e+06	1.68703e+06	869404
Mcm3	P25206	DNA replication licensing factor MCM3 OS=Mus musculus OX=10090 GN=Mcm3 PE=1 SV=2	-0.0806846	0.63056	73	2.02467e+06	1.91635e+06	2.05437e+06	2.69375e+06	2.36538e+06	2.92657e+06	2.23008e+06	1.62699e+06	218612
Slc25a12	Q8BH59	Calcium-binding mitochondrial carrier protein Aralar1 OS=Mus musculus OX=10090 GN=Slc25a12 PE=1 SV=1	-0.031637	0.873142	73	1.96517e+06	2.09489e+06	2.43612e+06	3.12789e+06	2.89254e+06	2.87167e+06	1.54975e+06	935636	530223
Atp5f1a	Q03265	ATP synthase subunit alpha, mitochondrial OS=Mus musculus OX=10090 GN=Atp5f1a PE=1 SV=1	0.306682	0.183262	72	2.28952e+06	3.12151e+06	2.78734e+06	3.49688e+06	4.3835e+06	6.80353e+06	4.17312e+06	2.75326e+06	1.80013e+06
Rps11	P62281	40S ribosomal protein S11 OS=Mus musculus OX=10090 GN=Rps11 PE=1 SV=3	0.68665	0.179852	72	3.84715e+06	5.75349e+06	6.16672e+06	6.68648e+06	9.86198e+06	2.38806e+07	8.55306e+06	6.19467e+06	3.05363e+06
Colgalt1	Q8K297	Procollagen galactosyltransferase 1 OS=Mus musculus OX=10090 GN=Colgalt1 PE=1 SV=2	0.380516	0.147959	71	1.67638e+06	1.47771e+06	2.14919e+06	2.59552e+06	2.50672e+06	4.99485e+06	2.1189e+06	1.07162e+06	1.02524e+06
Eif2s2	Q99L45	Eukaryotic translation initiation factor 2 subunit 2 OS=Mus musculus OX=10090 GN=Eif2s2 PE=1 SV=1	0.438232	0.0153969	71	2.0621e+06	2.49358e+06	3.30544e+06	4.20384e+06	4.61563e+06	6.02871e+06	2.76063e+06	2.5659e+06	1.45786e+06
Eif3c	Q8R1B4	Eukaryotic translation initiation factor 3 subunit C OS=Mus musculus OX=10090 GN=Eif3c PE=1 SV=1	0.222961	0.357556	71	2.01223e+06	1.95952e+06	2.02983e+06	2.99337e+06	2.44464e+06	4.81106e+06	3.75407e+06	1.20282e+06	850038
Krt75	Q8BGZ7	Keratin, type II cytoskeletal 75 OS=Mus musculus OX=10090 GN=Krt75 PE=1 SV=1	-2.42843	0.0989351	71	346655	427606	375159	NA	383605	NA	NA	32261.3	NA
Scfd1	Q8BRF7	Sec1 family domain-containing protein 1 OS=Mus musculus OX=10090 GN=Scfd1 PE=1 SV=1	0.275807	0.273496	71	1.584e+06	1.60267e+06	2215296	2.55669e+06	2.2841e+06	4.72817e+06	1.84627e+06	1.34031e+06	809017
Krt14	Q61781	Keratin, type I cytoskeletal 14 OS=Mus musculus OX=10090 GN=Krt14 PE=1 SV=2	-1.38627	0.0979562	70	394482	311146	563835	225183	403481	NA	NA	NA	374183
Prkar2b	P31324	cAMP-dependent protein kinase type II-beta regulatory subunit OS=Mus musculus OX=10090 GN=Prkar2b PE=1 SV=3	0.886944	0.0109475	70	801838	1.02106e+06	1.51083e+06	2.45404e+06	2.37188e+06	3.71831e+06	1.53033e+06	1.11574e+06	954983
Psmd2	Q8VDM4	26S proteasome non-ATPase regulatory subunit 2 OS=Mus musculus OX=10090 GN=Psmd2 PE=1 SV=1	-0.093824	0.465517	70	1.39152e+06	1.71363e+06	1.99898e+06	1.70266e+06	2.39098e+06	2.66537e+06	3.17831e+06	942245	630519
Psmd3	P14685	26S proteasome non-ATPase regulatory subunit 3 OS=Mus musculus OX=10090 GN=Psmd3 PE=1 SV=3	0.174807	0.152093	70	1.35644e+06	1.6715e+06	2.10293e+06	2.29335e+06	2.625e+06	3.15191e+06	3.59503e+06	1.12113e+06	1.13045e+06
Qars1	Q8BML9	Glutamine--tRNA ligase OS=Mus musculus OX=10090 GN=Qars1 PE=1 SV=1	0.0574658	0.64416	70	2.84642e+06	2.80857e+06	2.80117e+06	3.61318e+06	3.72121e+06	5.19305e+06	4.35605e+06	1.42418e+06	734940
Rps27a	P62983	Ubiquitin-40S ribosomal protein S27a OS=Mus musculus OX=10090 GN=Rps27a PE=1 SV=2	0.0643382	0.792516	70	4.42761e+06	4.92686e+06	5.46764e+06	5.33518e+06	5.8903e+06	1.20042e+07	7.81825e+06	4.29041e+06	4.43421e+07
Smc3	Q9CW03	Structural maintenance of chromosomes protein 3 OS=Mus musculus OX=10090 GN=Smc3 PE=1 SV=2	0.495465	0.0325632	70	1.27996e+06	1.28334e+06	1.41098e+06	2.67407e+06	2.47997e+06	2.70936e+06	1.91552e+06	998468	1.18117e+06
Ap3b1	Q9Z1T1	AP-3 complex subunit beta-1 OS=Mus musculus OX=10090 GN=Ap3b1 PE=1 SV=2	-0.0919076	0.45408	69	1.9911e+06	1.9018e+06	2245173	2.60936e+06	2.34146e+06	3.18026e+06	2.32895e+06	1.10672e+06	1.30762e+06
Cspg4	Q8VHY0	Chondroitin sulfate proteoglycan 4 OS=Mus musculus OX=10090 GN=Cspg4 PE=1 SV=3	0.241778	0.360535	69	1553963	1.9527e+06	1.37453e+06	2.42368e+06	2.39611e+06	3.28526e+06	976331	761303	461828
Itpr3	P70227	Inositol 1,4,5-trisphosphate receptor type 3 OS=Mus musculus OX=10090 GN=Itpr3 PE=1 SV=3	0.177879	0.12161	69	2.13366e+06	2.20533e+06	2.41638e+06	3.29044e+06	3.12106e+06	4.43428e+06	2.74005e+06	1.45487e+06	447294
Rpl26	P61255	60S ribosomal protein L26 OS=Mus musculus OX=10090 GN=Rpl26 PE=1 SV=1	0.488074	0.0375385	69	4.17141e+06	5.07278e+06	5.56215e+06	7.06257e+06	8.96849e+06	1.41854e+07	5.95067e+06	2.8446e+06	2.46299e+06
Asph	Q8BSY0	Aspartyl/asparaginyl beta-hydroxylase OS=Mus musculus OX=10090 GN=Asph PE=1 SV=1	0.349988	0.16694	68	1.3963e+06	1.70407e+06	1.5706e+06	2.33262e+06	2.19427e+06	4.1826e+06	1.41557e+06	1.46791e+06	570557
Capzb	P47757	F-actin-capping protein subunit beta OS=Mus musculus OX=10090 GN=Capzb PE=1 SV=3	1.54532	0.473042	68	329099	1.62366e+06	1.60199e+06	474802	2.45931e+06	5.04309e+07	9.74407e+06	142441	241015
Nup155	Q99P88	Nuclear pore complex protein Nup155 OS=Mus musculus OX=10090 GN=Nup155 PE=1 SV=1	0.0375189	0.924451	68	1.68911e+06	1.86689e+06	1.92303e+06	1.94187e+06	1.78822e+06	5.22373e+06	2.30131e+06	541035	363123
Rpl27	P61358	60S ribosomal protein L27 OS=Mus musculus OX=10090 GN=Rpl27 PE=1 SV=2	0.991662	0.0180691	68	1.8207e+06	2.53971e+06	3.27925e+06	4.58485e+06	6.8249e+06	1.05417e+07	4.88929e+06	2.90897e+06	3.70339e+06
Rpsa	P14206	40S ribosomal protein SA OS=Mus musculus OX=10090 GN=Rpsa PE=1 SV=4	0.706358	0.00497247	68	1.84598e+06	1.91669e+06	1.91944e+06	3.91865e+06	3.70751e+06	5.61843e+06	3.61709e+06	2.75352e+06	1.84293e+06
Eif3b	Q8JZQ9	Eukaryotic translation initiation factor 3 subunit B OS=Mus musculus OX=10090 GN=Eif3b PE=1 SV=1	-0.215086	0.505239	67	2.16919e+06	3.45627e+06	3.22661e+06	2.62739e+06	2.78582e+06	5.84666e+06	5.01163e+06	1.71606e+06	396806
Tubal3	Q3UX10	Tubulin alpha chain-like 3 OS=Mus musculus OX=10090 GN=Tubal3 PE=2 SV=2	-0.420083	0.458721	67	183626	167280	208855	253953	248244	NA	261948	200440	NA
Ywhae	P62259	14-3-3 protein epsilon OS=Mus musculus OX=10090 GN=Ywhae PE=1 SV=1	0.961673	0.196204	67	161893	395656	420971	468760	604600	1.9446e+06	732772	1.26938e+06	1.58281e+06
Ktn1	Q61595	Kinectin OS=Mus musculus OX=10090 GN=Ktn1 PE=1 SV=1	-0.2047	0.11491	66	1.32048e+06	1.47609e+06	1.70427e+06	1.74566e+06	1.73149e+06	1.98662e+06	2.07486e+07	838545	785099
Atxn10	P28658	Ataxin-10 OS=Mus musculus OX=10090 GN=Atxn10 PE=1 SV=2	1.15467	0.0229772	65	599272	474544	1.18901e+06	1.991e+06	1.8633e+06	2.78279e+06	1.21344e+06	1.01726e+06	1.03541e+06
Arhgef2	Q60875	Rho guanine nucleotide exchange factor 2 OS=Mus musculus OX=10090 GN=Arhgef2 PE=1 SV=4	0.0250338	0.74925	64	1.75781e+06	1.65882e+06	2.23343e+06	2.33797e+06	2.69713e+06	3.01014e+06	2.10698e+06	931750	1.05382e+06
Rpl28	P41105	60S ribosomal protein L28 OS=Mus musculus OX=10090 GN=Rpl28 PE=1 SV=2	0.462812	0.188347	64	3.69041e+06	4.80367e+06	4.52366e+06	5.04632e+06	8.38238e+06	1.37319e+07	4.21397e+06	5.40431e+06	3.43382e+06
Anxa7	Q07076	Annexin A7 OS=Mus musculus OX=10090 GN=Anxa7 PE=1 SV=2	0.361487	0.0220431	63	1.32034e+06	1.67247e+06	1.88199e+06	2.52125e+06	2.6264e+06	3.68226e+06	4.13161e+06	1.3907e+06	970264
Atp6v1a	P50516	V-type proton ATPase catalytic subunit A OS=Mus musculus OX=10090 GN=Atp6v1a PE=1 SV=2	0.678162	0.300787	63	797421	1.327e+06	794912	1.10453e+06	1.74972e+06	4.93342e+06	1.08723e+06	1.87936e+06	995459
Eif2s1	Q6ZWX6	Eukaryotic translation initiation factor 2 subunit 1 OS=Mus musculus OX=10090 GN=Eif2s1 PE=1 SV=3	0.731966	0.00351692	63	1.16378e+06	1.4998e+06	1.68341e+06	2.57653e+06	3.30303e+06	4.37676e+06	1.81042e+06	1.95028e+06	1.19288e+06
Krt2	Q3TTY5	Keratin, type II cytoskeletal 2 epidermal OS=Mus musculus OX=10090 GN=Krt2 PE=1 SV=1	-1.85866	0.0805602	63	4.54796e+06	1.67526e+07	6.3077e+06	3.46882e+06	4.59824e+06	1.74758e+06	1.76092e+06	1.67997e+06	3.7578e+06
Krt79	Q8VED5	Keratin, type II cytoskeletal 79 OS=Mus musculus OX=10090 GN=Krt79 PE=1 SV=2	-1.78355	0.0475365	63	1.19489e+06	3793193	1.97306e+06	899976	1.14006e+06	590997	451789	499108	1.53126e+06
Lonp1	Q8CGK3	Lon protease homolog, mitochondrial OS=Mus musculus OX=10090 GN=Lonp1 PE=1 SV=2	-0.734912	0.0767284	63	1.63559e+06	1.417e+06	1.55242e+06	1.55178e+06	1.25036e+06	1.11295e+06	1.72527e+06	959690	477625
Pcbp2	Q61990	Poly(rC)-binding protein 2 OS=Mus musculus OX=10090 GN=Pcbp2 PE=1 SV=1	1.32065	0.0193981	63	567255	795801	1.04752e+06	1.90149e+06	2119675	5.05855e+06	1.94324e+06	1.16726e+06	1.47028e+06
Surf4	Q64310	Surfeit locus protein 4 OS=Mus musculus OX=10090 GN=Surf4 PE=1 SV=1	0.486713	0.00885588	63	1.48672e+06	1.72981e+06	2.06416e+06	2.73672e+06	3.14151e+06	4.70026e+06	2.51321e+06	1.13977e+06	539331
Tmod3	Q9JHJ0	Tropomodulin-3 OS=Mus musculus OX=10090 GN=Tmod3 PE=1 SV=1	1.56232	0.516777	63	224748	2.01738e+06	1.69627e+06	456758	1.85264e+06	6.47731e+07	8.79978e+06	435207	298678
Krt13	P08730	Keratin, type I cytoskeletal 13 OS=Mus musculus OX=10090 GN=Krt13 PE=1 SV=2	-2.25547	0.0241585	62	1.40514e+07	3.41593e+07	1.10467e+07	4.63091e+06	6.99246e+06	4.1615e+06	4.99961e+06	3.89827e+06	3.69975e+06
Camk2d	Q6PHZ2	Calcium/calmodulin-dependent protein kinase type II subunit delta OS=Mus musculus OX=10090 GN=Camk2d PE=1 SV=1	0.700842	0.641113	61	2.94514e+06	1.13545e+07	1.28294e+07	3.86497e+06	1.24515e+07	1.05928e+08	5.8786e+07	6.02098e+06	1.02646e+06
Rpl10a	P53026	60S ribosomal protein L10a OS=Mus musculus OX=10090 GN=Rpl10a PE=1 SV=3	0.923012	0.022832	61	1.73187e+06	2.52059e+06	2.82977e+06	3.99648e+06	6.21772e+06	9.37556e+06	3.3095e+06	3.46297e+06	2.42406e+06
Rpl23	P62830	60S ribosomal protein L23 OS=Mus musculus OX=10090 GN=Rpl23 PE=1 SV=1	0.624946	0.0345086	61	3.19886e+06	4.14721e+06	5.43247e+06	6.41428e+06	8.73353e+06	1.30548e+07	5.00215e+06	3.86003e+06	6.25592e+06
Cct4	P80315	T-complex protein 1 subunit delta OS=Mus musculus OX=10090 GN=Cct4 PE=1 SV=3	-0.0597167	0.745958	60	1.01014e+06	1.54753e+06	1.49439e+06	1.49451e+06	1.64422e+06	2.32313e+06	2.1826e+06	1.21279e+06	779889
Cep97	Q9CZ62	Centrosomal protein of 97 kDa OS=Mus musculus OX=10090 GN=Cep97 PE=1 SV=1	-0.523301	0.0769819	60	1.08152e+06	1.06072e+06	1.49656e+06	1.26564e+06	1.15514e+06	1.0944e+06	1.28982e+06	1.05255e+06	621086
Lbr	Q3U9G9	Delta(14)-sterol reductase LBR OS=Mus musculus OX=10090 GN=Lbr PE=1 SV=2	0.393569	0.0577189	60	2.41789e+06	2.54355e+06	2.75507e+06	4.18497e+06	3.80939e+06	6.66596e+06	2.90532e+06	1.31234e+06	1.35302e+06
Ddx1	Q91VR5	ATP-dependent RNA helicase DDX1 OS=Mus musculus OX=10090 GN=Ddx1 PE=1 SV=1	-0.144811	0.253602	59	1.79732e+06	1.72063e+06	1.93222e+06	2.0041e+06	1.98406e+06	3.07677e+06	2.66269e+06	1.1432e+06	612820
Ddx17	Q501J6	Probable ATP-dependent RNA helicase DDX17 OS=Mus musculus OX=10090 GN=Ddx17 PE=1 SV=1	-0.337257	0.218745	59	215130	149422	208044	220566	189987	218984	219532	45468.9	NA
Rps14	P62264	40S ribosomal protein S14 OS=Mus musculus OX=10090 GN=Rps14 PE=1 SV=3	0.934383	0.0173038	59	2.52463e+06	3.48318e+06	5.05244e+06	6.83563e+06	9.37258e+06	1.3392e+07	8.43075e+06	5.19138e+06	3.57259e+06
Cct8	P42932	T-complex protein 1 subunit theta OS=Mus musculus OX=10090 GN=Cct8 PE=1 SV=3	-1.19757	0.107294	58	5.83301e+06	1.60643e+07	6.89805e+06	4.15758e+06	7.75233e+06	4.59909e+06	4.39569e+06	1.3454e+06	827330
Dnajc10	Q9DC23	DnaJ homolog subfamily C member 10 OS=Mus musculus OX=10090 GN=Dnajc10 PE=1 SV=2	0.622143	0.0142054	58	1.09551e+06	1.20767e+06	1.5053e+06	2.24837e+06	2.24893e+06	3.97348e+06	1.37481e+06	887471	477140
Gart	Q64737	Trifunctional purine biosynthetic protein adenosine-3 OS=Mus musculus OX=10090 GN=Gart PE=1 SV=3	-0.00820435	0.966324	58	1.42768e+06	1.32353e+06	1.91019e+06	2.28206e+06	1.91126e+06	2.25092e+06	2.20346e+06	456333	535526
Ran	P62827	GTP-binding nuclear protein Ran OS=Mus musculus OX=10090 GN=Ran PE=1 SV=3	0.345925	0.297499	58	6.1348e+06	1.131e+07	9.30351e+06	1.14469e+07	1.38546e+07	2.3121e+07	1.30754e+07	8019167	6.58824e+06
Hnrnpf	Q9Z2X1	Heterogeneous nuclear ribonucleoprotein F OS=Mus musculus OX=10090 GN=Hnrnpf PE=1 SV=3	0.138032	0.267369	57	4.17668e+06	4.56656e+06	5.54198e+06	7.11811e+06	6.82566e+06	8.0206e+06	1.00476e+07	5.95064e+06	999088
Ppfibp1	Q8C8U0	Liprin-beta-1 OS=Mus musculus OX=10090 GN=Ppfibp1 PE=1 SV=3	0.206037	0.558968	57	1.35174e+06	1.50925e+06	1.67651e+06	1.73606e+06	1.81197e+06	4.61732e+06	2.24916e+06	1.3837e+06	584521
Rpl14	Q9CR57	60S ribosomal protein L14 OS=Mus musculus OX=10090 GN=Rpl14 PE=1 SV=3	1.00198	0.032466	57	3.24876e+06	4.31333e+06	6.44135e+06	7.96697e+06	1.22866e+07	2.04945e+07	8.29071e+06	5.89413e+06	5.46642e+06
Rpl17	Q9CPR4	60S ribosomal protein L17 OS=Mus musculus OX=10090 GN=Rpl17 PE=1 SV=3	0.932476	0.0887568	57	1.89378e+06	2.47687e+06	3.40212e+06	3.68324e+06	6.26194e+06	1.33085e+07	4.4604e+06	2.96152e+06	3.06203e+06
Rpl18	P35980	60S ribosomal protein L18 OS=Mus musculus OX=10090 GN=Rpl18 PE=1 SV=3	0.233964	0.240386	57	1.16482e+07	1.16271e+07	1.16448e+07	1.38297e+07	1.85794e+07	2.76237e+07	1.47558e+07	6.94878e+06	7.05729e+06
Rpl18a	P62717	60S ribosomal protein L18a OS=Mus musculus OX=10090 GN=Rpl18a PE=1 SV=1	0.881927	0.0631019	57	1.86584e+06	3.07949e+06	3.831e+06	4.58847e+06	6.86626e+06	1.20979e+07	4.82121e+06	3.36856e+06	3.61264e+06
Tfrc	Q62351	Transferrin receptor protein 1 OS=Mus musculus OX=10090 GN=Tfrc PE=1 SV=1	-0.0894064	0.49724	57	1.23433e+06	1.14446e+06	1.58146e+06	1.64828e+06	1.6905e+06	1.84195e+06	1.47281e+06	851616	378649
Trim28	Q62318	Transcription intermediary factor 1-beta OS=Mus musculus OX=10090 GN=Trim28 PE=1 SV=3	-0.88146	0.215826	57	3.20143e+06	2.951e+06	3.29728e+06	3.41933e+06	3.12313e+06	1.29085e+06	3.28494e+06	2.13163e+06	374498
Vcp	Q01853	Transitional endoplasmic reticulum ATPase OS=Mus musculus OX=10090 GN=Vcp PE=1 SV=4	-0.530233	0.415766	57	1.17528e+06	2.25006e+06	1.1473e+06	669375	1.47462e+06	2.8235e+06	2.36545e+06	4.17439e+06	1.60915e+06
Birc6	O88738	Baculoviral IAP repeat-containing protein 6 OS=Mus musculus OX=10090 GN=Birc6 PE=1 SV=2	0.290676	0.349878	56	408599	307194	465860	761175	631735	615783	324623	291320	104329
Kank2	Q8BX02	KN motif and ankyrin repeat domain-containing protein 2 OS=Mus musculus OX=10090 GN=Kank2 PE=1 SV=1	0.203605	0.0903209	56	1.01215e+06	1.01827e+06	1.42699e+06	1.67487e+06	1.64748e+06	2.25205e+06	859589	647249	540480
Mcm5	P49718	DNA replication licensing factor MCM5 OS=Mus musculus OX=10090 GN=Mcm5 PE=1 SV=2	0.515577	0.528642	56	2.52605e+06	3.27835e+06	3.29894e+06	3.08409e+06	3.4862e+06	2.0539e+07	1.29448e+07	2.03038e+06	668827
Npepps	Q11011	Puromycin-sensitive aminopeptidase OS=Mus musculus OX=10090 GN=Npepps PE=1 SV=2	-0.296005	0.541486	56	1.17449e+06	2.83331e+06	1.36377e+06	1.44064e+06	1.71846e+06	2.74061e+06	2.11246e+06	755793	879993
Rpl12	P35979	60S ribosomal protein L12 OS=Mus musculus OX=10090 GN=Rpl12 PE=1 SV=2	0.935544	0.00993529	56	2.18441e+06	3.0897e+06	3.68363e+06	5.4983e+06	8.22459e+06	1.06424e+07	3.07017e+06	3.89964e+06	3.31464e+06
Etf1	Q8BWY3	Eukaryotic peptide chain release factor subunit 1 OS=Mus musculus OX=10090 GN=Etf1 PE=1 SV=4	0.774923	0.327912	55	1.11858e+06	2.57167e+06	2.5835e+06	2.53611e+06	3.09644e+06	1.31177e+07	5.5802e+06	1.40089e+06	916889
Myo18a	Q9JMH9	Unconventional myosin-XVIIIa OS=Mus musculus OX=10090 GN=Myo18a PE=1 SV=2	0.0329773	0.982358	55	461962	1.41209e+06	1.76352e+06	294176	1.23622e+06	9.37353e+06	3.84339e+06	655092	140370
Ncapd2	Q8K2Z4	Condensin complex subunit 1 OS=Mus musculus OX=10090 GN=Ncapd2 PE=1 SV=2	0.271655	0.352944	55	1.10295e+06	1.1348e+06	1.36162e+06	1.31774e+06	1.81798e+06	3.46272e+06	1.59115e+06	584532	104677
Ywhag	P61982	14-3-3 protein gamma OS=Mus musculus OX=10090 GN=Ywhag PE=1 SV=2	0.821376	0.220799	55	540889	1.0658e+06	973989	1.15385e+06	1.50269e+06	4.94395e+06	2.02055e+06	1.81582e+06	4.80536e+06
Rps20	P60867	40S ribosomal protein S20 OS=Mus musculus OX=10090 GN=Rps20 PE=1 SV=1	0.829683	0.0808177	54	1.75828e+06	1.33474e+06	1.87047e+06	2.69031e+06	3.21802e+06	7.87589e+06	2.35132e+06	2.33638e+06	1.00844e+06
Stoml2	Q99JB2	Stomatin-like protein 2, mitochondrial OS=Mus musculus OX=10090 GN=Stoml2 PE=1 SV=1	1.61285	0.0071003	54	525588	911306	758070	2.31731e+06	2.43923e+06	5.08521e+06	2.64083e+06	2.96491e+06	2.8589e+06
Trip12	G5E870	E3 ubiquitin-protein ligase TRIP12 OS=Mus musculus OX=10090 GN=Trip12 PE=1 SV=1	0.210061	0.6282	54	315905	603318	823211	792957	1.0755e+06	787828	578713	92587.7	43160.4
Usp47	Q8BY87	Ubiquitin carboxyl-terminal hydrolase 47 OS=Mus musculus OX=10090 GN=Usp47 PE=1 SV=2	0.3517	0.0639512	54	646607	542461	723784	1.07517e+06	1.13522e+06	1.19578e+06	854550	384320	1.01728e+06
Atp5f1b	P56480	ATP synthase subunit beta, mitochondrial OS=Mus musculus OX=10090 GN=Atp5f1b PE=1 SV=2	0.299374	0.304908	53	1.06066e+06	1.53846e+06	1.53421e+06	1.66604e+06	2.03095e+06	3.81506e+06	2.24508e+06	1.41941e+06	1.55477e+06
Krt16	Q9Z2K1	Keratin, type I cytoskeletal 16 OS=Mus musculus OX=10090 GN=Krt16 PE=1 SV=3	-1.81044	0.022789	53	96775	60859.4	240644	35159.1	42828.1	60351.4	NA	NA	182584
Krt71	Q9R0H5	Keratin, type II cytoskeletal 71 OS=Mus musculus OX=10090 GN=Krt71 PE=1 SV=1	-0.276792	0.403525	53	NA	NA	NA	NA	NA	NA	NA	NA	120401
Mcm4	P49717	DNA replication licensing factor MCM4 OS=Mus musculus OX=10090 GN=Mcm4 PE=1 SV=1	-0.0437049	0.79616	53	1.66187e+06	1.64021e+06	1.83458e+06	1.93833e+06	1.90505e+06	3.42142e+06	1.81996e+06	1.29458e+06	393739
Pck2	Q8BH04	Phosphoenolpyruvate carboxykinase [GTP], mitochondrial OS=Mus musculus OX=10090 GN=Pck2 PE=1 SV=1	0.304796	0.180552	53	1.1647e+06	1.38794e+06	2.14568e+06	2.3213e+06	2.75944e+06	2.82378e+06	2.79023e+06	1.20704e+06	618937
Rpl11	Q9CXW4	60S ribosomal protein L11 OS=Mus musculus OX=10090 GN=Rpl11 PE=1 SV=4	0.92707	0.0274876	53	2.87744e+06	3.80124e+06	4.40605e+06	5.82987e+06	1.1135e+07	1.412e+07	5.74332e+06	4.81622e+06	6.56713e+06
Arf3	P61205	ADP-ribosylation factor 3 OS=Mus musculus OX=10090 GN=Arf3 PE=2 SV=2	1.56842	0.0252477	52	252223	450042	759669	1.17372e+06	1.71888e+06	3.08497e+06	1.05894e+06	582636	227645
FAM120A	Q6A0A9	Constitutive coactivator of PPAR-gamma-like protein 1 OS=Mus musculus OX=10090 GN=FAM120A PE=1 SV=2	-0.142518	0.2351	52	2.09053e+06	1.89971e+06	2.04552e+06	2.18986e+06	2.51897e+06	3.02954e+06	1.82663e+06	537765	443685
Krt42	Q6IFX2	Keratin, type I cytoskeletal 42 OS=Mus musculus OX=10090 GN=Krt42 PE=1 SV=1	-2.04665	0.0151236	52	3.94418e+06	2.27614e+06	3.15325e+06	1.00344e+06	1.56e+06	709517	165222	189483	159146
Snx2	Q9CWK8	Sorting nexin-2 OS=Mus musculus OX=10090 GN=Snx2 PE=1 SV=2	-0.268904	0.0764072	52	1.0603e+06	1.27398e+06	1.4478e+06	1.37878e+06	1.2566e+06	1.78541e+06	1.48385e+06	586295	207680
Cand2	Q6ZQ73	Cullin-associated NEDD8-dissociated protein 2 OS=Mus musculus OX=10090 GN=Cand2 PE=1 SV=2	-0.383217	0.040864	51	895307	826544	1.08229e+06	881621	826762	1.3703e+06	679475	493385	192849
Ddost	O54734	Dolichyl-diphosphooligosaccharide--protein glycosyltransferase 48 kDa subunit OS=Mus musculus OX=10090 GN=Ddost PE=1 SV=2	1.13887	0.00189816	51	1.01404e+06	1.2927e+06	1.61165e+06	3.63119e+06	3.29415e+06	5.21803e+06	2.99309e+06	2.46025e+06	1.17867e+06
Rbm14	Q8C2Q3	RNA-binding protein 14 OS=Mus musculus OX=10090 GN=Rbm14 PE=1 SV=1	0.31858	0.0545645	51	1.36301e+06	1.47404e+06	1.58787e+06	2.23725e+06	2.17047e+06	3.52562e+06	1.80377e+06	838955	560672
Sec61a1	P61620	Protein transport protein Sec61 subunit alpha isoform 1 OS=Mus musculus OX=10090 GN=Sec61a1 PE=1 SV=2	0.447473	0.0424622	51	2.03986e+06	1.91414e+06	2.24962e+06	2.92157e+06	3.62622e+06	5.81697e+06	1.92203e+06	657379	1.20485e+06
Upf1	Q9EPU0	Regulator of nonsense transcripts 1 OS=Mus musculus OX=10090 GN=Upf1 PE=1 SV=2	-0.0802754	0.573371	51	896513	726454	987831	1.09159e+06	1.03866e+06	1.3286e+06	961207	376624	276320
Ywhaz	P63101	14-3-3 protein zeta/delta OS=Mus musculus OX=10090 GN=Ywhaz PE=1 SV=1	0.347674	0.684059	51	171687	436121	273184	198415	401428	1.4641e+06	677473	777047	1.56063e+06
Capza1	P47753	F-actin-capping protein subunit alpha-1 OS=Mus musculus OX=10090 GN=Capza1 PE=1 SV=4	1.94246	0.363933	50	164982	1.46136e+06	1.57798e+06	622085	2.44624e+06	3.92771e+07	7.4651e+06	305907	246271
Eif4a2	P10630	Eukaryotic initiation factor 4A-II OS=Mus musculus OX=10090 GN=Eif4a2 PE=1 SV=2	0.579728	0.130171	50	214384	318517	343745	436459	473138	1.04991e+06	843485	446422	397732
Igf2bp2	Q5SF07	Insulin-like growth factor 2 mRNA-binding protein 2 OS=Mus musculus OX=10090 GN=Igf2bp2 PE=1 SV=1	0.225201	0.204328	50	1.50694e+06	1.56529e+06	1.53909e+06	2.08916e+06	2.16335e+06	3.54984e+06	1.76875e+06	837381	483414
Rab3gap2	Q8BMG7	Rab3 GTPase-activating protein non-catalytic subunit OS=Mus musculus OX=10090 GN=Rab3gap2 PE=1 SV=2	-0.00375413	0.97267	50	881936	893087	1.09099e+06	1.26234e+06	1.31871e+06	1.41713e+06	988619	382131	1.8599e+06
Tln1	P26039	Talin-1 OS=Mus musculus OX=10090 GN=Tln1 PE=1 SV=2	-1.24702	0.00820202	50	602242	798638	580633	351050	307066	536071	1.41904e+06	366804	261624
Ankfy1	Q810B6	Rabankyrin-5 OS=Mus musculus OX=10090 GN=Ankfy1 PE=1 SV=2	0.623224	0.0526767	49	831937	867762	1.10858e+06	1.36505e+06	1.79317e+06	3.3059e+06	808700	540438	146119
Arf4	P61750	ADP-ribosylation factor 4 OS=Mus musculus OX=10090 GN=Arf4 PE=1 SV=2	1.50319	0.0322601	49	315215	540886	582699	934614	1.87426e+06	3.57428e+06	1.41298e+06	651504	486810
Rpl27a	P14115	60S ribosomal protein L27a OS=Mus musculus OX=10090 GN=Rpl27a PE=1 SV=5	0.681561	0.141589	49	2.50579e+06	3.7607e+06	4.1773e+06	4.6615e+06	6.61991e+06	1.45619e+07	5.55426e+06	3.41489e+06	3.60574e+06
Vps35	Q9EQH3	Vacuolar protein sorting-associated protein 35 OS=Mus musculus OX=10090 GN=Vps35 PE=1 SV=1	-0.195091	0.575714	49	1.54842e+06	1.78172e+06	1.81967e+06	1.6329e+06	1.47134e+06	3.85337e+06	2.87087e+06	874476	284849
Ap3d1	O54774	AP-3 complex subunit delta-1 OS=Mus musculus OX=10090 GN=Ap3d1 PE=1 SV=1	1.13018	0.327578	48	1.31381e+06	1.13799e+06	2.4678e+06	1.86706e+06	2.55414e+06	2.24495e+07	876757	613368	250991
Gfpt1	P47856	Glutamine--fructose-6-phosphate aminotransferase [isomerizing] 1 OS=Mus musculus OX=10090 GN=Gfpt1 PE=1 SV=3	-0.497052	0.0226885	48	1.69518e+06	1.5766e+06	1.81467e+06	1.58762e+06	1.38011e+06	2.17856e+06	1.82029e+06	1.03851e+06	382942
Hnrnph1	O35737	Heterogeneous nuclear ribonucleoprotein H OS=Mus musculus OX=10090 GN=Hnrnph1 PE=1 SV=3	1.04316	0.0194553	48	242869	398866	508826	1.01533e+06	847833	1.38641e+06	728920	419835	407220
Immt	Q8CAQ8	MICOS complex subunit Mic60 OS=Mus musculus OX=10090 GN=Immt PE=1 SV=1	0.0390921	0.910775	48	1.22849e+06	970996	1.09039e+06	1.80143e+06	1665301	1.30119e+06	1.1914e+06	740334	286571
Mms19	Q9D071	MMS19 nucleotide excision repair protein homolog OS=Mus musculus OX=10090 GN=Mms19 PE=1 SV=1	0.239149	0.00726365	48	1.10778e+06	1.27362e+06	1.46051e+06	1.75234e+06	2.07963e+06	2.57243e+06	1.07315e+06	941034	397686
Rin1	Q921Q7	Ras and Rab interactor 1 OS=Mus musculus OX=10090 GN=Rin1 PE=1 SV=1	-0.576904	0.326125	48	1.36281e+06	1.18424e+06	1.71258e+06	1.7107e+06	1.68979e+06	797078	694696	536930	335918
Gapdh	P16858	Glyceraldehyde-3-phosphate dehydrogenase OS=Mus musculus OX=10090 GN=Gapdh PE=1 SV=2	0.75271	0.276951	47	1.09763e+06	3.14741e+06	2.2598e+06	2.47833e+06	4.29215e+06	9.71377e+06	1.28077e+07	2.83426e+06	2.00693e+06
H1-5	P43276	Histone H1.5 OS=Mus musculus OX=10090 GN=H1-5 PE=1 SV=2	0.833944	0.00323275	47	1.24441e+06	1.67874e+06	1.90623e+06	3.41086e+06	3.54604e+06	5.15963e+06	2.77344e+06	1.45303e+06	637648
Myadm	O35682	Myeloid-associated differentiation marker OS=Mus musculus OX=10090 GN=Myadm PE=1 SV=2	1.04182	0.0455713	47	904987	944272	816840	1.85107e+06	1.86541e+06	4.88104e+06	2.11366e+06	1.10018e+06	760341
Pkm	P52480	Pyruvate kinase PKM OS=Mus musculus OX=10090 GN=Pkm PE=1 SV=4	-0.756689	0.275709	47	1.69592e+06	3.88429e+06	1.87821e+06	1.13853e+06	1.46707e+06	4.24896e+06	5.06334e+06	1.56162e+06	709431
Stat1	P42225	Signal transducer and activator of transcription 1 OS=Mus musculus OX=10090 GN=Stat1 PE=1 SV=1	0.320149	0.13251	47	1.26048e+06	1.42517e+06	1.3749e+06	2.02965e+06	1.92701e+06	3.39991e+06	1.88512e+06	1.75341e+06	772628
Acot9	Q9R0X4	Acyl-coenzyme A thioesterase 9, mitochondrial OS=Mus musculus OX=10090 GN=Acot9 PE=1 SV=1	0.81067	0.0102787	46	471164	657510	753272	1.36592e+06	1.25227e+06	2.03697e+06	620703	452208	1.15104e+06
Map1b	P14873	Microtubule-associated protein 1B OS=Mus musculus OX=10090 GN=Map1b PE=1 SV=2	-0.913126	0.00142607	46	688676	817857	842248	549047	567455	630859	550535	257208	167984
Ndufs1	Q91VD9	NADH-ubiquinone oxidoreductase 75 kDa subunit, mitochondrial OS=Mus musculus OX=10090 GN=Ndufs1 PE=1 SV=2	0.0771959	0.683555	46	937382	1.07477e+06	1.11439e+06	1.20277e+06	1.29429e+06	2.34288e+06	1.67261e+06	644719	241579
Rpl24	Q8BP67	60S ribosomal protein L24 OS=Mus musculus OX=10090 GN=Rpl24 PE=1 SV=2	0.737278	0.0203882	46	2.12045e+06	2.74711e+06	3.42598e+06	4.34953e+06	6.54934e+06	8.97953e+06	3.77962e+06	2.63179e+06	2.94891e+06
Rps15a	P62245	40S ribosomal protein S15a OS=Mus musculus OX=10090 GN=Rps15a PE=1 SV=2	0.933391	0.0534629	46	1.82852e+06	2.08149e+06	2.55235e+06	3.3371e+06	5.21879e+06	1.07495e+07	3.40781e+06	3.14161e+06	2.64415e+06
Tnpo2	Q99LG2	Transportin-2 OS=Mus musculus OX=10090 GN=Tnpo2 PE=1 SV=1	-1.73094	0.159021	46	116773	893776	148745	72538.2	83961.6	NA	189646	38792.4	37390.4
Vars1	Q9Z1Q9	Valine--tRNA ligase OS=Mus musculus OX=10090 GN=Vars1 PE=1 SV=1	-0.225553	0.262505	46	946307	1.12781e+06	934308	1.0665e+06	1.05174e+06	1.53875e+06	1.81633e+06	569175	350709
Atp6v1b2	P62814	V-type proton ATPase subunit B, brain isoform OS=Mus musculus OX=10090 GN=Atp6v1b2 PE=1 SV=1	0.727134	0.0395541	45	849181	1.21363e+06	1.13717e+06	1.65295e+06	2.35054e+06	3.78555e+06	1.58789e+06	2.959e+06	1.03906e+06
Efemp1	Q8BPB5	EGF-containing fibulin-like extracellular matrix protein 1 OS=Mus musculus OX=10090 GN=Efemp1 PE=1 SV=1	1.00539	0.00898893	45	493456	705366	960900	1.69174e+06	1.69144e+06	2.61626e+06	542249	383732	254136
Hp1bp3	Q3TEA8	Heterochromatin protein 1-binding protein 3 OS=Mus musculus OX=10090 GN=Hp1bp3 PE=1 SV=1	0.172913	0.182081	45	1.53664e+06	1.66261e+06	1.63865e+06	2.15628e+06	2.29946e+06	3.34695e+06	1.27947e+06	757897	496333
Klc2	O88448	Kinesin light chain 2 OS=Mus musculus OX=10090 GN=Klc2 PE=1 SV=1	-0.493786	0.00169362	45	1.30452e+06	1.36728e+06	1.50268e+06	1.18423e+06	1.42171e+06	1.57749e+06	1.81977e+06	1.80768e+06	1.58e+06
Rps18	P62270	40S ribosomal protein S18 OS=Mus musculus OX=10090 GN=Rps18 PE=1 SV=3	0.73605	0.0552684	45	1.23456e+06	1.86245e+06	1.92855e+06	2.47041e+06	3.78895e+06	6.05665e+06	3.4407e+06	2.96136e+06	1.9862e+06
Rps6ka4	Q9Z2B9	Ribosomal protein S6 kinase alpha-4 OS=Mus musculus OX=10090 GN=Rps6ka4 PE=1 SV=2	0.557007	0.0138112	45	1.13037e+06	1.32464e+06	1.41495e+06	2.1808e+06	2.27017e+06	3.77039e+06	826995	608135	270943
Arhgef40	Q3UPH7	Rho guanine nucleotide exchange factor 40 OS=Mus musculus OX=10090 GN=Arhgef40 PE=1 SV=1	0.0217521	0.876117	44	1.21992e+06	1.01211e+06	1.36091e+06	1.47386e+06	1.45214e+06	2.2727e+06	1585149	1.06694e+06	247307
Myo1e	E9Q634	Unconventional myosin-Ie OS=Mus musculus OX=10090 GN=Myo1e PE=1 SV=1	-0.0758912	0.517389	44	1.36148e+06	1.28395e+06	1.79553e+06	1.68979e+06	1.68787e+06	2.60026e+06	831161	652019	160457
Kpna2	P52293	Importin subunit alpha-1 OS=Mus musculus OX=10090 GN=Kpna2 PE=1 SV=2	0.355938	0.23856	43	320489	399634	653900	761669	821224	776566	917671	631867	468186
Mthfd1l	Q3V3R1	Monofunctional C1-tetrahydrofolate synthase, mitochondrial OS=Mus musculus OX=10090 GN=Mthfd1l PE=1 SV=2	0.170842	0.637478	43	1.73044e+06	2.08438e+06	2.10787e+06	2.31158e+06	2.21217e+06	5.86829e+06	3.12607e+06	1.05698e+06	207600
Pds5a	Q6A026	Sister chromatid cohesion protein PDS5 homolog A OS=Mus musculus OX=10090 GN=Pds5a PE=1 SV=3	0.0646064	0.765561	43	232598	318555	461708	417386	430040	603158	194193	206749	36786.9
Tcp1	P11983	T-complex protein 1 subunit alpha OS=Mus musculus OX=10090 GN=Tcp1 PE=1 SV=3	-0.138461	0.518813	43	790390	1.16902e+06	1.14607e+06	1.13593e+06	1.06912e+06	1.80895e+06	1.77662e+06	906734	2.50024e+06
Aimp2	Q8R010	Aminoacyl tRNA synthase complex-interacting multifunctional protein 2 OS=Mus musculus OX=10090 GN=Aimp2 PE=1 SV=2	0.654371	0.1484	42	250518	360547	704831	683866	1.02599e+06	978821	569535	518822	408393
Cct3	P80318	T-complex protein 1 subunit gamma OS=Mus musculus OX=10090 GN=Cct3 PE=1 SV=1	0.132301	0.593168	42	518823	794114	698941	824699	845823	1.50392e+06	1.11613e+06	562319	150751
Elmo2	Q8BHL5	Engulfment and cell motility protein 2 OS=Mus musculus OX=10090 GN=Elmo2 PE=1 SV=1	0.258365	0.336443	42	772953	825221	1.06385e+06	1.06768e+06	1.21471e+06	2.47736e+06	717140	434451	208604
Fhod1	Q6P9Q4	FH1/FH2 domain-containing protein 1 OS=Mus musculus OX=10090 GN=Fhod1 PE=1 SV=3	0.702075	0.000865365	42	462614	443330	600718	1.03716e+06	1.0229e+06	1.38341e+06	387649	400460	64646.4
Ilk	O55222	Integrin-linked protein kinase OS=Mus musculus OX=10090 GN=Ilk PE=1 SV=2	0.954419	0.0103626	42	660341	853596	1.23194e+06	1.88887e+06	2.77116e+06	2.67084e+06	1.02736e+06	740263	824139
Krt76	Q3UV17	Keratin, type II cytoskeletal 2 oral OS=Mus musculus OX=10090 GN=Krt76 PE=1 SV=1	-1.50436	0.146008	42	7.43079e+06	1.6558e+07	7.97244e+06	5.82652e+06	9.19526e+06	2.21852e+06	2.69885e+06	2304079	2.9293e+06
Pds5b	Q4VA53	Sister chromatid cohesion protein PDS5 homolog B OS=Mus musculus OX=10090 GN=Pds5b PE=1 SV=1	0.306055	0.0707898	42	661991	674114	963958	1.21716e+06	1.11323e+06	1.6599e+06	1.00536e+06	540469	43983.2
Alb	P07724	Albumin OS=Mus musculus OX=10090 GN=Alb PE=1 SV=3	-0.428672	0.0677011	41	6.69816e+06	8.28614e+06	1.07567e+07	8.96507e+06	7.86765e+06	9.60358e+06	13671031	8.53871e+06	7.07426e+06
Ckap5	A2AGT5	Cytoskeleton-associated protein 5 OS=Mus musculus OX=10090 GN=Ckap5 PE=1 SV=1	-0.251607	0.506767	41	876834	863302	1.13284e+06	1.25738e+06	1.31872e+06	847976	1347257	560747	58462.5
Prkacb	P68181	cAMP-dependent protein kinase catalytic subunit beta OS=Mus musculus OX=10090 GN=Prkacb PE=1 SV=2	0.840007	0.0145022	41	722188	853013	1.01606e+06	1.48397e+06	1.99091e+06	3.3622e+06	1.12155e+06	1.12104e+06	907253
Xpo7	Q9EPK7	Exportin-7 OS=Mus musculus OX=10090 GN=Xpo7 PE=1 SV=3	-0.0425321	0.863168	41	1.2599e+06	1.22795e+06	1.36183e+06	1.55358e+06	2.1581e+06	1.59147e+06	1.76114e+06	924235	718318
Ywhah	P68510	14-3-3 protein eta OS=Mus musculus OX=10090 GN=Ywhah PE=1 SV=2	0.84726	0.572383	41	40070.8	125010	90233.5	NA	139084	1.27687e+06	330837	642040	461563
Arf5	P84084	ADP-ribosylation factor 5 OS=Mus musculus OX=10090 GN=Arf5 PE=1 SV=2	1.39602	0.0110338	40	1.28669e+06	1.66623e+06	2.19917e+06	3.92435e+06	5.565e+06	1.08879e+07	3.27437e+06	7.875e+06	1.30628e+06
Atl3	Q91YH5	Atlastin-3 OS=Mus musculus OX=10090 GN=Atl3 PE=1 SV=1	2.91533	0.0373604	40	26577.5	132817	289071	888196	842343	1.62016e+06	381972	124787	59915.1
Eif3d	O70194	Eukaryotic translation initiation factor 3 subunit D OS=Mus musculus OX=10090 GN=Eif3d PE=1 SV=2	-0.214819	0.359537	40	1.52306e+06	1.98546e+06	2.30773e+06	2.09564e+06	2.66891e+06	2.20845e+06	2.95561e+06	878071	153543
Hspd1	P63038	60 kDa heat shock protein, mitochondrial OS=Mus musculus OX=10090 GN=Hspd1 PE=1 SV=1	-0.00755093	0.981785	40	853785	1.42154e+06	1.2242e+06	1.45648e+06	1.13121e+06	2.45623e+06	1.36576e+06	910045	1.76592e+06
Lman1	Q9D0F3	Protein ERGIC-53 OS=Mus musculus OX=10090 GN=Lman1 PE=1 SV=1	0.83888	0.00217342	40	725352	929767	1.15209e+06	1.9763e+06	2.11288e+06	2.94605e+06	2.59044e+06	1.10301e+06	574883
Lpp	Q8BFW7	Lipoma-preferred partner homolog OS=Mus musculus OX=10090 GN=Lpp PE=1 SV=1	-0.395206	0.535806	40	1.44945e+06	1.58412e+06	1.46016e+06	2.319e+06	1.96394e+06	895429	1.65872e+06	1.92921e+06	213579
Rpl31	P62900	60S ribosomal protein L31 OS=Mus musculus OX=10090 GN=Rpl31 PE=1 SV=1	0.863793	0.0041504	40	2.22072e+06	2.75616e+06	3.19949e+06	5.09624e+06	6.55443e+06	9.77579e+06	5.78381e+06	1.98641e+06	2.5978e+06
Rpl34	Q9D1R9	60S ribosomal protein L34 OS=Mus musculus OX=10090 GN=Rpl34 PE=1 SV=2	0.618958	0.137304	40	1.949e+06	2.62442e+06	3.29709e+06	3.24674e+06	5.40071e+06	9.6389e+06	3.72048e+06	1.91103e+06	1.84565e+06
Rps10	P63325	40S ribosomal protein S10 OS=Mus musculus OX=10090 GN=Rps10 PE=1 SV=1	0.845858	0.105819	40	249633	471031	570861	688734	849865	1.84222e+06	713274	418108	509784
Slc3a2	P10852	4F2 cell-surface antigen heavy chain OS=Mus musculus OX=10090 GN=Slc3a2 PE=1 SV=1	-0.542144	0.272221	40	2.35214e+06	2.88768e+06	2.56718e+06	2.07605e+06	1.5034e+06	5.00639e+06	2.67051e+06	1.65903e+06	1.00136e+06
Cct2	P80314	T-complex protein 1 subunit beta OS=Mus musculus OX=10090 GN=Cct2 PE=1 SV=4	0.112408	0.463007	39	723906	985493	1.00417e+06	1.19999e+06	1.18454e+06	1.76159e+06	1.72821e+06	810305	624925
Cct6a	P80317	T-complex protein 1 subunit zeta OS=Mus musculus OX=10090 GN=Cct6a PE=1 SV=3	-0.114201	0.527108	39	1.21761e+06	1.71479e+06	1.80731e+06	1.48707e+06	2.09582e+06	2.64185e+06	2.7314e+06	1.12557e+06	785156
Hadha	Q8BMS1	Trifunctional enzyme subunit alpha, mitochondrial OS=Mus musculus OX=10090 GN=Hadha PE=1 SV=1	-0.111248	0.493951	39	784475	943219	827179	1.01045e+06	983757	1.35176e+06	1.3713e+06	355807	263788
Sqor	Q9R112	Sulfide:quinone oxidoreductase, mitochondrial OS=Mus musculus OX=10090 GN=Sqor PE=1 SV=3	0.915911	0.0166042	39	528977	773345	788934	1.32708e+06	1.59682e+06	2.83024e+06	940183	862373	1.24854e+06
Capza2	P47754	F-actin-capping protein subunit alpha-2 OS=Mus musculus OX=10090 GN=Capza2 PE=1 SV=3	1.56988	0.504119	38	82854.5	795732	707976	145431	1.20781e+06	1.92382e+07	4.56561e+06	65698.7	NA
Clptm1	Q8VBZ3	Cleft lip and palate transmembrane protein 1 homolog OS=Mus musculus OX=10090 GN=Clptm1 PE=1 SV=1	0.817485	0.0427915	38	562241	543040	529764	1.12233e+06	975767	2.23671e+06	608670	372150	397005
Dpysl3	Q62188	Dihydropyrimidinase-related protein 3 OS=Mus musculus OX=10090 GN=Dpysl3 PE=1 SV=1	-1.02593	0.00358661	38	719394	1.06384e+06	1.0006e+06	503364	670587	743421	1.53553e+06	613771	267845
Exoc4	O35382	Exocyst complex component 4 OS=Mus musculus OX=10090 GN=Exoc4 PE=1 SV=2	0.249635	0.217157	38	601940	745366	691193	819099	1.27413e+06	1.38163e+06	523529	375375	152428
Gapvd1	Q6PAR5	GTPase-activating protein and VPS9 domain-containing protein 1 OS=Mus musculus OX=10090 GN=Gapvd1 PE=1 SV=2	0.0149879	0.950775	38	865846	559889	784231	968822	1.04163e+06	1.07533e+06	577876	513541	481212
Mcm2	P97310	DNA replication licensing factor MCM2 OS=Mus musculus OX=10090 GN=Mcm2 PE=1 SV=3	0.758485	0.487241	38	958854	1.60597e+06	1.74801e+06	1.27251e+06	1.85401e+06	1.52832e+07	7.38719e+06	775959	312446
Pdxdc1	Q99K01	Pyridoxal-dependent decarboxylase domain-containing protein 1 OS=Mus musculus OX=10090 GN=Pdxdc1 PE=1 SV=2	-0.390445	0.152653	38	1.17965e+06	1.13292e+06	1.26342e+06	1.35587e+06	1.30168e+06	1.1753e+06	1.3173e+06	750227	703215
Psmd11	Q8BG32	26S proteasome non-ATPase regulatory subunit 11 OS=Mus musculus OX=10090 GN=Psmd11 PE=1 SV=3	0.672722	0.00105265	38	1.23469e+06	1.42949e+06	1.45039e+06	2.62693e+06	2.84448e+06	3.83952e+06	3.09089e+06	1.95612e+06	1.05761e+06
Top2a	Q01320	DNA topoisomerase 2-alpha OS=Mus musculus OX=10090 GN=Top2a PE=1 SV=2	-0.523758	0.306943	38	968894	1.07009e+06	876258	1.40206e+06	777723	775735	341673	642615	102324
Cav1	P49817	Caveolin-1 OS=Mus musculus OX=10090 GN=Cav1 PE=1 SV=1	1.3702	0.00292773	37	537351	857040	859095	1.99984e+06	2.54587e+06	3.71412e+06	1.46602e+06	2.45848e+06	2.08474e+06
Clic1	Q9Z1Q5	Chloride intracellular channel protein 1 OS=Mus musculus OX=10090 GN=Clic1 PE=1 SV=3	1.06738	0.00240407	37	790240	1.14031e+06	1.05412e+06	2.29278e+06	2.82695e+06	3.73168e+06	2.04104e+06	1.6662e+06	605615
Lama5	Q61001	Laminin subunit alpha-5 OS=Mus musculus OX=10090 GN=Lama5 PE=1 SV=4	1.62668	0.0353908	37	243048	288686	116849	924612	723428	998624	592786	241089	178219
Pold1	P52431	DNA polymerase delta catalytic subunit OS=Mus musculus OX=10090 GN=Pold1 PE=1 SV=2	-0.392165	0.155488	37	496574	453711	681659	520349	681166	530393	465220	421708	149973
Rpl23a	P62751	60S ribosomal protein L23a OS=Mus musculus OX=10090 GN=Rpl23a PE=1 SV=1	0.771756	0.151961	37	1.6372e+06	2.02672e+06	2.06453e+06	2.64807e+06	3.58239e+06	9.94391e+06	2.91134e+06	2.10743e+06	1.41974e+06
Rpl8	P62918	60S ribosomal protein L8 OS=Mus musculus OX=10090 GN=Rpl8 PE=1 SV=2	-0.930954	0.159118	37	6.4779e+06	1.74989e+07	6.48865e+06	5.14848e+06	7.74191e+06	7.36737e+06	5.55098e+06	3.79805e+06	3.57274e+06
Stard9	Q80TF6	StAR-related lipid transfer protein 9 OS=Mus musculus OX=10090 GN=Stard9 PE=1 SV=2	NA	NA	37	NA	NA	NA	NA	NA	NA	NA	NA	NA
Tufm	Q8BFR5	Elongation factor Tu, mitochondrial OS=Mus musculus OX=10090 GN=Tufm PE=1 SV=1	1.28901	0.0204291	37	261513	465198	482473	1.04536e+06	996750	2.27415e+06	1.03873e+06	511600	235014
Arpc1b	Q9WV32	Actin-related protein 2/3 complex subunit 1B OS=Mus musculus OX=10090 GN=Arpc1b PE=1 SV=4	0.874795	0.616411	36	450378	1.35553e+06	1.24518e+06	422412	1.37731e+06	2.22917e+07	5.18396e+06	48516	86663.4
Cnn3	Q9DAW9	Calponin-3 OS=Mus musculus OX=10090 GN=Cnn3 PE=1 SV=1	1.53982	0.0253727	36	160388	358054	521714	1.00756e+06	1.1007e+06	1.83734e+06	568563	311309	561652
Dock1	Q8BUR4	Dedicator of cytokinesis protein 1 OS=Mus musculus OX=10090 GN=Dock1 PE=1 SV=3	-0.0286528	0.687069	36	661924	634998	772647	866522	898826	1.08694e+06	620859	248220	90481.2
Krt72	Q6IME9	Keratin, type II cytoskeletal 72 OS=Mus musculus OX=10090 GN=Krt72 PE=3 SV=1	-2.02774	0.0418058	36	478273	1.49926e+06	677906	277295	407109	NA	138760	30383.1	354686
Pfkp	Q9WUA3	ATP-dependent 6-phosphofructokinase, platelet type OS=Mus musculus OX=10090 GN=Pfkp PE=1 SV=1	0.822127	0.00195832	36	546713	652710	641131	1.42637e+06	1.39985e+06	1.75204e+06	952371	346238	112249
Rps12	P63323	40S ribosomal protein S12 OS=Mus musculus OX=10090 GN=Rps12 PE=1 SV=2	0.289379	0.123952	36	2.94561e+06	2.44529e+06	2.65862e+06	3.73166e+06	4.27999e+06	6.05519e+06	3.70437e+06	1.81654e+06	1.49136e+06
Rps27l	Q6ZWY3	40S ribosomal protein S27-like OS=Mus musculus OX=10090 GN=Rps27l PE=1 SV=3	0.837022	0.10321	36	417776	577138	694197	859717	1.09437e+06	2.80589e+06	849178	612952	NA
Ywhab	Q9CQV8	14-3-3 protein beta/alpha OS=Mus musculus OX=10090 GN=Ywhab PE=1 SV=3	0.857669	0.160326	36	NA	29249	19817.4	62580.9	97024.8	47007.4	NA	118428	64450.6
Actr3	Q99JY9	Actin-related protein 3 OS=Mus musculus OX=10090 GN=Actr3 PE=1 SV=3	1.21203	0.581709	35	301953	1.70689e+06	2.01145e+06	349276	2.43381e+06	4.19514e+07	1.02523e+07	103203	92050.4
Far1	Q922J9	Fatty acyl-CoA reductase 1 OS=Mus musculus OX=10090 GN=Far1 PE=1 SV=1	0.476322	0.0375374	35	836905	1.1295e+06	1.19292e+06	1.68407e+06	1.75298e+06	2.84559e+06	1.48875e+06	1.40567e+06	828332
Hsd17b10	O08756	3-hydroxyacyl-CoA dehydrogenase type-2 OS=Mus musculus OX=10090 GN=Hsd17b10 PE=1 SV=4	0.615112	0.00160648	35	888961	881739	1.18719e+06	1.65915e+06	2.00682e+06	2.77861e+06	806198	995293	492974
NARS1	Q8BP47	Asparagine--tRNA ligase, cytoplasmic OS=Mus musculus OX=10090 GN=NARS1 PE=1 SV=2	-0.702316	0.190183	35	716122	797157	995293	886848	870124	472904	1.71097e+06	659200	452797
Pcna	P17918	Proliferating cell nuclear antigen OS=Mus musculus OX=10090 GN=Pcna PE=1 SV=2	1.27254	0.00065382	35	581057	799332	903828	2.06803e+06	2.42132e+06	3.27049e+06	1.18719e+06	1.03909e+06	1.43327e+06
Rps24	P62849	40S ribosomal protein S24 OS=Mus musculus OX=10090 GN=Rps24 PE=1 SV=1	1.35711	0.00904064	35	381356	500692	458924	1.00072e+06	1.5299e+06	2.66218e+06	758584	683744	541063
Rps27	Q6ZWU9	40S ribosomal protein S27 OS=Mus musculus OX=10090 GN=Rps27 PE=1 SV=3	0.489236	0.277105	35	1.84314e+06	2.44856e+06	2.27719e+06	2.60146e+06	3.51046e+06	8.61168e+06	3.68944e+06	2.29137e+06	1.86224e+06
Rrbp1	Q99PL5	Ribosome-binding protein 1 OS=Mus musculus OX=10090 GN=Rrbp1 PE=1 SV=2	0.835376	0.0320779	35	380925	422375	787428	1.06423e+06	1.05609e+06	1.77177e+06	772227	179804	445682
Srpra	Q9DBG7	Signal recognition particle receptor subunit alpha OS=Mus musculus OX=10090 GN=Srpra PE=1 SV=1	0.369913	0.239726	35	986230	1.00234e+06	1.01216e+06	1.45113e+06	1.3431e+06	3.06524e+06	2.18255e+06	843787	83092.8
Ywhaq	P68254	14-3-3 protein theta OS=Mus musculus OX=10090 GN=Ywhaq PE=1 SV=1	0.806591	0.106961	35	19617.9	42175.2	30507.2	47456.6	NA	117903	59595.1	69472.5	67548.6
Dync1li1	Q8R1Q8	Cytoplasmic dynein 1 light intermediate chain 1 OS=Mus musculus OX=10090 GN=Dync1li1 PE=1 SV=1	0.264157	0.420263	34	707608	989088	1.34517e+06	1.53855e+06	1.17125e+06	2.50366e+06	969815	1.08868e+06	218631
Esyt1	Q3U7R1	Extended synaptotagmin-1 OS=Mus musculus OX=10090 GN=Esyt1 PE=1 SV=2	0.0926779	0.621637	34	764482	878470	1.12542e+06	1.24173e+06	1.06519e+06	1.91702e+06	879824	356574	260205
Kpnb1	P70168	Importin subunit beta-1 OS=Mus musculus OX=10090 GN=Kpnb1 PE=1 SV=2	-0.34662	0.137073	34	1.15481e+06	1.3223e+06	1.21698e+06	1.08877e+06	1.1397e+06	2.01533e+06	2.95741e+06	363388	2.38736e+06
Lasp1	Q61792	LIM and SH3 domain protein 1 OS=Mus musculus OX=10090 GN=Lasp1 PE=1 SV=1	0.576111	0.0177232	34	940281	1.01572e+06	1.14846e+06	1.81773e+06	1.76302e+06	3.13774e+06	1.15622e+06	1.56208e+06	1.07467e+06
Rps25	P62852	40S ribosomal protein S25 OS=Mus musculus OX=10090 GN=Rps25 PE=1 SV=1	0.310708	0.363087	34	1.34834e+06	2.27588e+06	1.70049e+06	1.96375e+06	3.43986e+06	4.0782e+06	2.60233e+06	2.74648e+06	1.74985e+06
Slc25a3	Q8VEM8	Phosphate carrier protein, mitochondrial OS=Mus musculus OX=10090 GN=Slc25a3 PE=1 SV=1	0.440501	0.00352163	34	1.5084e+06	1.60074e+06	1.76559e+06	2.69116e+06	2.7564e+06	3.97407e+06	1.52209e+06	1.72811e+06	1.30321e+06
Ube4b	Q9ES00	Ubiquitin conjugation factor E4 B OS=Mus musculus OX=10090 GN=Ube4b PE=1 SV=3	0.174998	0.136847	34	240807	269010	350648	417524	423686	511209	299684	187227	73317.6
Acsl3	Q9CZW4	Fatty acid CoA ligase Acsl3 OS=Mus musculus OX=10090 GN=Acsl3 PE=1 SV=2	0.441812	0.00653364	33	534790	523249	674583	1.00176e+06	1.09379e+06	1.19455e+06	636763	270479	199812
Atp2b1	G5E829	Plasma membrane calcium-transporting ATPase 1 OS=Mus musculus OX=10090 GN=Atp2b1 PE=1 SV=1	-0.201767	0.648237	33	904157	812711	815384	1.20768e+06	1.22826e+06	734616	449536	481895	71718.8
Nap1l1	P28656	Nucleosome assembly protein 1-like 1 OS=Mus musculus OX=10090 GN=Nap1l1 PE=1 SV=2	0.897375	0.508133	33	628422	1.20406e+06	1.54972e+06	951003	1.25606e+06	1.75528e+07	7.98257e+06	805219	565188
P3h1	Q3V1T4	Prolyl 3-hydroxylase 1 OS=Mus musculus OX=10090 GN=P3h1 PE=1 SV=2	0.150308	0.692592	33	556683	347279	437217	738413	748246	578572	127675	194782	66861
Rab1b	Q9D1G1	Ras-related protein Rab-1B OS=Mus musculus OX=10090 GN=Rab1b PE=1 SV=1	1.66586	0.00583964	33	872579	1.17704e+06	1.23082e+06	2.74451e+06	5.43797e+06	7.48655e+06	1.73578e+06	1.06791e+06	1.49123e+06
Rpl19	P84099	60S ribosomal protein L19 OS=Mus musculus OX=10090 GN=Rpl19 PE=1 SV=1	0.554587	0.0966094	33	1.24779e+06	1.5438e+06	1.61326e+06	1.88732e+06	2.9764e+06	4.84974e+06	3.23079e+06	1.78774e+06	1.4482e+06
Rpl30	P62889	60S ribosomal protein L30 OS=Mus musculus OX=10090 GN=Rpl30 PE=1 SV=2	-0.00476511	0.973269	33	9.09275e+06	9.37576e+06	1.03038e+07	1.08624e+07	1.14843e+07	1.92905e+07	20911810	1.60488e+06	9410517
Rps6ka3	P18654	Ribosomal protein S6 kinase alpha-3 OS=Mus musculus OX=10090 GN=Rps6ka3 PE=1 SV=2	-0.14069	0.168354	33	1.07839e+06	937222	1.30867e+06	1.23601e+06	1.31216e+06	1.68408e+06	1.20483e+06	675907	470731
Sfxn3	Q91V61	Sideroflexin-3 OS=Mus musculus OX=10090 GN=Sfxn3 PE=1 SV=1	1.90536	0.000529947	33	408092	437052	491095	1.68628e+06	2.06421e+06	3.6598e+06	150331	532308	424050
Smc1a	Q9CU62	Structural maintenance of chromosomes protein 1A OS=Mus musculus OX=10090 GN=Smc1a PE=1 SV=4	0.0378961	0.917871	33	673334	583980	781190	1.20816e+06	985179	772582	709887	498579	109590
Snd1	Q78PY7	Staphylococcal nuclease domain-containing protein 1 OS=Mus musculus OX=10090 GN=Snd1 PE=1 SV=1	0.17602	0.547727	33	277371	332647	242757	372714	360313	665423	765216	249586	34011.1
Scyl1	Q9EQC5	N-terminal kinase-like protein OS=Mus musculus OX=10090 GN=Scyl1 PE=1 SV=1	0.462188	0.0533143	32	378703	284717	423443	649937	582658	872158	386647	212654	85208.7
Uba1	Q02053	Ubiquitin-like modifier-activating enzyme 1 OS=Mus musculus OX=10090 GN=Uba1 PE=1 SV=1	-1.34507	0.0228872	32	543767	877394	542745	357099	242939	503700	1.39888e+06	379080	NA
Xpot	Q9CRT8	Exportin-T OS=Mus musculus OX=10090 GN=Xpot PE=1 SV=3	-0.350074	0.0859045	32	1.0576e+06	999483	1.33157e+06	1.09322e+06	984830	1.7467e+06	1.31326e+06	654752	631910
Atp6v0a1	Q9Z1G4	V-type proton ATPase 116 kDa subunit a1 OS=Mus musculus OX=10090 GN=Atp6v0a1 PE=1 SV=3	1.36113	0.187989	31	446752	679739	255504	654202	1.1634e+06	4.78151e+06	1.08289e+06	1.15881e+06	679536
Ccp110	Q7TSH4	Centriolar coiled-coil protein of 110 kDa OS=Mus musculus OX=10090 GN=Ccp110 PE=1 SV=1	-0.265106	0.570175	31	642311	644183	859177	547449	570682	1.8141e+06	862893	525030	388061
Eef2	P58252	Elongation factor 2 OS=Mus musculus OX=10090 GN=Eef2 PE=1 SV=2	-1.54158	0.0475309	31	867574	1.60509e+06	1.05164e+06	371002	352513	1.25579e+06	1.69393e+06	902088	321525
Eif3l	Q8QZY1	Eukaryotic translation initiation factor 3 subunit L OS=Mus musculus OX=10090 GN=Eif3l PE=1 SV=1	0.33114	0.464763	31	628434	698330	643058	818508	788482	2.40869e+06	868588	208590	179569
Krt4	P07744	Keratin, type II cytoskeletal 4 OS=Mus musculus OX=10090 GN=Krt4 PE=1 SV=2	-1.23493	0.483072	31	959116	NA	98816.1	NA	NA	105960	NA	218348	NA
Lmna	P48678	Prelamin-A/C OS=Mus musculus OX=10090 GN=Lmna PE=1 SV=2	0.0390428	0.922223	31	596011	633310	544072	992189	953969	651078	1.09329e+06	322542	111672
Nop56	Q9D6Z1	Nucleolar protein 56 OS=Mus musculus OX=10090 GN=Nop56 PE=1 SV=2	-0.725075	0.0862991	31	670625	646335	622498	681182	499318	485962	788763	512566	1.54282e+06
Nr3c1	P06537	Glucocorticoid receptor OS=Mus musculus OX=10090 GN=Nr3c1 PE=1 SV=2	0.225475	0.157011	31	433298	439304	653247	670053	891990	919940	337882	256166	136954
Sec63	Q8VHE0	Translocation protein SEC63 homolog OS=Mus musculus OX=10090 GN=Sec63 PE=1 SV=4	0.32678	0.0951913	31	606698	682992	850853	1.26468e+06	1.03108e+06	1.4759e+06	905319	742513	138934
Ssr4	Q62186	Translocon-associated protein subunit delta OS=Mus musculus OX=10090 GN=Ssr4 PE=1 SV=1	1.3311	0.0169058	31	336434	641991	659760	1.40583e+06	1.49513e+06	2.98732e+06	1.0381e+06	733729	515107
Tardbp	Q921F2	TAR DNA-binding protein 43 OS=Mus musculus OX=10090 GN=Tardbp PE=1 SV=1	1.11705	0.00921404	31	197293	252285	416316	657802	778926	1.14185e+06	678022	514398	355758
Ddx39a	Q8VDW0	ATP-dependent RNA helicase DDX39A OS=Mus musculus OX=10090 GN=Ddx39a PE=1 SV=1	0.391591	0.0775192	30	675581	721572	809090	1.29243e+06	1.45528e+06	1.30984e+06	1.57171e+06	1.01603e+06	567812
Eif3e	P60229	Eukaryotic translation initiation factor 3 subunit E OS=Mus musculus OX=10090 GN=Eif3e PE=1 SV=1	0.675938	0.0995759	30	278276	406926	491360	721702	1.14928e+06	756860	1.32017e+06	573210	195241
Mlkl	Q9D2Y4	Mixed lineage kinase domain-like protein OS=Mus musculus OX=10090 GN=Mlkl PE=1 SV=1	0.739567	0.142556	30	160212	289676	498535	657433	550242	823702	447541	418069	120675
Rpl32	P62911	60S ribosomal protein L32 OS=Mus musculus OX=10090 GN=Rpl32 PE=1 SV=2	0.589732	0.0638975	30	749622	984695	1.28583e+06	1.36336e+06	2.24769e+06	2.92105e+06	1.3919e+06	971048	445152
Slc25a24	Q8BMD8	Calcium-binding mitochondrial carrier protein SCaMC-1 OS=Mus musculus OX=10090 GN=Slc25a24 PE=1 SV=1	0.521219	0.170473	30	959573	1.33792e+06	1.54913e+06	1.95085e+06	3.57509e+06	2.33221e+06	1.54049e+06	1.09919e+06	1.05768e+06
Abcf2	Q99LE6	ATP-binding cassette sub-family F member 2 OS=Mus musculus OX=10090 GN=Abcf2 PE=1 SV=1	-0.458826	0.131279	29	644904	716967	753743	635454	515449	1.13387e+06	972047	299095	60978.2
Anxa1	P10107	Annexin A1 OS=Mus musculus OX=10090 GN=Anxa1 PE=1 SV=2	0.675682	0.257696	29	928300	837697	484411	916006	1.5905e+06	2.91565e+06	895088	494480	213399
Ccar2	Q8VDP4	Cell cycle and apoptosis regulator protein 2 OS=Mus musculus OX=10090 GN=Ccar2 PE=1 SV=2	0.46127	0.0393286	29	303459	282984	438228	636076	609125	701276	699880	43537	122052
Cul4b	A2A432	Cullin-4B OS=Mus musculus OX=10090 GN=Cul4b PE=1 SV=1	0.499568	0.0493271	29	521982	639573	661573	824266	1.21409e+06	1.72558e+06	885277	384420	436984
Eif4g3	Q80XI3	Eukaryotic translation initiation factor 4 gamma 3 OS=Mus musculus OX=10090 GN=Eif4g3 PE=1 SV=2	0.134881	0.358693	29	87675.6	108158	120700	143176	172678	169560	NA	NA	87781.6
Epb41l3	Q9WV92	Band 4.1-like protein 3 OS=Mus musculus OX=10090 GN=Epb41l3 PE=1 SV=1	-0.320709	0.154093	29	598883	526707	494589	471910	612733	766251	432185	326294	316522
Farp1	F8VPU2	FERM, ARHGEF and pleckstrin domain-containing protein 1 OS=Mus musculus OX=10090 GN=Farp1 PE=1 SV=1	0.233891	0.420796	29	745012	678537	862846	1.09335e+06	880934	2.03783e+06	1.29017e+06	420407	278372
H1-1	P43275	Histone H1.1 OS=Mus musculus OX=10090 GN=H1-1 PE=1 SV=2	2.59537	0.00673139	29	NA	NA	NA	151592	247692	386355	135835	137547	169770
Nomo1	Q6GQT9	Nodal modulator 1 OS=Mus musculus OX=10090 GN=Nomo1 PE=1 SV=1	-0.0334254	0.768889	29	567658	583933	622604	775813	725848	945907	651677	208718	105412
Rab3b	Q9CZT8	Ras-related protein Rab-3B OS=Mus musculus OX=10090 GN=Rab3b PE=1 SV=1	1.32802	0.00460236	29	389119	591351	592769	1.32677e+06	1.62429e+06	2.77107e+06	667358	201191	NA
Rad50	P70388	DNA repair protein RAD50 OS=Mus musculus OX=10090 GN=Rad50 PE=1 SV=1	0.0792716	0.751757	29	699608	704671	802133	858543	835217	1.79925e+06	1.10756e+06	404371	268233
Rpl21	O09167	60S ribosomal protein L21 OS=Mus musculus OX=10090 GN=Rpl21 PE=1 SV=3	0.49331	0.315766	29	366281	381186	476803	507021	573328	1.76742e+06	1.0733e+06	717121	349929
Rps23	P62267	40S ribosomal protein S23 OS=Mus musculus OX=10090 GN=Rps23 PE=1 SV=3	1.12881	0.144316	29	1.19356e+06	2.37054e+06	3.93729e+06	3.18531e+06	7.34332e+06	1.37795e+07	2.11302e+06	1.82405e+06	1.4428e+06
Rtn4	Q99P72	Reticulon-4 OS=Mus musculus OX=10090 GN=Rtn4 PE=1 SV=2	0.197099	0.49956	29	394485	737210	591052	828992	777423	1.11177e+06	621021	500354	380832
Sfn	O70456	14-3-3 protein sigma OS=Mus musculus OX=10090 GN=Sfn PE=1 SV=2	0.306231	0.714986	29	NA	NA	NA	NA	NA	NA	NA	480048	NA
Slc5a3	Q9JKZ2	Sodium/myo-inositol cotransporter OS=Mus musculus OX=10090 GN=Slc5a3 PE=1 SV=2	0.324881	0.521059	29	470409	402772	476893	1.03802e+06	906269	522235	695123	385353	299598
Slc7a5	Q9Z127	Large neutral amino acids transporter small subunit 1 OS=Mus musculus OX=10090 GN=Slc7a5 PE=1 SV=2	-0.106031	0.524261	29	1.00619e+06	1.00228e+06	1.0915e+06	1.15286e+06	1.0985e+06	1.92899e+06	1.15299e+06	990941	759734
H2bc3	Q64475	Histone H2B type 1-B OS=Mus musculus OX=10090 GN=H2bc3 PE=1 SV=3	-0.036192	0.876679	28	897158	1.17869e+06	1.23124e+06	1.10839e+06	1.26681e+06	2.37959e+06	1.97523e+06	1.07629e+06	1.01613e+06
Prkaca	P05132	cAMP-dependent protein kinase catalytic subunit alpha OS=Mus musculus OX=10090 GN=Prkaca PE=1 SV=3	1.32457	0.000712919	28	101205	116508	166755	346216	415938	593527	163555	181726	230692
Rpl22	P67984	60S ribosomal protein L22 OS=Mus musculus OX=10090 GN=Rpl22 PE=1 SV=2	1.02859	0.0350906	28	808255	1.15273e+06	1.33511e+06	1.80791e+06	3.09071e+06	5.22929e+06	1.97914e+06	1.81202e+06	2.00306e+06
Rps17	P63276	40S ribosomal protein S17 OS=Mus musculus OX=10090 GN=Rps17 PE=1 SV=2	1.04816	0.0118221	28	597065	1.05058e+06	994099	2.35304e+06	2.37827e+06	2.72611e+06	1.54006e+06	1.35111e+06	1.27173e+06
Ube3a	O08759	Ubiquitin-protein ligase E3A OS=Mus musculus OX=10090 GN=Ube3a PE=1 SV=2	0.824383	0.218518	28	686528	746587	840732	1.16387e+06	1.14461e+06	4.96934e+06	1.38888e+06	663519	111151
Dis3	Q9CSH3	Exosome complex exonuclease RRP44 OS=Mus musculus OX=10090 GN=Dis3 PE=1 SV=4	0.0125186	0.987145	27	789905	1.52288e+06	1.75397e+06	954585	1.12244e+06	5.59201e+06	3.05573e+06	486627	51257.7
Parp1	P11103	Poly [ADP-ribose] polymerase 1 OS=Mus musculus OX=10090 GN=Parp1 PE=1 SV=3	-0.135711	0.65312	27	700234	483154	658335	777285	861485	694007	698059	424255	251373
Rangap1	P46061	Ran GTPase-activating protein 1 OS=Mus musculus OX=10090 GN=Rangap1 PE=1 SV=2	-0.11264	0.350176	27	1.23086e+06	1.17197e+06	1.30066e+06	1.40589e+06	1.38906e+06	2.10314e+06	2.09617e+06	411705	533636
Tecr	Q9CY27	Very-long-chain enoyl-CoA reductase OS=Mus musculus OX=10090 GN=Tecr PE=1 SV=1	0.654196	0.0724142	27	752622	777022	820447	1.47929e+06	1.21874e+06	2.86991e+06	1.00526e+06	325837	136376
Tns3	Q5SSZ5	Tensin-3 OS=Mus musculus OX=10090 GN=Tns3 PE=1 SV=1	-0.165539	0.312673	27	567661	527027	741404	724784	773914	775451	1.09119e+06	454626	576949
Actr2	P61161	Actin-related protein 2 OS=Mus musculus OX=10090 GN=Actr2 PE=1 SV=1	0.543773	0.707531	26	549700	1.02756e+06	1.07019e+06	382824	1.11252e+06	1.21658e+07	3.39711e+06	756693	17471.2
Cit	P49025	Citron Rho-interacting kinase OS=Mus musculus OX=10090 GN=Cit PE=1 SV=3	0.291586	0.718039	26	859301	1.0097e+06	1.18544e+06	867901	1.00799e+06	5.96479e+06	5.1228e+06	214917	280818
Cul4a	Q3TCH7	Cullin-4A OS=Mus musculus OX=10090 GN=Cul4a PE=1 SV=1	-0.527836	0.395118	26	197807	228661	289498	317011	289925	131527	139936	175672	35842.9
Gars1	Q9CZD3	Glycine--tRNA ligase OS=Mus musculus OX=10090 GN=Gars1 PE=1 SV=1	-0.375261	0.0212433	26	617837	737959	705829	657028	697900	889838	1.63102e+06	316925	323663
Man2a1	P27046	Alpha-mannosidase 2 OS=Mus musculus OX=10090 GN=Man2a1 PE=1 SV=2	1.14157	0.0155401	26	343105	336287	359669	1.21286e+06	1.11367e+06	912838	196435	893814	451560
Septin9	Q80UG5	Septin-9 OS=Mus musculus OX=10090 GN=Septin9 PE=1 SV=1	-0.209348	0.345278	26	360388	424034	366276	469191	385731	553682	361883	169488	86861.4
Sun2	Q8BJS4	SUN domain-containing protein 2 OS=Mus musculus OX=10090 GN=Sun2 PE=1 SV=3	-0.0269944	0.909883	26	1.03266e+06	947181	1.15023e+06	1.56949e+06	1.40423e+06	1.33529e+06	686285	461011	197228
Syncrip	Q7TMK9	Heterogeneous nuclear ribonucleoprotein Q OS=Mus musculus OX=10090 GN=Syncrip PE=1 SV=2	-0.379013	0.359371	26	770106	1.12569e+06	687341	645543	761945	1.52401e+06	956268	362747	46898.1
Timm50	Q9D880	Mitochondrial import inner membrane translocase subunit TIM50 OS=Mus musculus OX=10090 GN=Timm50 PE=1 SV=1	1.24713	0.0822271	26	228915	431193	227090	559466	743926	1.99292e+06	418999	374727	323213
Ctnnd1	P30999	Catenin delta-1 OS=Mus musculus OX=10090 GN=Ctnnd1 PE=1 SV=2	0.516182	0.00473151	25	434496	487806	663914	885888	1.04865e+06	1.22594e+06	465330	415754	162781
Hadhb	Q99JY0	Trifunctional enzyme subunit beta, mitochondrial OS=Mus musculus OX=10090 GN=Hadhb PE=1 SV=1	0.766764	0.195837	25	510856	713317	716266	868214	1.14402e+06	3.58118e+06	980232	574888	214255
Lamb1	P02469	Laminin subunit beta-1 OS=Mus musculus OX=10090 GN=Lamb1 PE=1 SV=3	0.895137	0.016614	25	163451	185402	306821	519964	440218	722957	463275	253383	104172
Psmd12	Q9D8W5	26S proteasome non-ATPase regulatory subunit 12 OS=Mus musculus OX=10090 GN=Psmd12 PE=1 SV=4	0.858398	0.0594661	25	234407	393953	591356	781098	822078	1.40227e+06	891115	338501	235543
Rbm39	Q8VH51	RNA-binding protein 39 OS=Mus musculus OX=10090 GN=Rbm39 PE=1 SV=2	0.311904	0.178176	25	692021	748946	741430	1.07188e+06	1.00141e+06	1.89466e+06	939743	509141	107420
Rpl38	Q9JJI8	60S ribosomal protein L38 OS=Mus musculus OX=10090 GN=Rpl38 PE=1 SV=3	0.704837	0.350739	25	239279	266046	568508	360854	583291	2.06009e+06	502207	419650	449416
Vps51	Q3UVL4	Vacuolar protein sorting-associated protein 51 homolog OS=Mus musculus OX=10090 GN=Vps51 PE=1 SV=2	-0.14528	0.565748	25	255657	232279	215937	254928	235190	437455	271973	199951	35913.9
Atp6v0d1	P51863	V-type proton ATPase subunit d 1 OS=Mus musculus OX=10090 GN=Atp6v0d1 PE=1 SV=2	1.98433	0.0419017	24	271148	489698	405186	868416	1.89446e+06	5.60502e+06	1.20878e+06	2.30182e+06	2.26396e+06
Cct7	P80313	T-complex protein 1 subunit eta OS=Mus musculus OX=10090 GN=Cct7 PE=1 SV=1	-0.334982	0.376602	24	236191	389441	470196	447306	279577	476799	975519	1.31607e+06	79142
Cfl1	P18760	Cofilin-1 OS=Mus musculus OX=10090 GN=Cfl1 PE=1 SV=3	0.75716	0.0807226	24	552508	836797	680861	1.08145e+06	1.37553e+06	2.82683e+06	1.10495e+06	764108	977629
Cltc	Q68FD5	Clathrin heavy chain 1 OS=Mus musculus OX=10090 GN=Cltc PE=1 SV=3	-1.37223	0.0178158	24	477415	676225	442514	338292	233953	287885	951568	28077.5	247590
Clu	Q06890	Clusterin OS=Mus musculus OX=10090 GN=Clu PE=1 SV=1	-0.227111	0.668502	24	1.26195e+06	859484	1.03413e+06	1.93844e+06	1.01278e+06	985736	1.26791e+06	812962	560493
Eif3f	Q9DCH4	Eukaryotic translation initiation factor 3 subunit F OS=Mus musculus OX=10090 GN=Eif3f PE=1 SV=2	-0.270062	0.207006	24	968755	769393	1.02063e+06	1.0506e+06	857813	1.33195e+06	1.83407e+06	679119	421120
Gnl1	P36916	Guanine nucleotide-binding protein-like 1 OS=Mus musculus OX=10090 GN=Gnl1 PE=1 SV=4	-0.361466	0.207299	24	393140	423539	537928	500142	545677	428227	353230	201689	188983
Hsd17b12	O70503	Very-long-chain 3-oxoacyl-CoA reductase OS=Mus musculus OX=10090 GN=Hsd17b12 PE=1 SV=1	1.10445	0.00629715	24	681354	996622	1.10296e+06	1.9265e+06	2.73632e+06	3.90766e+06	1.99918e+06	815838	881175
Rpl36a	P83882	60S ribosomal protein L36a OS=Mus musculus OX=10090 GN=Rpl36a PE=3 SV=2	0.480356	0.0343149	24	755909	951692	1.11986e+06	1.30516e+06	1.90801e+06	2.43032e+06	599639	1.52815e+06	645620
Rps26	P62855	40S ribosomal protein S26 OS=Mus musculus OX=10090 GN=Rps26 PE=1 SV=3	0.388045	0.154951	24	929180	1.0897e+06	1.05969e+06	1.26287e+06	1.7917e+06	2.94018e+06	375758	1.06217e+06	2.05119e+06
Sec23b	Q9D662	Protein transport protein Sec23B OS=Mus musculus OX=10090 GN=Sec23b PE=1 SV=1	0.224746	0.486381	24	381708	399129	350362	459195	483116	1.06232e+06	451903	287709	159295
Ahsa1	Q8BK64	Activator of 90 kDa heat shock protein ATPase homolog 1 OS=Mus musculus OX=10090 GN=Ahsa1 PE=1 SV=2	0.883031	0.0474798	23	256586	363229	625165	765929	893164	1.47815e+06	904845	1.06298e+06	363796
Anxa6	P14824	Annexin A6 OS=Mus musculus OX=10090 GN=Anxa6 PE=1 SV=3	-0.755157	0.135995	23	486398	803767	463307	563278	348806	530499	579317	366099	351960
Cip2a	Q8BWY9	Protein CIP2A OS=Mus musculus OX=10090 GN=Cip2a PE=1 SV=3	0.0114309	0.873246	23	689145	666982	869275	907765	934096	1.3351e+06	1.12145e+06	358948	98776.7
Dnaja2	Q9QYJ0	DnaJ homolog subfamily A member 2 OS=Mus musculus OX=10090 GN=Dnaja2 PE=1 SV=1	0.550768	0.471435	23	578973	951559	890691	802192	1.0771e+06	4.93917e+06	1.75587e+06	749352	169712
Erlin2	Q8BFZ9	Erlin-2 OS=Mus musculus OX=10090 GN=Erlin2 PE=1 SV=1	0.405641	0.231196	23	449684	682699	535154	937122	1.20757e+06	933714	636347	517107	494213
Kif2a	P28740	Kinesin-like protein KIF2A OS=Mus musculus OX=10090 GN=Kif2a PE=1 SV=2	-0.331707	0.00011534	23	501665	529112	632432	536960	584699	742191	755168	576289	101928
Myl6b	Q8CI43	Myosin light chain 6B OS=Mus musculus OX=10090 GN=Myl6b PE=1 SV=1	1.1888	0.536418	23	NA	30947.3	41079.7	21919.1	36356.2	1.44454e+06	165538	NA	NA
Nsf	P46460	Vesicle-fusing ATPase OS=Mus musculus OX=10090 GN=Nsf PE=1 SV=2	0.0219451	0.875404	23	325947	436343	467258	465971	530471	778583	752258	356551	NA
Ranbp3	Q9CT10	Ran-binding protein 3 OS=Mus musculus OX=10090 GN=Ranbp3 PE=1 SV=2	-0.474195	0.094588	23	383733	395617	444667	362273	505662	380345	603035	91104.2	186805
Rpl29	P47915	60S ribosomal protein L29 OS=Mus musculus OX=10090 GN=Rpl29 PE=1 SV=2	0.457562	0.0472929	23	507456	571180	675170	813655	1.02637e+06	1.67895e+06	1.01034e+06	843040	593747
Smchd1	Q6P5D8	Structural maintenance of chromosomes flexible hinge domain-containing protein 1 OS=Mus musculus OX=10090 GN=Smchd1 PE=1 SV=2	0.186399	0.667036	23	353338	367416	618953	811236	796088	507234	677215	357684	NA
Tmem33	Q9CR67	Transmembrane protein 33 OS=Mus musculus OX=10090 GN=Tmem33 PE=1 SV=1	0.165906	0.303583	23	546916	713048	697045	871322	882776	1.38062e+06	853701	428071	399767
Akap9	Q70FJ1	A-kinase anchor protein 9 OS=Mus musculus OX=10090 GN=Akap9 PE=1 SV=2	-0.153345	0.832348	22	55167.2	110741	102140	190220	107051	NA	65873.7	22823.6	101793
Ddx19a	Q61655	ATP-dependent RNA helicase DDX19A OS=Mus musculus OX=10090 GN=Ddx19a PE=1 SV=2	0.348083	0.418106	22	883771	1.26373e+06	1.34689e+06	1.29494e+06	1.61899e+06	4.0941e+06	1.59571e+06	511606	533120
Ngef	Q8CHT1	Ephexin-1 OS=Mus musculus OX=10090 GN=Ngef PE=1 SV=1	-1.04328	0.000120251	22	865784	871892	1.07882e+06	523529	578678	849654	1.10039e+06	651444	188825
Nub1	P54729	NEDD8 ultimate buster 1 OS=Mus musculus OX=10090 GN=Nub1 PE=1 SV=2	-1.83162	0.151564	22	2.19867e+06	1.30168e+07	1.71371e+06	1.41997e+06	1.95659e+06	1.08315e+06	225235	160224	NA
Rab3gap1	Q80UJ7	Rab3 GTPase-activating protein catalytic subunit OS=Mus musculus OX=10090 GN=Rab3gap1 PE=1 SV=4	0.0898241	0.300153	22	205101	231181	236830	296960	312914	403020	225998	344865	224522
Rpl37a	P61514	60S ribosomal protein L37a OS=Mus musculus OX=10090 GN=Rpl37a PE=1 SV=2	0.745773	0.11101	22	338258	449791	556984	589537	977375	1.91869e+06	271446	159186	470625
Ssb	P32067	Lupus La protein homolog OS=Mus musculus OX=10090 GN=Ssb PE=1 SV=1	1.18584	0.0175855	22	117297	174902	237394	348332	671255	678531	107002	167196	349849
U2af1	Q9D883	Splicing factor U2AF 35 kDa subunit OS=Mus musculus OX=10090 GN=U2af1 PE=1 SV=4	0.689835	0.00195135	22	548951	617127	746595	1.30058e+06	1.23207e+06	1.83307e+06	398391	692241	597191
Uggt1	Q6P5E4	UDP-glucose:glycoprotein glucosyltransferase 1 OS=Mus musculus OX=10090 GN=Uggt1 PE=1 SV=4	0.916167	0.168522	22	317733	246778	311801	451863	515682	1.9508e+06	491458	106570	107557
Arpc2	Q9CVB6	Actin-related protein 2/3 complex subunit 2 OS=Mus musculus OX=10090 GN=Arpc2 PE=1 SV=3	2.08111	0.373114	21	50635.7	497982	453532	140110	1.11869e+06	1.52933e+07	2.74596e+06	69788.3	21394.8
Atp5po	Q9DB20	ATP synthase subunit O, mitochondrial OS=Mus musculus OX=10090 GN=Atp5po PE=1 SV=1	1.18277	0.00945608	21	177109	266011	345832	571994	778369	1.18454e+06	563784	474483	174754
Bgn	P28653	Biglycan OS=Mus musculus OX=10090 GN=Bgn PE=1 SV=1	0.711312	0.279154	21	562547	1.30547e+06	1.12688e+06	1.18312e+06	1.74988e+06	4.85423e+06	2.3408e+06	980319	589831
Cct5	P80316	T-complex protein 1 subunit epsilon OS=Mus musculus OX=10090 GN=Cct5 PE=1 SV=1	-0.0551279	0.751279	21	452796	611060	583923	591263	649302	1.03826e+06	894934	392227	163298
Elp1	Q7TT37	Elongator complex protein 1 OS=Mus musculus OX=10090 GN=Elp1 PE=1 SV=2	-0.100514	0.521666	21	542252	575507	519948	643698	644802	877619	375680	270456	NA
Hyou1	Q9JKR6	Hypoxia up-regulated protein 1 OS=Mus musculus OX=10090 GN=Hyou1 PE=1 SV=1	-0.231422	0.568377	21	486483	682451	678348	429164	640706	1.40052e+06	1.51229e+06	43712.7	NA
Myef2	Q8C854	Myelin expression factor 2 OS=Mus musculus OX=10090 GN=Myef2 PE=1 SV=1	0.0812227	0.742053	21	392788	483249	433087	673019	485623	823958	844720	225531	101949
Myo1d	Q5SYD0	Unconventional myosin-Id OS=Mus musculus OX=10090 GN=Myo1d PE=1 SV=1	0.0551205	0.776821	21	696374	614910	682616	763934	820687	1.44661e+06	424090	385949	NA
Pola1	P33609	DNA polymerase alpha catalytic subunit OS=Mus musculus OX=10090 GN=Pola1 PE=1 SV=2	0.905091	0.0305688	21	282715	174005	385963	571666	680579	886725	235271	83914.6	86743.3
Tmtc3	Q8BRH0	Protein O-mannosyl-transferase TMTC3 OS=Mus musculus OX=10090 GN=Tmtc3 PE=1 SV=2	0.291768	0.368543	21	391196	415615	426705	505545	551393	1.26316e+06	305651	315770	135625
Ubr2	Q6WKZ8	E3 ubiquitin-protein ligase UBR2 OS=Mus musculus OX=10090 GN=Ubr2 PE=1 SV=2	0.522813	0.140557	21	281408	313420	459417	533946	521473	1.19416e+06	540862	222999	NA
Atad3	Q925I1	ATPase family AAA domain-containing protein 3 OS=Mus musculus OX=10090 GN=Atad3 PE=1 SV=1	-1.04778	0.0474913	20	371524	463889	314360	311018	238178	229022	396678	107557	2.99234e+06
Cnbp	P53996	CCHC-type zinc finger nucleic acid binding protein OS=Mus musculus OX=10090 GN=Cnbp PE=1 SV=2	0.318053	0.244177	20	267615	336078	507187	429565	659619	862984	508435	538056	304439
Ddb1	Q3U1J4	DNA damage-binding protein 1 OS=Mus musculus OX=10090 GN=Ddb1 PE=1 SV=2	0.256707	0.347207	20	317417	353878	360861	658528	533269	544638	241065	267549	NA
H2ac20	Q64523	Histone H2A type 2-C OS=Mus musculus OX=10090 GN=H2ac20 PE=1 SV=3	0.314374	0.257897	20	464134	565658	622595	620796	911082	1.53737e+06	783530	576373	532734
Lclat1	Q3UN02	Lysocardiolipin acyltransferase 1 OS=Mus musculus OX=10090 GN=Lclat1 PE=1 SV=2	-0.536312	0.0385261	20	727075	645434	734864	625108	533589	937809	598663	452287	204746
Macf1	Q9QXZ0	Microtubule-actin cross-linking factor 1 OS=Mus musculus OX=10090 GN=Macf1 PE=1 SV=2	-0.147996	0.725951	20	49156.8	38434.4	NA	49683	33179.3	NA	58692.7	33648	NA
Map7d1	A2AJI0	MAP7 domain-containing protein 1 OS=Mus musculus OX=10090 GN=Map7d1 PE=1 SV=1	0.564572	0.176883	20	182476	234246	226459	325176	317042	840368	243501	600630	135801
Mov10	P23249	Putative helicase MOV-10 OS=Mus musculus OX=10090 GN=Mov10 PE=1 SV=2	-0.00411457	0.987151	20	286234	241148	258798	371082	389299	339213	277343	77160.2	73656.7
Myof	Q69ZN7	Myoferlin OS=Mus musculus OX=10090 GN=Myof PE=1 SV=2	0.342097	0.576869	20	419515	488220	253370	386058	531987	1.42392e+06	223576	75568.3	42831.5
Npm1	Q61937	Nucleophosmin OS=Mus musculus OX=10090 GN=Npm1 PE=1 SV=1	0.249872	0.634764	20	183058	323119	278200	243360	338802	928422	555369	132507	296252
Pura	P42669	Transcriptional activator protein Pur-alpha OS=Mus musculus OX=10090 GN=Pura PE=1 SV=1	0.893014	0.174335	20	111845	336109	204099	401318	365107	927848	323623	214051	145117
Rps6ka2	Q9WUT3	Ribosomal protein S6 kinase alpha-2 OS=Mus musculus OX=10090 GN=Rps6ka2 PE=1 SV=1	NA	NA	20	NA	NA	NA	NA	NA	NA	NA	NA	NA
Ube3c	Q80U95	Ubiquitin-protein ligase E3C OS=Mus musculus OX=10090 GN=Ube3c PE=1 SV=2	0.0560174	0.476462	20	205501	228623	288290	276937	339686	447577	83864.8	163672	67588.9
Vps26c	O35075	Vacuolar protein sorting-associated protein 26C OS=Mus musculus OX=10090 GN=Vps26c PE=1 SV=1	-0.4778	0.464773	20	211605	249767	308931	417826	271783	147293	302437	131814	NA
Chd4	Q6PDQ2	Chromodomain-helicase-DNA-binding protein 4 OS=Mus musculus OX=10090 GN=Chd4 PE=1 SV=1	-0.707658	0.531102	19	478424	441225	432801	750758	675155	114487	782717	311150	121891
Cyp20a1	Q8BKE6	Cytochrome P450 20A1 OS=Mus musculus OX=10090 GN=Cyp20a1 PE=1 SV=1	0.680215	0.0144087	19	412743	480001	393761	825296	914587	1.1765e+06	466387	528154	157844
Eif2b4	Q61749	Translation initiation factor eIF-2B subunit delta OS=Mus musculus OX=10090 GN=Eif2b4 PE=1 SV=2	-0.186862	0.274802	19	318649	316847	390114	407980	433366	417910	372033	2.65864e+06	673557
Epha2	Q03145	Ephrin type-A receptor 2 OS=Mus musculus OX=10090 GN=Epha2 PE=1 SV=3	-0.390486	0.128396	19	459026	405803	382672	441919	390274	507690	723537	151200	NA
Fmr1	P35922	Synaptic functional regulator FMR1 OS=Mus musculus OX=10090 GN=Fmr1 PE=1 SV=1	-0.244064	0.0964314	19	211359	232631	257754	255645	231083	357317	129339	73076.1	NA
Gls	D3Z7P3	Glutaminase kidney isoform, mitochondrial OS=Mus musculus OX=10090 GN=Gls PE=1 SV=1	0.487592	0.000363971	19	298460	298259	358436	531624	633861	722116	304162	322993	20580.6
Gnas	P63094	Guanine nucleotide-binding protein G(s) subunit alpha isoforms short OS=Mus musculus OX=10090 GN=Gnas PE=1 SV=1	0.867264	0.0597246	19	563381	556452	968510	1.16955e+06	1.39934e+06	3.1159e+06	1.23957e+06	899009	425679
Hat1	Q8BY71	Histone acetyltransferase type B catalytic subunit OS=Mus musculus OX=10090 GN=Hat1 PE=1 SV=1	2.27175	0.0092135	19	64556.7	44506	153271	341085	520030	773571	499732	472051	299251
Heatr5a	Q5PRF0	HEAT repeat-containing protein 5A OS=Mus musculus OX=10090 GN=Heatr5a PE=1 SV=2	-0.111045	0.364937	19	369954	351059	477085	482011	512164	551251	333984	42141.5	32365.9
Igf2r	Q07113	Cation-independent mannose-6-phosphate receptor OS=Mus musculus OX=10090 GN=Igf2r PE=1 SV=1	0.00618027	0.984981	19	451045	361258	370347	666910	436639	580781	467236	216093	160707
Kntc1	Q8C3Y4	Kinetochore-associated protein 1 OS=Mus musculus OX=10090 GN=Kntc1 PE=1 SV=2	0.463511	0.391232	19	272014	130659	164941	453558	241436	388321	351123	185115	87395.6
Krt35	Q497I4	Keratin, type I cuticular Ha5 OS=Mus musculus OX=10090 GN=Krt35 PE=1 SV=1	-0.789207	0.259477	19	1.06442e+06	517978	355277	341282	383382	802593	NA	NA	12100.2
Limch1	Q3UH68	LIM and calponin homology domains-containing protein 1 OS=Mus musculus OX=10090 GN=Limch1 PE=1 SV=2	0.304531	0.882036	19	3.12579e+06	1.11091e+07	1.5034e+07	1.44864e+06	1.14946e+07	1.63399e+08	6.18343e+07	2.1943e+06	2.69238e+06
Lrrc40	Q9CRC8	Leucine-rich repeat-containing protein 40 OS=Mus musculus OX=10090 GN=Lrrc40 PE=1 SV=2	-0.0258897	0.844488	19	606309	624943	920845	907652	859965	1.17197e+06	733908	444034	85061.4
Msh2	P43247	DNA mismatch repair protein Msh2 OS=Mus musculus OX=10090 GN=Msh2 PE=1 SV=1	-0.0745401	0.445209	19	261569	287331	367614	315368	386834	536635	402216	261302	NA
Nisch	Q80TM9	Nischarin OS=Mus musculus OX=10090 GN=Nisch PE=1 SV=2	0.136669	0.393289	19	280822	265506	352771	349149	411599	672842	715111	236255	251213
Slc25a11	Q9CR62	Mitochondrial 2-oxoglutarate/malate carrier protein OS=Mus musculus OX=10090 GN=Slc25a11 PE=1 SV=3	1.58726	0.0246331	19	410827	411684	432937	1050972	1.31674e+06	3.97167e+06	915202	441889	284975
Slc2a1	P17809	Solute carrier family 2, facilitated glucose transporter member 1 OS=Mus musculus OX=10090 GN=Slc2a1 PE=1 SV=4	-0.236924	0.385961	19	341633	384111	468364	545744	429134	443638	463589	150155	155638
Trim21	Q62191	E3 ubiquitin-protein ligase TRIM21 OS=Mus musculus OX=10090 GN=Trim21 PE=1 SV=1	0.270071	0.637401	19	369003	863821	562647	1.09328e+06	1.18354e+06	672432	546870	892851	110849
Xpo4	Q9ESJ0	Exportin-4 OS=Mus musculus OX=10090 GN=Xpo4 PE=1 SV=2	-0.177742	0.312873	19	206847	233937	252484	224720	244696	424788	238255	181872	240784
Anxa5	P48036	Annexin A5 OS=Mus musculus OX=10090 GN=Anxa5 PE=1 SV=1	1.12129	0.129613	18	166024	571871	199657	687240	753538	1.04266e+06	1.16181e+06	493703	341453
Caap1	Q8VDY9	Caspase activity and apoptosis inhibitor 1 OS=Mus musculus OX=10090 GN=Caap1 PE=1 SV=2	0.428188	0.215373	18	438960	431423	454913	714038	575059	1.41414e+06	701890	305524	412690
Dvl2	Q60838	Segment polarity protein dishevelled homolog DVL-2 OS=Mus musculus OX=10090 GN=Dvl2 PE=1 SV=2	-0.291088	0.067016	18	160667	132592	164599	154528	156065	219612	87835	NA	103678
Larp1	Q6ZQ58	La-related protein 1 OS=Mus musculus OX=10090 GN=Larp1 PE=1 SV=3	-0.348669	0.185513	18	551163	785899	790830	751716	825688	739531	1.27833e+06	451301	43901.3
Mrc2	Q64449	C-type mannose receptor 2 OS=Mus musculus OX=10090 GN=Mrc2 PE=1 SV=3	0.83063	0.0112548	18	216955	174812	202496	467633	513180	498073	162514	60227.3	NA
Msto1	Q2YDW2	Protein misato homolog 1 OS=Mus musculus OX=10090 GN=Msto1 PE=1 SV=1	0.189597	0.651499	18	152243	236894	338960	399588	422900	296884	393723	345420	NA
Ncln	Q8VCM8	Nicalin OS=Mus musculus OX=10090 GN=Ncln PE=1 SV=2	-0.246292	0.701231	18	195097	249733	280141	386156	384869	NA	228296	303737	359736
Ndc1	Q8VCB1	Nucleoporin NDC1 OS=Mus musculus OX=10090 GN=Ndc1 PE=1 SV=1	-0.0899544	0.816993	18	240709	186045	149870	281692	191072	286149	219067	145141	NA
Pcbp4	P57724	Poly(rC)-binding protein 4 OS=Mus musculus OX=10090 GN=Pcbp4 PE=1 SV=1	0.595819	0.206381	18	120191	81553.3	110919	220267	287725	163849	136400	121916	200842
Psmc2	P46471	26S proteasome regulatory subunit 7 OS=Mus musculus OX=10090 GN=Psmc2 PE=1 SV=5	0.397279	0.0793279	18	318469	416231	425107	527391	651987	1.03582e+06	961325	393393	293379
Psmc5	P62196	26S proteasome regulatory subunit 8 OS=Mus musculus OX=10090 GN=Psmc5 PE=1 SV=1	0.638789	0.0547967	18	186003	186489	200733	407091	483348	369572	328740	160463	230276
Psmd1	Q3TXS7	26S proteasome non-ATPase regulatory subunit 1 OS=Mus musculus OX=10090 GN=Psmd1 PE=1 SV=1	-0.459846	0.149919	18	441387	477040	444671	467693	521002	408608	647760	198322	136193
Sec23a	Q01405	Protein transport protein Sec23A OS=Mus musculus OX=10090 GN=Sec23a PE=1 SV=2	-0.574062	0.356071	18	316797	296592	344071	383784	412894	171084	170245	182336	165113
Sf3b1	Q99NB9	Splicing factor 3B subunit 1 OS=Mus musculus OX=10090 GN=Sf3b1 PE=1 SV=1	0.370732	0.272644	18	192692	187914	169088	373404	236281	415057	465371	117682	36176.3
Tm9sf3	Q9ET30	Transmembrane 9 superfamily member 3 OS=Mus musculus OX=10090 GN=Tm9sf3 PE=1 SV=1	0.616288	0.326289	18	1.52771e+06	582476	578717	1269143	1.58766e+06	2.54716e+06	711823	398907	302584
Aimp1	P31230	Aminoacyl tRNA synthase complex-interacting multifunctional protein 1 OS=Mus musculus OX=10090 GN=Aimp1 PE=1 SV=2	0.704663	0.0383412	17	461976	373306	757276	931899	1.06364e+06	1.57807e+06	568712	441862	368079
Asap2	Q7SIG6	Arf-GAP with SH3 domain, ANK repeat and PH domain-containing protein 2 OS=Mus musculus OX=10090 GN=Asap2 PE=1 SV=3	-1.6101	0.0909526	17	5.37885e+06	2.07649e+07	6.6012e+06	3.67351e+06	5.98554e+06	3.26115e+06	2.53945e+06	1.7979e+06	3.51811e+06
Atp6v1c1	Q9Z1G3	V-type proton ATPase subunit C 1 OS=Mus musculus OX=10090 GN=Atp6v1c1 PE=1 SV=4	1.32621	0.0314869	17	117379	168574	240713	318938	623901	1.04406e+06	355393	641088	528813
Cdc42bpb	Q7TT50	Serine/threonine-protein kinase MRCK beta OS=Mus musculus OX=10090 GN=Cdc42bpb PE=1 SV=2	-0.390078	0.193231	17	484824	484066	600349	547786	382835	825980	534730	206456	65159.9
Ckap4	Q8BMK4	Cytoskeleton-associated protein 4 OS=Mus musculus OX=10090 GN=Ckap4 PE=1 SV=2	-0.246826	0.668434	17	230678	315548	147362	164559	210774	512136	NA	208367	118213
Ctps2	P70303	CTP synthase 2 OS=Mus musculus OX=10090 GN=Ctps2 PE=1 SV=1	NA	NA	17	NA	NA	NA	NA	NA	NA	NA	NA	NA
Ddx21	Q9JIK5	Nucleolar RNA helicase 2 OS=Mus musculus OX=10090 GN=Ddx21 PE=1 SV=3	0.150683	0.322231	17	349830	421242	488928	637406	551641	775564	969542	395839	254589
Erlin1	Q91X78	Erlin-1 OS=Mus musculus OX=10090 GN=Erlin1 PE=1 SV=2	0.664398	0.0721224	17	19099.2	22570.8	15268	38133.4	43549.1	43656.5	NA	NA	18204
Grb10	Q60760	Growth factor receptor-bound protein 10 OS=Mus musculus OX=10090 GN=Grb10 PE=1 SV=2	-3.13876	0.00029196	17	550085	589127	804359	116907	99636.4	90620.5	390511	178062	NA
Parva	Q9EPC1	Alpha-parvin OS=Mus musculus OX=10090 GN=Parva PE=1 SV=1	1.40624	0.00748487	17	209566	310818	443605	859381	989368	1.75073e+06	807344	385562	208746
Plod3	Q9R0E1	Multifunctional procollagen lysine hydroxylase and glycosyltransferase LH3 OS=Mus musculus OX=10090 GN=Plod3 PE=1 SV=1	1.52882	0.463994	17	501737	1.77383e+06	1.6057e+06	1.00682e+06	1.38152e+06	6.82945e+07	9.13525e+06	110968	122167
Prkaa1	Q5EG47	5'-AMP-activated protein kinase catalytic subunit alpha-1 OS=Mus musculus OX=10090 GN=Prkaa1 PE=1 SV=2	0.264513	0.120392	17	233600	245884	343797	358224	409334	645846	346746	197877	227633
Psmc1	P62192	26S proteasome regulatory subunit 4 OS=Mus musculus OX=10090 GN=Psmc1 PE=1 SV=1	0.434578	0.271681	17	447537	602763	533981	637813	834183	1.84921e+06	1.35097e+06	402456	308272
Rabgap1	A2AWA9	Rab GTPase-activating protein 1 OS=Mus musculus OX=10090 GN=Rabgap1 PE=1 SV=1	0.14864	0.682149	17	399639	260341	316039	592015	450668	464485	264426	166064	123404
Rasa4	Q6PFQ7	Ras GTPase-activating protein 4 OS=Mus musculus OX=10090 GN=Rasa4 PE=1 SV=1	0.5308	0.784445	17	748868	4.02043e+06	4.08422e+06	665858	3.2147e+06	4.79293e+07	1.70318e+07	276340	476954
Rsu1	Q01730	Ras suppressor protein 1 OS=Mus musculus OX=10090 GN=Rsu1 PE=1 SV=3	1.35392	0.000401705	17	331912	381135	490440	1.18266e+06	1.23244e+06	1.96674e+06	471195	709763	NA
Sfxn1	Q99JR1	Sideroflexin-1 OS=Mus musculus OX=10090 GN=Sfxn1 PE=1 SV=3	1.50561	0.00301718	17	113572	183637	180158	432346	666522	825874	334470	267514	277664
Tmem165	P52875	Transmembrane protein 165 OS=Mus musculus OX=10090 GN=Tmem165 PE=1 SV=2	0.598323	0.0384846	17	493501	456320	541534	898971	812600	1.60279e+06	694991	345187	216970
Ubxn4	Q8VCH8	UBX domain-containing protein 4 OS=Mus musculus OX=10090 GN=Ubxn4 PE=1 SV=1	0.43151	0.290724	17	275065	212636	503934	647558	556622	554977	685061	678539	NA
Vcpip1	Q8CDG3	Deubiquitinating protein VCPIP1 OS=Mus musculus OX=10090 GN=Vcpip1 PE=1 SV=1	-1.11055	0.418182	17	238759	91312.1	196539	258612	171537	26544.9	61222.6	47724.2	61641.6
Zc3hc1	Q80YV2	Nuclear-interacting partner of ALK OS=Mus musculus OX=10090 GN=Zc3hc1 PE=1 SV=1	-0.100744	0.462261	17	165641	186608	224883	234064	206163	323223	220494	119623	NA
Acaa2	Q8BWT1	3-ketoacyl-CoA thiolase, mitochondrial OS=Mus musculus OX=10090 GN=Acaa2 PE=1 SV=3	0.395909	0.14023	16	105209	157670	118711	200108	206663	300110	244151	159573	274349
Afg3l2	Q8JZQ2	AFG3-like protein 2 OS=Mus musculus OX=10090 GN=Afg3l2 PE=1 SV=1	0.104393	0.660784	16	1.26413e+06	1.71873e+06	2.58857e+06	2.35037e+06	2.351e+06	3.49881e+06	2.32968e+06	1.68942e+06	171752
Aqp1	Q02013	Aquaporin-1 OS=Mus musculus OX=10090 GN=Aqp1 PE=1 SV=3	0.484714	0.611496	16	485560	1.09212e+06	595971	459685	1.17887e+06	4.42107e+06	832615	718091	NA
Atp6v1h	Q8BVE3	V-type proton ATPase subunit H OS=Mus musculus OX=10090 GN=Atp6v1h PE=1 SV=1	1.23993	0.0398866	16	228369	130654	259869	386040	620091	1.18079e+06	353530	623311	320827
Atrx	Q61687	Transcriptional regulator ATRX OS=Mus musculus OX=10090 GN=Atrx PE=1 SV=3	-0.0391175	0.962226	16	40623.9	42366.5	129206	126150	105516	42612	123119	92388.7	NA
Camk2g	Q923T9	Calcium/calmodulin-dependent protein kinase type II subunit gamma OS=Mus musculus OX=10090 GN=Camk2g PE=1 SV=1	NA	NA	16	NA	NA	NA	NA	NA	NA	NA	NA	NA
Ddx18	Q8K363	ATP-dependent RNA helicase DDX18 OS=Mus musculus OX=10090 GN=Ddx18 PE=1 SV=1	-1.04976	0.128195	16	606926	512039	456340	534894	362554	228054	240995	285395	NA
Fmnl3	Q6ZPF4	Formin-like protein 3 OS=Mus musculus OX=10090 GN=Fmnl3 PE=1 SV=2	0.301917	0.54728	16	174448	258190	397134	387100	275559	869238	179735	105341	NA
G3bp1	P97855	Ras GTPase-activating protein-binding protein 1 OS=Mus musculus OX=10090 GN=G3bp1 PE=1 SV=1	-0.819996	0.0614377	16	387996	425689	262205	236885	247455	371511	280104	26866.1	NA
Gnl3	Q8CI11	Guanine nucleotide-binding protein-like 3 OS=Mus musculus OX=10090 GN=Gnl3 PE=1 SV=2	-0.35432	0.143731	16	248553	270276	352704	345472	257612	352575	233790	158661	NA
Hm13	Q9D8V0	Minor histocompatibility antigen H13 OS=Mus musculus OX=10090 GN=Hm13 PE=1 SV=1	0.0461278	0.839859	16	484649	701814	525564	717603	722966	1.04932e+06	427532	257497	71560.7
Plod1	Q9R0E2	Procollagen-lysine,2-oxoglutarate 5-dioxygenase 1 OS=Mus musculus OX=10090 GN=Plod1 PE=1 SV=1	-0.438918	0.366623	16	366704	364239	474313	616260	356646	320154	371186	329354	192616
Prpf6	Q91YR7	Pre-mRNA-processing factor 6 OS=Mus musculus OX=10090 GN=Prpf6 PE=1 SV=1	-0.353781	0.521604	16	223100	237056	248843	321359	344341	157679	230332	695353	NA
Ptbp3	Q8BHD7	Polypyrimidine tract-binding protein 3 OS=Mus musculus OX=10090 GN=Ptbp3 PE=1 SV=1	1.67704	0.0458093	16	15499.9	18901.7	23242.7	32351.5	NA	NA	NA	NA	NA
Purb	O35295	Transcriptional activator protein Pur-beta OS=Mus musculus OX=10090 GN=Purb PE=1 SV=3	1.82497	0.0235994	16	42050.6	139194	126515	341033	453033	589790	NA	153897	96343.6
Rnpep	Q8VCT3	Aminopeptidase B OS=Mus musculus OX=10090 GN=Rnpep PE=1 SV=2	-0.242111	0.758307	16	342734	410551	161448	278664	174042	783341	473469	224617	144368
Rpl36	P47964	60S ribosomal protein L36 OS=Mus musculus OX=10090 GN=Rpl36 PE=1 SV=2	0.32313	0.215922	16	1.06692e+06	1.26804e+06	1.12568e+06	1.33754e+06	2.22814e+06	2.76836e+06	970394	470482	733157
Sptan1	P16546	Spectrin alpha chain, non-erythrocytic 1 OS=Mus musculus OX=10090 GN=Sptan1 PE=1 SV=4	0.241033	0.892669	16	273099	220692	156954	66099.7	163879	3.98847e+06	461871	78762.7	NA
Srprb	P47758	Signal recognition particle receptor subunit beta OS=Mus musculus OX=10090 GN=Srprb PE=1 SV=1	0.859752	0.276838	16	54583.8	146641	336023	360473	300698	410293	77548.3	268199	329865
Stt3b	Q3TDQ1	Dolichyl-diphosphooligosaccharide--protein glycosyltransferase subunit STT3B OS=Mus musculus OX=10090 GN=Stt3b PE=1 SV=2	0.621134	0.0319536	16	328760	292428	426024	679325	570447	1.06403e+06	771151	309415	289056
Xdh	Q00519	Xanthine dehydrogenase/oxidase OS=Mus musculus OX=10090 GN=Xdh PE=1 SV=5	-0.209425	0.240365	16	340995	367620	376355	342633	383461	642748	488240	242985	NA
Aldh18a1	Q9Z110	Delta-1-pyrroline-5-carboxylate synthase OS=Mus musculus OX=10090 GN=Aldh18a1 PE=1 SV=2	0.620696	0.0414601	15	262404	287953	496819	557237	685300	988758	428764	220751	28164.7
Aldoa	P05064	Fructose-bisphosphate aldolase A OS=Mus musculus OX=10090 GN=Aldoa PE=1 SV=2	0.302868	0.381079	15	205570	386019	304872	360919	453695	767368	344834	462615	284344
Arl1	P61211	ADP-ribosylation factor-like protein 1 OS=Mus musculus OX=10090 GN=Arl1 PE=1 SV=1	1.01567	0.012644	15	172982	246861	311442	487253	609827	1.02349e+06	133014	318511	96769
Clic4	Q9QYB1	Chloride intracellular channel protein 4 OS=Mus musculus OX=10090 GN=Clic4 PE=1 SV=3	1.39713	0.0774082	15	205264	273744	179624	799885	1.33185e+06	478901	579013	393500	1.20798e+06
Ergic1	Q9DC16	Endoplasmic reticulum-Golgi intermediate compartment protein 1 OS=Mus musculus OX=10090 GN=Ergic1 PE=1 SV=1	0.806001	0.110166	15	177042	387400	267982	403680	715944	940357	175778	282858	169234
Gcnt1	Q09324	Beta-1,3-galactosyl-O-glycosyl-glycoprotein beta-1,6-N-acetylglucosaminyltransferase OS=Mus musculus OX=10090 GN=Gcnt1 PE=1 SV=2	0.750355	0.705919	15	535768	3.20979e+06	3.22803e+06	592747	2.79873e+06	44073348	2.04475e+07	410380	523819
Gnai2	P08752	Guanine nucleotide-binding protein G(i) subunit alpha-2 OS=Mus musculus OX=10090 GN=Gnai2 PE=1 SV=5	-0.324156	0.691194	15	165049	148005	138951	69695.1	124040	553634	251103	93424.8	NA
Hnrnpul1	Q8VDM6	Heterogeneous nuclear ribonucleoprotein U-like protein 1 OS=Mus musculus OX=10090 GN=Hnrnpul1 PE=1 SV=1	0.59512	0.30835	15	168553	227511	159718	256728	256767	886147	305200	139105	114524
Ltbp1	Q8CG19	Latent-transforming growth factor beta-binding protein 1 OS=Mus musculus OX=10090 GN=Ltbp1 PE=1 SV=2	0.161449	0.06118	15	218961	234645	253272	296654	373331	454778	104337	111540	NA
Map2k1	P31938	Dual specificity mitogen-activated protein kinase kinase 1 OS=Mus musculus OX=10090 GN=Map2k1 PE=1 SV=2	0.341107	0.0317682	15	577798	671075	837695	932873	1.20799e+06	1.62096e+06	1.03088e+06	617766	320115
Map4k5	Q8BPM2	Mitogen-activated protein kinase kinase kinase kinase 5 OS=Mus musculus OX=10090 GN=Map4k5 PE=1 SV=2	-0.0277038	0.860351	15	124296	133598	127281	168534	174058	188189	200097	235916	NA
Nup98	Q6PFD9	Nuclear pore complex protein Nup98-Nup96 OS=Mus musculus OX=10090 GN=Nup98 PE=1 SV=2	0.146316	0.708813	15	133462	142283	111929	235511	207431	163185	187613	79658.1	NA
P4ha1	Q60715	Prolyl 4-hydroxylase subunit alpha-1 OS=Mus musculus OX=10090 GN=P4ha1 PE=1 SV=2	1.46695	0.0116438	15	143602	194524	320158	931018	708930	791947	781428	145802	114893
Pigs	Q6PD26	GPI transamidase component PIG-S OS=Mus musculus OX=10090 GN=Pigs PE=1 SV=3	-0.426217	0.265344	15	312437	278282	344950	428547	268583	297159	240589	51249	196838
Psmd6	Q99JI4	26S proteasome non-ATPase regulatory subunit 6 OS=Mus musculus OX=10090 GN=Psmd6 PE=1 SV=1	0.587528	0.192896	15	218807	333359	300666	401467	448434	1.1436e+06	407112	240469	388280
Rer1	Q9CQU3	Protein RER1 OS=Mus musculus OX=10090 GN=Rer1 PE=1 SV=1	0.564304	0.02759	15	141279	123028	180455	288052	242387	401849	128307	97727.4	108182
Slc25a10	Q9QZD8	Mitochondrial dicarboxylate carrier OS=Mus musculus OX=10090 GN=Slc25a10 PE=1 SV=2	1.12	0.072711	15	82613.4	155050	131943	200615	329294	726763	179013	88697.5	80639.4
Stom	P54116	Stomatin OS=Mus musculus OX=10090 GN=Stom PE=1 SV=3	1.51554	0.0244357	15	71873.9	73931.9	94227.4	288420	179094	626782	206244	102117	NA
Tm9sf2	P58021	Transmembrane 9 superfamily member 2 OS=Mus musculus OX=10090 GN=Tm9sf2 PE=1 SV=1	0.672177	0.0213213	15	98043	122150	175905	279281	266344	317042	183726	140640	279640
Top1	Q04750	DNA topoisomerase 1 OS=Mus musculus OX=10090 GN=Top1 PE=1 SV=2	0.198863	0.482127	15	269304	396434	365192	378474	492827	874524	537942	169592	163925
Trim25	Q61510	E3 ubiquitin/ISG15 ligase TRIM25 OS=Mus musculus OX=10090 GN=Trim25 PE=1 SV=2	-0.195793	0.739523	15	219957	167115	99411.8	236915	188402	150754	57451.6	192379	120436
Vps35l	Q8BWQ6	VPS35 endosomal protein-sorting factor-like OS=Mus musculus OX=10090 GN=Vps35l PE=1 SV=2	0.0470298	0.707876	15	296422	294145	354686	383743	385534	637767	202924	295554	47941.8
Abcf3	Q8K268	ATP-binding cassette sub-family F member 3 OS=Mus musculus OX=10090 GN=Abcf3 PE=1 SV=1	-0.628915	0.000701813	14	314103	320526	380603	279172	300292	341980	117516	112613	197730
Adrm1	Q9JKV1	Proteasomal ubiquitin receptor ADRM1 OS=Mus musculus OX=10090 GN=Adrm1 PE=1 SV=2	0.396679	0.185262	14	69459.4	102714	81909.4	116159	134791	235611	295498	38253.3	653193
Anapc1	P53995	Anaphase-promoting complex subunit 1 OS=Mus musculus OX=10090 GN=Anapc1 PE=1 SV=2	0.419333	0.237529	14	198843	223743	300804	316364	345365	810489	161768	45282.8	29147.8
Atp5pb	Q9CQQ7	ATP synthase F(0) complex subunit B1, mitochondrial OS=Mus musculus OX=10090 GN=Atp5pb PE=1 SV=1	0.382091	0.100501	14	3.37855e+06	4.41175e+06	6.15868e+06	6.80599e+06	7.38488e+06	1.11849e+07	1.15017e+07	455885	69322.1
Dennd4c	A6H8H2	DENN domain-containing protein 4C OS=Mus musculus OX=10090 GN=Dennd4c PE=1 SV=1	0.546272	0.182433	14	258073	230899	304668	387247	390505	1.03439e+06	142552	145691	42845.8
Diaph1	O08808	Protein diaphanous homolog 1 OS=Mus musculus OX=10090 GN=Diaph1 PE=1 SV=1	0.72346	0.577793	14	172714	338794	286152	188358	309480	3.57741e+06	965923	71855.5	NA
Dock6	Q8VDR9	Dedicator of cytokinesis protein 6 OS=Mus musculus OX=10090 GN=Dock6 PE=1 SV=4	0.0967203	0.88119	14	129359	83583.4	181738	234190	265798	106798	NA	86526	NA
Dock7	Q8R1A4	Dedicator of cytokinesis protein 7 OS=Mus musculus OX=10090 GN=Dock7 PE=1 SV=3	1.09901	0.0847352	14	774334	1.09644e+06	2.58805e+06	2.39345e+06	4.46778e+06	5.58794e+06	3.82459e+06	1.91991e+06	25452.5
Eif3g	Q9Z1D1	Eukaryotic translation initiation factor 3 subunit G OS=Mus musculus OX=10090 GN=Eif3g PE=1 SV=2	0.543266	0.04939	14	144642	234496	225919	356158	363260	507127	585871	242700	177063
Gemin5	Q8BX17	Gem-associated protein 5 OS=Mus musculus OX=10090 GN=Gemin5 PE=1 SV=2	0.0682958	0.782734	14	112222	119336	190968	216033	160328	235470	166322	166173	58145.8
Lamc1	P02468	Laminin subunit gamma-1 OS=Mus musculus OX=10090 GN=Lamc1 PE=1 SV=2	0.625497	0.0807428	14	204764	244272	230821	551024	489451	434889	172619	127887	64655.9
Map1s	Q8C052	Microtubule-associated protein 1S OS=Mus musculus OX=10090 GN=Map1s PE=1 SV=2	-0.0606542	0.668374	14	373429	449861	496206	466381	520426	837621	730783	406819	2.49575e+06
Matr3	Q8K310	Matrin-3 OS=Mus musculus OX=10090 GN=Matr3 PE=1 SV=1	0.415183	0.314722	14	190059	113865	299533	359182	304960	388232	116766	34755.7	NA
Pdia3	P27773	Protein disulfide-isomerase A3 OS=Mus musculus OX=10090 GN=Pdia3 PE=1 SV=2	-1.1209	0.196209	14	79122.6	341874	147722	106090	58716.4	172535	321501	NA	54454.1
Rab1A	P62821	Ras-related protein Rab-1A OS=Mus musculus OX=10090 GN=Rab1A PE=1 SV=3	0.785303	0.53394	14	63752.7	159666	131630	53488.2	354483	1.00089e+06	214561	104974	10402.6
Rab21	P35282	Ras-related protein Rab-21 OS=Mus musculus OX=10090 GN=Rab21 PE=1 SV=4	1.36789	0.056386	14	195732	354565	333684	497589	1.03689e+06	2.13497e+06	72795.8	334757	375152
Rpl35a	O55142	60S ribosomal protein L35a OS=Mus musculus OX=10090 GN=Rpl35a PE=1 SV=2	0.640162	0.0733258	14	1432519	1.9145e+06	2.39524e+06	2.68043e+06	3.86507e+06	6.64113e+06	3.32735e+06	1.1474e+06	577013
Rptor	Q8K4Q0	Regulatory-associated protein of mTOR OS=Mus musculus OX=10090 GN=Rptor PE=1 SV=1	1.26229	0.0932402	14	47639.5	31574.6	135872	204260	208314	183429	75073.1	83114.8	NA
Smarca5	Q91ZW3	SWI/SNF-related matrix-associated actin-dependent regulator of chromatin subfamily A member 5 OS=Mus musculus OX=10090 GN=Smarca5 PE=1 SV=1	0.379217	0.195447	14	177093	149653	202775	363541	298629	301342	165827	90958.1	17306.6
Tns2	Q8CGB6	Tensin-2 OS=Mus musculus OX=10090 GN=Tns2 PE=1 SV=1	0.0123963	0.962416	14	823400	1.12588e+06	1.5687e+06	1.69354e+06	1.50319e+06	1.62183e+06	1.42196e+06	1.47658e+06	NA
Zw10	O54692	Centromere/kinetochore protein zw10 homolog OS=Mus musculus OX=10090 GN=Zw10 PE=1 SV=3	-0.22714	0.707853	14	271198	185691	187657	327648	323600	153771	248147	130772	85127.8
Aifm1	Q9Z0X1	Apoptosis-inducing factor 1, mitochondrial OS=Mus musculus OX=10090 GN=Aifm1 PE=1 SV=1	-0.037624	0.899765	13	252758	204964	195579	191443	316319	428093	90808.6	139514	165590
Atp13a1	Q9EPE9	Endoplasmic reticulum transmembrane helix translocase OS=Mus musculus OX=10090 GN=Atp13a1 PE=1 SV=2	-0.21064	0.132607	13	164432	184458	195242	206889	217378	235100	290173	100962	NA
Cavin2	Q63918	Caveolae-associated protein 2 OS=Mus musculus OX=10090 GN=Cavin2 PE=1 SV=3	-0.332612	0.516858	13	169253	182493	88963.1	121683	126210	247895	191434	127536	92247.3
Chordc1	Q9D1P4	Cysteine and histidine-rich domain-containing protein 1 OS=Mus musculus OX=10090 GN=Chordc1 PE=1 SV=1	0.0279266	0.876696	13	160407	171248	198313	196611	210814	385380	257372	111016	NA
Dhx29	Q6PGC1	ATP-dependent RNA helicase DHX29 OS=Mus musculus OX=10090 GN=Dhx29 PE=1 SV=1	0.249712	0.322318	13	193864	153641	261795	323111	256913	436834	51904.8	108878	277520
Eif4a3	Q91VC3	Eukaryotic initiation factor 4A-III OS=Mus musculus OX=10090 GN=Eif4a3 PE=1 SV=3	0.62401	0.0297459	13	134260	183029	248371	318975	359262	539403	363067	NA	201552
Fads2	Q9Z0R9	Acyl-CoA 6-desaturase OS=Mus musculus OX=10090 GN=Fads2 PE=1 SV=1	1.53764	0.00756846	13	216719	226213	270318	702560	713999	1.7886e+06	436801	148866	204148
Hnrnpk	P61979	Heterogeneous nuclear ribonucleoprotein K OS=Mus musculus OX=10090 GN=Hnrnpk PE=1 SV=1	-1.5624	0.0326712	13	166788	280300	157948	130611	70873.9	85668.2	192057	110152	NA
Hnrnpul2	Q00PI9	Heterogeneous nuclear ribonucleoprotein U-like protein 2 OS=Mus musculus OX=10090 GN=Hnrnpul2 PE=1 SV=2	1.25494	0.00248016	13	171587	246317	215515	616932	592628	937005	168858	187731	334077
Ipo8	Q7TMY7	Importin-8 OS=Mus musculus OX=10090 GN=Ipo8 PE=1 SV=3	NA	NA	13	NA	NA	NA	NA	NA	NA	NA	NA	NA
Nelfb	Q8C4Y3	Negative elongation factor B OS=Mus musculus OX=10090 GN=Nelfb PE=1 SV=2	-0.20279	0.2697	13	138393	141218	219276	154200	221610	227595	85970.4	NA	46428.4
P4hb	P09103	Protein disulfide-isomerase OS=Mus musculus OX=10090 GN=P4hb PE=1 SV=2	0.686709	0.182626	13	181925	197118	128691	373367	235829	604739	132528	213951	22145.2
Ppp4r1	Q8K2V1	Serine/threonine-protein phosphatase 4 regulatory subunit 1 OS=Mus musculus OX=10090 GN=Ppp4r1 PE=1 SV=2	-0.57092	0.130391	13	360068	356729	246487	258786	328853	314020	157461	98401.2	38339.4
Pycr2	Q922Q4	Pyrroline-5-carboxylate reductase 2 OS=Mus musculus OX=10090 GN=Pycr2 PE=1 SV=1	-0.56949	0.221314	13	220170	229824	275600	115733	334706	304780	318701	194746	289692
Rps19	Q9CZX8	40S ribosomal protein S19 OS=Mus musculus OX=10090 GN=Rps19 PE=1 SV=3	1.28545	0.21609	13	67574.3	350556	75313.3	229313	412332	756123	223310	295952	880736
Scamp3	O35609	Secretory carrier-associated membrane protein 3 OS=Mus musculus OX=10090 GN=Scamp3 PE=1 SV=3	-0.410217	0.354962	13	218891	136955	115164	156071	125128	208429	196458	174350	103080
Strip1	Q8C079	Striatin-interacting protein 1 OS=Mus musculus OX=10090 GN=Strip1 PE=1 SV=2	-0.476964	0.195349	13	173894	158998	115556	138206	119814	198001	218464	33946.4	127854
Tbc1d15	Q9CXF4	TBC1 domain family member 15 OS=Mus musculus OX=10090 GN=Tbc1d15 PE=1 SV=1	0.98135	0.274478	13	158804	125169	186263	279985	194191	1.44991e+06	521085	109701	89571.5
Tgfb1i1	Q62219	Transforming growth factor beta-1-induced transcript 1 protein OS=Mus musculus OX=10090 GN=Tgfb1i1 PE=1 SV=2	1.26247	0.0155092	13	96222.5	61793.6	126746	222503	265358	487625	96168.3	62829.6	39559
Tnpo3	Q6P2B1	Transportin-3 OS=Mus musculus OX=10090 GN=Tnpo3 PE=1 SV=1	0.136822	0.52646	13	251692	259017	358108	371346	343252	673532	300508	192182	258605
Tpi1	P17751	Triosephosphate isomerase OS=Mus musculus OX=10090 GN=Tpi1 PE=1 SV=5	0.529483	0.44551	13	69076.3	197031	147711	133453	220473	568510	264400	131874	99033.6
Ubap2l	Q80X50	Ubiquitin-associated protein 2-like OS=Mus musculus OX=10090 GN=Ubap2l PE=1 SV=1	0.313336	0.239098	13	139232	100839	141575	176728	178483	334500	234818	61422.2	47844.1
Ythdf2	Q91YT7	YTH domain-containing family protein 2 OS=Mus musculus OX=10090 GN=Ythdf2 PE=1 SV=1	1.02298	0.08041	13	320534	384607	451393	555525	1.03117e+06	2.25545e+06	531654	190322	203480
Aldh1l2	Q8K009	Mitochondrial 10-formyltetrahydrofolate dehydrogenase OS=Mus musculus OX=10090 GN=Aldh1l2 PE=1 SV=2	-0.849599	0.034613	12	71450	65255.1	71793.6	57191.8	36960.6	NA	182880	89353.4	NA
Arpc4	P59999	Actin-related protein 2/3 complex subunit 4 OS=Mus musculus OX=10090 GN=Arpc4 PE=1 SV=3	1.60253	0.377882	12	209709	501256	588015	282847	1.04836e+06	1.61514e+07	2.38912e+06	178629	214940
Cog7	Q3UM29	Conserved oligomeric Golgi complex subunit 7 OS=Mus musculus OX=10090 GN=Cog7 PE=1 SV=1	0.371545	0.175253	12	131387	161658	249668	316690	258261	388448	219698	390831	118530
Col6a1	Q04857	Collagen alpha-1(VI) chain OS=Mus musculus OX=10090 GN=Col6a1 PE=1 SV=1	1.92102	0.0710091	12	30778.1	72022.4	77417.9	469131	394398	139363	NA	NA	NA
Colec12	Q8K4Q8	Collectin-12 OS=Mus musculus OX=10090 GN=Colec12 PE=1 SV=1	1.72839	0.000733893	12	102865	104435	107621	383667	406903	745476	108211	48707	NA
Dhx9	O70133	ATP-dependent RNA helicase A OS=Mus musculus OX=10090 GN=Dhx9 PE=1 SV=2	0.153949	0.189669	12	450170	527515	584919	765458	763658	905508	875094	430078	NA
Eef1d	P57776	Elongation factor 1-delta OS=Mus musculus OX=10090 GN=Eef1d PE=1 SV=3	0.142398	0.845747	12	96458.3	233211	177243	150778	146609	671015	321067	202529	668636
Fxr1	Q61584	Fragile X mental retardation syndrome-related protein 1 OS=Mus musculus OX=10090 GN=Fxr1 PE=1 SV=2	-0.755467	0.186819	12	809697	817864	986118	815651	1.0119e+06	454998	553712	275765	84162.7
Hcfc1	Q61191	Host cell factor 1 OS=Mus musculus OX=10090 GN=Hcfc1 PE=1 SV=2	0.213808	0.387958	12	409743	414268	528356	722298	820077	653449	728398	192817	74127.6
Hnrnpa0	Q9CX86	Heterogeneous nuclear ribonucleoprotein A0 OS=Mus musculus OX=10090 GN=Hnrnpa0 PE=1 SV=1	1.09756	0.0104714	12	183368	166699	325505	597197	528571	854597	481225	257066	NA
Hook3	Q8BUK6	Protein Hook homolog 3 OS=Mus musculus OX=10090 GN=Hook3 PE=1 SV=2	-0.195899	0.631222	12	242303	153173	178641	249850	259059	NA	NA	NA	NA
Kifbp	Q6ZPU9	KIF-binding protein OS=Mus musculus OX=10090 GN=Kifbp PE=1 SV=2	0.445207	0.408221	12	372432	313916	387327	452188	440842	1.58625e+06	301771	220332	119480
Las1l	A2BE28	Ribosomal biogenesis protein LAS1L OS=Mus musculus OX=10090 GN=Las1l PE=1 SV=1	0.0170908	0.943403	12	90619.2	82614.2	92812.6	127814	91284.3	170733	102369	85455.3	72784.7
Ltn1	Q6A009	E3 ubiquitin-protein ligase listerin OS=Mus musculus OX=10090 GN=Ltn1 PE=1 SV=3	-0.394986	0.380552	12	106438	74204.7	159584	151797	88721.5	113892	NA	79360.6	335494
Mbnl2	Q8C181	Muscleblind-like protein 2 OS=Mus musculus OX=10090 GN=Mbnl2 PE=2 SV=2	0.436503	0.0428382	12	201377	246020	210227	353200	381780	529677	286171	217051	221595
Mpdu1	Q9R0Q9	Mannose-P-dolichol utilization defect 1 protein OS=Mus musculus OX=10090 GN=Mpdu1 PE=1 SV=1	0.424547	0.184697	12	148232	150480	179175	242458	216217	509979	177985	106753	79783.4
Mtco2	P00405	Cytochrome c oxidase subunit 2 OS=Mus musculus OX=10090 GN=Mtco2 PE=1 SV=1	1.31043	0.0072949	12	207062	256684	219339	611080	624989	1.28843e+06	365320	478087	134366
Pdlim2	Q8R1G6	PDZ and LIM domain protein 2 OS=Mus musculus OX=10090 GN=Pdlim2 PE=1 SV=1	-0.548676	0.316032	12	139071	146542	87948.2	110388	160479	NA	90734.4	89723.8	NA
Rtcb	Q99LF4	RNA-splicing ligase RtcB homolog OS=Mus musculus OX=10090 GN=Rtcb PE=1 SV=1	0.18603	0.325459	12	202425	239072	201756	285584	305859	455345	410848	193754	NA
Slc16a1	P53986	Monocarboxylate transporter 1 OS=Mus musculus OX=10090 GN=Slc16a1 PE=1 SV=1	0.735836	0.0293149	12	703254	636344	583114	1.37169e+06	1.19533e+06	2.03384e+06	838080	460030	NA
Smad3	Q8BUN5	Mothers against decapentaplegic homolog 3 OS=Mus musculus OX=10090 GN=Smad3 PE=1 SV=2	0.258707	0.0398102	12	77965.4	98922.7	109714	134738	153154	194291	NA	NA	NA
Stam	P70297	Signal transducing adapter molecule 1 OS=Mus musculus OX=10090 GN=Stam PE=1 SV=3	0.112573	0.783553	12	211503	257336	293677	353930	227056	695469	NA	170175	NA
Trip13	Q3UA06	Pachytene checkpoint protein 2 homolog OS=Mus musculus OX=10090 GN=Trip13 PE=1 SV=1	0.0182276	0.920702	12	218259	296701	275475	280291	348443	524890	260470	190335	164658
Trpm8	Q8R4D5	Transient receptor potential cation channel subfamily M member 8 OS=Mus musculus OX=10090 GN=Trpm8 PE=1 SV=3	0.767449	0.375476	12	2.14566e+06	4.22263e+06	4.33485e+06	3.46668e+06	5.95479e+06	2.5965e+07	1.20698e+07	193778	5.00839e+06
Tubgcp2	Q921G8	Gamma-tubulin complex component 2 OS=Mus musculus OX=10090 GN=Tubgcp2 PE=1 SV=2	-0.178662	0.655293	12	146663	153511	150286	224955	204694	140218	103878	131682	NA
Usp24	B1AY13	Ubiquitin carboxyl-terminal hydrolase 24 OS=Mus musculus OX=10090 GN=Usp24 PE=1 SV=1	-0.921365	0.282307	12	286072	295119	270728	327123	304233	93538.1	286493	146554	100232
Actn4	P57780	Alpha-actinin-4 OS=Mus musculus OX=10090 GN=Actn4 PE=1 SV=1	-0.888732	0.535108	11	240689	510767	464412	86859.1	139141	2.05912e+06	591658	129629	NA
Anxa11	P97384	Annexin A11 OS=Mus musculus OX=10090 GN=Anxa11 PE=1 SV=2	0.361767	0.0988886	11	183021	236359	284995	423853	368886	462899	395141	149284	73656.7
Arap2	Q8BZ05	Arf-GAP with Rho-GAP domain, ANK repeat and PH domain-containing protein 2 OS=Mus musculus OX=10090 GN=Arap2 PE=1 SV=2	-0.207099	0.864091	11	3.93451e+06	1.14971e+07	1.13747e+07	2.18824e+06	11420486	3.70329e+07	3.08641e+07	2.27757e+06	NA
Arhgap1	Q5FWK3	Rho GTPase-activating protein 1 OS=Mus musculus OX=10090 GN=Arhgap1 PE=1 SV=1	0.457034	0.026268	11	113632	139188	158931	248523	218855	330752	238421	147490	291862
Cc2d1a	Q8K1A6	Coiled-coil and C2 domain-containing protein 1A OS=Mus musculus OX=10090 GN=Cc2d1a PE=1 SV=2	0.26481	0.583519	11	24659.8	NA	36742.8	56484.9	NA	NA	93221.8	105641	312595
Ccdc47	Q9D024	PAT complex subunit CCDC47 OS=Mus musculus OX=10090 GN=Ccdc47 PE=1 SV=2	-0.142778	0.845129	11	112310	126406	121959	241810	199459	NA	41872.7	71081	NA
Dock9	Q8BIK4	Dedicator of cytokinesis protein 9 OS=Mus musculus OX=10090 GN=Dock9 PE=1 SV=2	-0.707126	0.0260136	11	60918.2	64327.2	78866.3	58389.5	63087.9	NA	34688.2	NA	30838
Elmo1	Q8BPU7	Engulfment and cell motility protein 1 OS=Mus musculus OX=10090 GN=Elmo1 PE=1 SV=2	0.0795689	0.48465	11	101158	121092	155496	153111	169672	239362	102785	48440.7	NA
Exoc3	Q6KAR6	Exocyst complex component 3 OS=Mus musculus OX=10090 GN=Exoc3 PE=1 SV=2	-0.256715	0.118044	11	188278	196978	214743	194406	199314	333447	196144	166533	188506
Fasn	P19096	Fatty acid synthase OS=Mus musculus OX=10090 GN=Fasn PE=1 SV=2	-0.940137	0.0310117	11	80999.3	123740	124285	73505.3	55345.9	119936	149961	36472.3	18199.7
Focad	A2AKG8	Focadhesin OS=Mus musculus OX=10090 GN=Focad PE=1 SV=1	0.113265	0.757212	11	19410.5	27385.6	43153.5	49708.2	40484.3	39913.7	47229.3	75141.5	23492.6
Fscn1	Q61553	Fascin OS=Mus musculus OX=10090 GN=Fscn1 PE=1 SV=4	-2.14157	0.0227537	11	338833	253622	462098	NA	NA	229785	122066	NA	NA
Ggcx	Q9QYC7	Vitamin K-dependent gamma-carboxylase OS=Mus musculus OX=10090 GN=Ggcx PE=1 SV=1	0.390268	0.615198	11	1.07673e+06	1.32508e+06	1.3086e+06	1.18688e+06	1.32702e+06	7.38405e+06	269021	41089.3	152641
Hspa4	Q61316	Heat shock 70 kDa protein 4 OS=Mus musculus OX=10090 GN=Hspa4 PE=1 SV=1	-1.04961	0.0658699	11	129535	259956	139631	115367	82026.2	154994	157899	118359	30224.8
Map2k3	O09110	Dual specificity mitogen-activated protein kinase kinase 3 OS=Mus musculus OX=10090 GN=Map2k3 PE=1 SV=2	1.04681	0.00588103	11	144940	183303	209117	500881	551988	490256	125449	102896	32722.8
Mon2	Q80TL7	Protein MON2 homolog OS=Mus musculus OX=10090 GN=Mon2 PE=1 SV=2	-0.155304	0.715667	11	137235	184083	197837	289502	208676	165724	175061	95376.3	NA
Nek9	Q8K1R7	Serine/threonine-protein kinase Nek9 OS=Mus musculus OX=10090 GN=Nek9 PE=1 SV=2	-0.063123	0.716421	11	243276	249149	290851	369052	317198	365409	172079	59697.4	NA
Nob1	Q8BW10	RNA-binding protein NOB1 OS=Mus musculus OX=10090 GN=Nob1 PE=1 SV=1	-0.205375	0.454375	11	166655	228652	261057	256104	296320	236622	87139.2	236564	148458
Nup133	Q8R0G9	Nuclear pore complex protein Nup133 OS=Mus musculus OX=10090 GN=Nup133 PE=1 SV=2	0.386973	0.687137	11	122011	202688	88645.4	419368	324432	99680.8	338930	50246.2	24855.7
Pes1	Q9EQ61	Pescadillo homolog OS=Mus musculus OX=10090 GN=Pes1 PE=1 SV=1	-0.254488	0.0933006	11	240958	217490	311917	273194	302826	322036	257091	127389	84214.2
Pi4ka	E9Q3L2	Phosphatidylinositol 4-kinase alpha OS=Mus musculus OX=10090 GN=Pi4ka PE=1 SV=2	-0.528855	0.179142	11	239756	346506	198360	215092	211457	333779	151879	53841.9	NA
Psmd14	O35593	26S proteasome non-ATPase regulatory subunit 14 OS=Mus musculus OX=10090 GN=Psmd14 PE=1 SV=2	0.986278	0.0140045	11	160292	217798	288934	403485	623490	862542	706259	449323	265086
Psmd5	Q8BJY1	26S proteasome non-ATPase regulatory subunit 5 OS=Mus musculus OX=10090 GN=Psmd5 PE=1 SV=4	0.00802671	0.946935	11	271794	321047	323515	355449	383044	583312	686997	355933	179319
Pum1	Q80U78	Pumilio homolog 1 OS=Mus musculus OX=10090 GN=Pum1 PE=1 SV=2	0.715614	0.0165288	11	243683	202172	230148	524774	480755	550678	60545.8	NA	65317.7
Rhoc	Q62159	Rho-related GTP-binding protein RhoC OS=Mus musculus OX=10090 GN=Rhoc PE=1 SV=2	1.24963	0.0312564	11	122379	235814	186276	339761	727208	809281	548108	70960.9	55547.1
Rsl1d1	Q8BVY0	Ribosomal L1 domain-containing protein 1 OS=Mus musculus OX=10090 GN=Rsl1d1 PE=1 SV=1	-0.0854177	0.82447	11	88882.5	168740	208665	216969	167776	199156	198213	174245	90042.7
RtcA	Q9D7H3	RNA 3'-terminal phosphate cyclase OS=Mus musculus OX=10090 GN=RtcA PE=1 SV=2	2.87409	0.129227	11	98629	139516	266870	382374	719687	1.4549e+07	3.05634e+06	297583	28032.3
Sh3pxd2a	O89032	SH3 and PX domain-containing protein 2A OS=Mus musculus OX=10090 GN=Sh3pxd2a PE=1 SV=2	0.390387	0.330739	11	48957.7	52655.4	53975.8	65938.5	70324.4	186960	71661.1	34960.2	NA
Smarca4	Q3TKT4	Transcription activator BRG1 OS=Mus musculus OX=10090 GN=Smarca4 PE=1 SV=1	0.558633	0.405998	11	236779	161980	186156	367159	188771	910678	429369	69592.7	NA
Sptbn1	Q62261	Spectrin beta chain, non-erythrocytic 1 OS=Mus musculus OX=10090 GN=Sptbn1 PE=1 SV=2	0.532918	0.667727	11	163267	174628	134901	87409.8	210251	1.75379e+06	53631	84804.1	NA
Tes	P47226	Testin OS=Mus musculus OX=10090 GN=Tes PE=1 SV=1	0.73299	0.264629	11	204331	153873	198248	531175	610540	244166	488351	143671	67355.1
Top2b	Q64511	DNA topoisomerase 2-beta OS=Mus musculus OX=10090 GN=Top2b PE=1 SV=2	0.427932	0.380051	11	51340.4	NA	50597.4	74639.2	49494.4	116549	NA	20410.5	NA
Ube2v1	Q9CZY3	Ubiquitin-conjugating enzyme E2 variant 1 OS=Mus musculus OX=10090 GN=Ube2v1 PE=1 SV=1	0.423339	0.0546316	11	243922	296815	267146	481295	494126	542657	419576	231094	84496
Vwa8	Q8CC88	von Willebrand factor A domain-containing protein 8 OS=Mus musculus OX=10090 GN=Vwa8 PE=1 SV=2	0.864179	0.176844	11	78829	233643	156524	220679	342982	635618	689433	45153.9	NA
Abcc1	O35379	Multidrug resistance-associated protein 1 OS=Mus musculus OX=10090 GN=Abcc1 PE=1 SV=1	0.146065	0.874687	10	144064	136961	50525.9	219162	62307	273684	284505	169905	89932.5
Afap1	Q80YS6	Actin filament-associated protein 1 OS=Mus musculus OX=10090 GN=Afap1 PE=1 SV=1	-0.103984	0.639717	10	77901.9	104205	110254	98310.9	104354	194441	129708	64048.6	1.54074e+06
Agfg1	Q8K2K6	Arf-GAP domain and FG repeat-containing protein 1 OS=Mus musculus OX=10090 GN=Agfg1 PE=1 SV=2	0.0766831	0.856253	10	162885	185115	171969	332258	264389	191550	192330	37617.4	96827.9
Arf6	P62331	ADP-ribosylation factor 6 OS=Mus musculus OX=10090 GN=Arf6 PE=1 SV=2	1.46488	0.00508344	10	203069	171683	301178	555079	834833	1.31866e+06	391554	348557	257914
Arpc3	Q9JM76	Actin-related protein 2/3 complex subunit 3 OS=Mus musculus OX=10090 GN=Arpc3 PE=1 SV=3	1.58944	0.556548	10	16935	291871	472715	40437.5	579717	7.51548e+06	1.56954e+06	NA	NA
Cdc23	Q8BGZ4	Cell division cycle protein 23 homolog OS=Mus musculus OX=10090 GN=Cdc23 PE=1 SV=2	0.767732	0.0416823	10	147915	271674	276634	507375	485891	615752	251079	72888.5	14797.5
Cyb5r3	Q9DCN2	NADH-cytochrome b5 reductase 3 OS=Mus musculus OX=10090 GN=Cyb5r3 PE=1 SV=3	0.139347	0.617386	10	139080	245605	242215	225634	345699	392118	370069	388988	1.0889e+06
Dock11	A2AF47	Dedicator of cytokinesis protein 11 OS=Mus musculus OX=10090 GN=Dock11 PE=1 SV=1	-0.294307	0.245943	10	245508	341098	387789	245300	415495	478042	313050	109149	104229
Elavl1	P70372	ELAV-like protein 1 OS=Mus musculus OX=10090 GN=Elavl1 PE=1 SV=2	1.45865	0.00152888	10	168833	193208	292718	667654	937572	876285	692574	792362	223345
Fads1	Q920L1	Acyl-CoA (8-3)-desaturase OS=Mus musculus OX=10090 GN=Fads1 PE=1 SV=1	1.96606	0.0540159	10	242572	96253.2	88656.6	443268	459646	1.67641e+06	604138	234407	73962.4
Faf2	Q3TDN2	FAS-associated factor 2 OS=Mus musculus OX=10090 GN=Faf2 PE=1 SV=2	1.45896	0.192837	10	138760	NA	201830	305144	318496	372687	163983	180779	68769.5
H4c1; H4c11; H4c12; H4c14; H4c2; H4c3; H4c4; H4c6; H4c8; H4c9; H4f16; Hist1h4m	P62806	Histone H4 OS=Mus musculus OX=10090 GN=H4c1 PE=1 SV=2	0.590656	0.439231	10	102861	113893	121080	112825	160190	741604	354842	162754	NA
Hip1	Q8VD75	Huntingtin-interacting protein 1 OS=Mus musculus OX=10090 GN=Hip1 PE=1 SV=2	0.566015	0.270736	10	80357.9	83858.1	67433.4	104794	115218	337854	68189.2	52005.7	NA
Ldha	P06151	L-lactate dehydrogenase A chain OS=Mus musculus OX=10090 GN=Ldha PE=1 SV=3	0.597419	0.566173	10	51538.4	190488	60826.8	60040.9	198244	480779	373642	218564	505575
Nol9	Q3TZX8	Polynucleotide 5'-hydroxyl-kinase NOL9 OS=Mus musculus OX=10090 GN=Nol9 PE=1 SV=1	-0.392175	0.257953	10	344677	240212	423989	396385	332827	325711	189207	20698.5	NA
Nup107	Q8BH74	Nuclear pore complex protein Nup107 OS=Mus musculus OX=10090 GN=Nup107 PE=1 SV=1	-0.441337	0.562635	10	194706	157257	52784	127063	112655	NA	177146	NA	55692.5
Nup160	Q9Z0W3	Nuclear pore complex protein Nup160 OS=Mus musculus OX=10090 GN=Nup160 PE=1 SV=2	-0.914039	0.163917	10	559205	515466	458873	560549	405098	240883	404521	219278	15210.2
Ostc	Q78XF5	Oligosaccharyltransferase complex subunit OSTC OS=Mus musculus OX=10090 GN=Ostc PE=1 SV=1	1.202	0.0333438	10	189369	273714	256343	493105	603468	1.50427e+06	334843	242167	306408
Phldb1	Q6PDH0	Pleckstrin homology-like domain family B member 1 OS=Mus musculus OX=10090 GN=Phldb1 PE=1 SV=1	0.906693	0.0571269	10	39417.2	43980.4	55640.4	91989.8	83124.6	229969	72023.8	38804	NA
Rfc3	Q8R323	Replication factor C subunit 3 OS=Mus musculus OX=10090 GN=Rfc3 PE=1 SV=1	0.855565	0.274442	10	NA	63534.4	71267.6	101730	111006	100160	71039.7	47044	NA
Septin11	Q8C1B7	Septin-11 OS=Mus musculus OX=10090 GN=Septin11 PE=1 SV=4	0.348941	0.123357	10	145116	226584	215436	288693	315605	444407	210116	150543	272698
Smad2	Q62432	Mothers against decapentaplegic homolog 2 OS=Mus musculus OX=10090 GN=Smad2 PE=1 SV=2	-0.00623825	0.9887	10	139041	120009	213494	242942	261312	153258	271939	103969	117899
Unc45a	Q99KD5	Protein unc-45 homolog A OS=Mus musculus OX=10090 GN=Unc45a PE=1 SV=2	-0.26708	0.49893	10	109159	94360.8	100468	131593	71862.1	173750	84562.8	90785.4	49423.5
Usp10	P52479	Ubiquitin carboxyl-terminal hydrolase 10 OS=Mus musculus OX=10090 GN=Usp10 PE=1 SV=3	0.0319866	0.900846	10	248569	252741	211483	336474	265012	440598	291854	187905	124980
Zc3hav1	Q3UPF5	Zinc finger CCCH-type antiviral protein 1 OS=Mus musculus OX=10090 GN=Zc3hav1 PE=1 SV=1	NA	NA	10	NA	NA	NA	NA	NA	NA	NA	NA	NA
Actn1	Q7TPR4	Alpha-actinin-1 OS=Mus musculus OX=10090 GN=Actn1 PE=1 SV=1	NA	NA	9	NA	NA	NA	NA	NA	NA	NA	NA	NA
Ahr	P30561	Aryl hydrocarbon receptor OS=Mus musculus OX=10090 GN=Ahr PE=1 SV=3	2.00741	6.07e-05	9	68747.8	85510.9	82317.6	403591	404326	533265	59237.3	NA	NA
Arhgef1	Q61210	Rho guanine nucleotide exchange factor 1 OS=Mus musculus OX=10090 GN=Arhgef1 PE=1 SV=2	-0.659681	0.14575	9	213727	187559	168747	214797	117765	187678	164350	146264	32011.6
Atp6v0c	P63082	V-type proton ATPase 16 kDa proteolipid subunit OS=Mus musculus OX=10090 GN=Atp6v0c PE=1 SV=1	1.42934	0.116336	9	107511	172836	141799	187586	546294	1.38974e+06	336418	766856	940910
Bzw1	Q9CQC6	Basic leucine zipper and W2 domain-containing protein 1 OS=Mus musculus OX=10090 GN=Bzw1 PE=1 SV=1	0.462596	0.478645	9	819032	1.12605e+06	1.40866e+06	1.21517e+06	1.36114e+06	5.68677e+06	1.87903e+06	1.03439e+06	NA
Calm2	P0DP27	Calmodulin-2 OS=Mus musculus OX=10090 GN=Calm2 PE=1 SV=1	-0.449627	0.722214	9	250249	481454	543114	169304	171048	2.45444e+06	197027	140289	128738
Cd109	Q8R422	CD109 antigen OS=Mus musculus OX=10090 GN=Cd109 PE=1 SV=1	-0.443705	0.742736	9	380000	271653	278857	75179.4	212729	1.97936e+06	157938	NA	NA
Csrp2	P97314	Cysteine and glycine-rich protein 2 OS=Mus musculus OX=10090 GN=Csrp2 PE=1 SV=3	1.03779	0.0579337	9	55807.2	52229.7	145213	170997	195704	302846	78321.2	76705.5	34323.4
Exoc8	Q6PGF7	Exocyst complex component 8 OS=Mus musculus OX=10090 GN=Exoc8 PE=1 SV=1	-0.699184	0.0710953	9	40996.5	46897.3	86925.7	36393.8	NA	NA	NA	NA	NA
Hgsnat	Q3UDW8	Heparan-alpha-glucosaminide N-acetyltransferase OS=Mus musculus OX=10090 GN=Hgsnat PE=1 SV=2	0.707335	0.117411	9	177755	201475	153574	277198	323831	737932	202823	1.69448e+06	51360.9
Hook2	Q7TMK6	Protein Hook homolog 2 OS=Mus musculus OX=10090 GN=Hook2 PE=1 SV=3	0.437427	0.81878	9	136072	483582	540709	108728	299367	7.51054e+06	1.20256e+06	16216.4	121506
Ifit1	Q64282	Interferon-induced protein with tetratricopeptide repeats 1 OS=Mus musculus OX=10090 GN=Ifit1 PE=1 SV=2	0.24952	0.759319	9	98751	222470	109844	348074	282985	113886	122605	237590	1.39187e+06
Ighm	P01872	Immunoglobulin heavy constant mu OS=Mus musculus OX=10090 GN=Ighm PE=1 SV=2	-0.336786	0.209258	9	816428	691623	959104	1.01938e+06	807262	903918	715678	1.11399e+06	876422
Lpcat3	Q91V01	Lysophospholipid acyltransferase 5 OS=Mus musculus OX=10090 GN=Lpcat3 PE=1 SV=1	1.06165	0.142644	9	195832	117092	62316	324566	283143	391241	197659	361105	NA
Luzp1	Q8R4U7	Leucine zipper protein 1 OS=Mus musculus OX=10090 GN=Luzp1 PE=1 SV=2	0.405087	0.827127	9	44441.1	200974	198259	NA	109771	2.40806e+06	1.40456e+06	NA	47176.5
Mki67	E9PVX6	Proliferation marker protein Ki-67 OS=Mus musculus OX=10090 GN=Mki67 PE=1 SV=1	0.234436	0.466994	9	135261	110383	147832	238825	230181	180880	NA	NA	NA
Mtor	Q9JLN9	Serine/threonine-protein kinase mTOR OS=Mus musculus OX=10090 GN=Mtor PE=1 SV=2	0.165353	0.675539	9	65057.3	79451	81293.7	86389.4	NA	232676	102881	47203.4	NA
Ncaph	Q8C156	Condensin complex subunit 2 OS=Mus musculus OX=10090 GN=Ncaph PE=1 SV=1	-1.05871	0.138962	9	187152	243476	263818	226331	185419	NA	103377	113917	NA
Ndufs2	Q91WD5	NADH dehydrogenase [ubiquinone] iron-sulfur protein 2, mitochondrial OS=Mus musculus OX=10090 GN=Ndufs2 PE=1 SV=1	1.04667	0.0181486	9	38340.4	41336.6	80458	114809	128748	210405	79882.2	135944	NA
Osbp	Q3B7Z2	Oxysterol-binding protein 1 OS=Mus musculus OX=10090 GN=Osbp PE=1 SV=3	0.865216	0.0647625	9	90290.4	123857	106766	350393	199661	285424	130145	63955.9	NA
Pacs1	Q8K212	Phosphofurin acidic cluster sorting protein 1 OS=Mus musculus OX=10090 GN=Pacs1 PE=1 SV=2	-0.174699	0.744085	9	74971.9	82366.4	73306.2	126810	113577	NA	124850	63701.8	NA
Peak1	Q69Z38	Inactive tyrosine-protein kinase PEAK1 OS=Mus musculus OX=10090 GN=Peak1 PE=1 SV=4	-0.0321185	0.902796	9	64094.6	81434.4	77712.1	70372	89164.2	167300	NA	NA	NA
Ppp1r18	Q8BQ30	Phostensin OS=Mus musculus OX=10090 GN=Ppp1r18 PE=1 SV=1	-0.300318	0.182472	9	366318	430131	433609	385871	373264	702847	255311	97406.7	187674
Ric8a	Q3TIR3	Synembryn-A OS=Mus musculus OX=10090 GN=Ric8a PE=1 SV=2	-0.30008	0.466784	9	49202.6	46221.5	107444	82913.6	60385.1	72349.3	59157.1	37388.5	55044.6
Rpl35	Q6ZWV7	60S ribosomal protein L35 OS=Mus musculus OX=10090 GN=Rpl35 PE=1 SV=1	0.39673	0.0921458	9	762238	966337	1.01579e+06	1.16152e+06	1.68221e+06	2.41755e+06	1.47656e+06	1.2512e+06	821000
Rrp12	Q6P5B0	RRP12-like protein OS=Mus musculus OX=10090 GN=Rrp12 PE=1 SV=1	0.31161	0.357584	9	35718.4	45992.3	65073.7	51145.5	82102.8	NA	53357.1	NA	40694.3
Smarcc2	Q6PDG5	SWI/SNF complex subunit SMARCC2 OS=Mus musculus OX=10090 GN=Smarcc2 PE=1 SV=2	1.16221	0.000667931	9	83117.7	67889.3	96720	201651	270686	310101	NA	105205	NA
Smurf1	Q9CUN6	E3 ubiquitin-protein ligase SMURF1 OS=Mus musculus OX=10090 GN=Smurf1 PE=1 SV=2	0.189487	0.278465	9	651811	663981	784018	913948	922212	1.65178e+06	1.44779e+06	664260	571095
Snx1	Q9WV80	Sorting nexin-1 OS=Mus musculus OX=10090 GN=Snx1 PE=1 SV=1	NA	NA	9	NA	NA	NA	NA	NA	NA	NA	NA	NA
Srrt	Q99MR6	Serrate RNA effector molecule homolog OS=Mus musculus OX=10090 GN=Srrt PE=1 SV=1	-0.204771	0.599841	9	86110.5	64124.2	108241	120994	109666	81411.1	147592	42827.6	NA
Ssr1	Q9CY50	Translocon-associated protein subunit alpha OS=Mus musculus OX=10090 GN=Ssr1 PE=1 SV=1	0.545482	0.195679	9	119231	96153.4	94625.9	193560	278181	173308	NA	118511	NA
Vac14	Q80WQ2	Protein VAC14 homolog OS=Mus musculus OX=10090 GN=Vac14 PE=1 SV=1	-0.37637	0.00387681	9	78731.1	72696.5	96525.6	72020.2	89745.3	108123	122079	66324.2	34216.2
Vkorc1	Q9CRC0	Vitamin K epoxide reductase complex subunit 1 OS=Mus musculus OX=10090 GN=Vkorc1 PE=1 SV=1	0.955896	0.00571437	9	88398.6	124997	119741	248872	255175	420737	157122	178317	95498.7
Abcd3	P55096	ATP-binding cassette sub-family D member 3 OS=Mus musculus OX=10090 GN=Abcd3 PE=1 SV=2	0.600906	0.0541907	8	167094	242697	236095	366554	366739	687485	228046	199189	138134
Add1	Q9QYC0	Alpha-adducin OS=Mus musculus OX=10090 GN=Add1 PE=1 SV=2	1.14222	0.0464986	8	65057.8	69592.4	93343.7	278054	275386	164202	183466	198330	12508.8
Arhgap18	Q8K0Q5	Rho GTPase-activating protein 18 OS=Mus musculus OX=10090 GN=Arhgap18 PE=1 SV=1	1.02265	0.105448	8	78401.1	80401.3	140919	198007	169474	614168	190157	130197	NA
Cept1	Q8BGS7	Choline/ethanolaminephosphotransferase 1 OS=Mus musculus OX=10090 GN=Cept1 PE=1 SV=1	0.590788	0.0299117	8	166189	173653	255071	286421	417129	582344	207518	134081	183771
Chmp4b	Q9D8B3	Charged multivesicular body protein 4b OS=Mus musculus OX=10090 GN=Chmp4b PE=1 SV=2	1.22411	0.0544101	8	118837	189809	210203	365069	387195	1.18321e+06	429798	165653	386215
Cpt1a	P97742	Carnitine O-palmitoyltransferase 1, liver isoform OS=Mus musculus OX=10090 GN=Cpt1a PE=1 SV=4	1.37301	0.000903926	8	113840	97215.2	116736	399394	347114	448008	54923.5	71552.3	93278.3
Ctc1	Q5SUQ9	CST complex subunit CTC1 OS=Mus musculus OX=10090 GN=Ctc1 PE=1 SV=2	-0.174385	0.598774	8	80885.9	88735.2	72107.2	107580	106749	NA	96069.4	61922.6	NA
Dhx36	Q8VHK9	ATP-dependent DNA/RNA helicase DHX36 OS=Mus musculus OX=10090 GN=Dhx36 PE=1 SV=2	-0.0336035	0.948937	8	227636	185343	240950	387557	362107	186895	167472	42244.4	NA
Dnaaf5	B9EJR8	Dynein axonemal assembly factor 5 OS=Mus musculus OX=10090 GN=Dnaaf5 PE=1 SV=1	-0.645031	0.0321028	8	240648	235782	228960	199967	163565	287381	172749	112314	82884.9
Dock5	B2RY04	Dedicator of cytokinesis protein 5 OS=Mus musculus OX=10090 GN=Dock5 PE=1 SV=2	NA	NA	8	NA	NA	NA	NA	NA	NA	NA	NA	NA
Dynll1	P63168	Dynein light chain 1, cytoplasmic OS=Mus musculus OX=10090 GN=Dynll1 PE=1 SV=1	0.63947	0.00299002	8	117111	134266	147147	218303	290463	381627	NA	225850	NA
Eef2k	O08796	Eukaryotic elongation factor 2 kinase OS=Mus musculus OX=10090 GN=Eef2k PE=1 SV=1	0.172737	0.614275	8	189481	207308	140837	297647	223064	330172	156344	38642.6	NA
Gprc5a	Q8BHL4	Retinoic acid-induced protein 3 OS=Mus musculus OX=10090 GN=Gprc5a PE=1 SV=1	1.80618	0.111109	8	65369.2	76616.4	NA	117396	191707	1.02045e+06	69037.5	147892	48060.9
Heatr3	Q8BQM4	HEAT repeat-containing protein 3 OS=Mus musculus OX=10090 GN=Heatr3 PE=1 SV=1	-0.382479	0.0925201	8	154684	130546	210830	174041	149990	203701	249923	100441	NA
Higd1a	Q9JLR9	HIG1 domain family member 1A, mitochondrial OS=Mus musculus OX=10090 GN=Higd1a PE=1 SV=1	0.61969	0.162898	8	34021.8	60338.1	42962.8	63795.5	84080.9	165031	67013.3	51541	NA
Hnrnpd	Q60668	Heterogeneous nuclear ribonucleoprotein D0 OS=Mus musculus OX=10090 GN=Hnrnpd PE=1 SV=2	NA	NA	8	NA	NA	NA	NA	NA	NA	NA	NA	NA
Ipo11	Q8K2V6	Importin-11 OS=Mus musculus OX=10090 GN=Ipo11 PE=1 SV=1	0.920036	0.0802596	8	42014.2	67928	127871	134580	196595	258532	18757.1	NA	12601.8
Kif11	Q6P9P6	Kinesin-like protein KIF11 OS=Mus musculus OX=10090 GN=Kif11 PE=1 SV=1	0.155603	0.686877	8	110023	70026.1	128373	166938	176913	128056	50691.6	129013	NA
Lig3	P97386	DNA ligase 3 OS=Mus musculus OX=10090 GN=Lig3 PE=1 SV=2	-0.281335	0.626109	8	67925.1	53337.6	129152	131061	85598.3	NA	48011.5	69248.7	NA
Micall2	Q3TN34	MICAL-like protein 2 OS=Mus musculus OX=10090 GN=Micall2 PE=1 SV=1	0.420889	0.0695796	8	78597	104783	142462	174694	201275	221516	174603	59515.6	153256
Mrps25	Q9D125	28S ribosomal protein S25, mitochondrial OS=Mus musculus OX=10090 GN=Mrps25 PE=1 SV=1	-0.260773	0.626405	8	468816	730408	990401	385716	927737	1.52462e+06	718459	441662	NA
Nploc4	P60670	Nuclear protein localization protein 4 homolog OS=Mus musculus OX=10090 GN=Nploc4 PE=1 SV=3	0.173059	0.854584	8	111638	102245	NA	125585	129890	NA	107071	56593.9	NA
Osbpl3	Q9DBS9	Oxysterol-binding protein-related protein 3 OS=Mus musculus OX=10090 GN=Osbpl3 PE=1 SV=2	0.477664	0.180134	8	51435.4	86760.8	90717.1	111617	116326	232925	NA	30965.2	NA
Parvb	Q9ES46	Beta-parvin OS=Mus musculus OX=10090 GN=Parvb PE=1 SV=1	0.817507	0.027838	8	32920.4	31413.2	48291.9	63407.8	79962.7	NA	138455	NA	14522.8
Pdlim7	Q3TJD7	PDZ and LIM domain protein 7 OS=Mus musculus OX=10090 GN=Pdlim7 PE=1 SV=1	1.09112	0.023215	8	108027	124627	201746	285149	356651	714474	128085	136688	74409.7
Phb2	O35129	Prohibitin-2 OS=Mus musculus OX=10090 GN=Phb2 PE=1 SV=1	1.49511	0.21761	8	61297.8	26803.3	NA	37871.7	330445	379417	NA	142899	476953
Psmc4	P54775	26S proteasome regulatory subunit 6B OS=Mus musculus OX=10090 GN=Psmc4 PE=1 SV=2	0.332201	0.142293	8	192488	269302	279700	356938	361584	620179	238950	99629.5	130637
Rheb	Q921J2	GTP-binding protein Rheb OS=Mus musculus OX=10090 GN=Rheb PE=1 SV=1	0.175766	0.391359	8	354016	456015	362721	493637	646933	731166	287150	66312.5	116059
Rps15	P62843	40S ribosomal protein S15 OS=Mus musculus OX=10090 GN=Rps15 PE=1 SV=2	-0.717009	0.280177	8	874770	994378	459412	547685	386228	1.17686e+06	487070	2.77135e+06	176970
Rps28	P62858	40S ribosomal protein S28 OS=Mus musculus OX=10090 GN=Rps28 PE=1 SV=1	0.725032	0.244435	8	47476.1	77617.6	108514	100515	126420	393208	149396	13528.6	NA
Scyl2	Q8CFE4	SCY1-like protein 2 OS=Mus musculus OX=10090 GN=Scyl2 PE=1 SV=1	-0.69462	0.357382	8	153087	158314	179672	198886	209167	NA	121421	131415	NA
Sec22b	O08547	Vesicle-trafficking protein SEC22b OS=Mus musculus OX=10090 GN=Sec22b PE=1 SV=3	2.88268	0.0110444	8	40669	37402.5	16760.2	184127	239806	640852	218124	37038.9	NA
Senp3	Q9EP97	Sentrin-specific protease 3 OS=Mus musculus OX=10090 GN=Senp3 PE=1 SV=1	0.0319537	0.875445	8	65219.7	63022.3	54405.3	69746.9	81454	116389	93507.6	50958.5	NA
Sh3pxd2b	A2AAY5	SH3 and PX domain-containing protein 2B OS=Mus musculus OX=10090 GN=Sh3pxd2b PE=1 SV=1	0.240649	0.299903	8	173031	195280	183872	237740	253728	470033	43855	NA	72754.7
Slc33a1	Q99J27	Acetyl-coenzyme A transporter 1 OS=Mus musculus OX=10090 GN=Slc33a1 PE=1 SV=1	-0.11258	0.457308	8	164714	182780	194259	172228	222752	333748	63290	51931	18502.1
Srrm2	Q8BTI8	Serine/arginine repetitive matrix protein 2 OS=Mus musculus OX=10090 GN=Srrm2 PE=1 SV=3	-0.2858	0.292925	8	432797	366600	334229	342267	378075	625822	382040	NA	NA
Stat2	Q9WVL2	Signal transducer and activator of transcription 2 OS=Mus musculus OX=10090 GN=Stat2 PE=1 SV=1	1.0918	0.0770253	8	22502.4	41659.9	47369.9	72786.5	75601.4	216193	57954.5	NA	NA
Trio	Q0KL02	Triple functional domain protein OS=Mus musculus OX=10090 GN=Trio PE=1 SV=3	0.921203	0.265771	8	77570.8	26832.6	151068	197933	194683	153318	8069970	127965	NA
Triobp	Q99KW3	TRIO and F-actin-binding protein OS=Mus musculus OX=10090 GN=Triobp PE=1 SV=3	0.933474	0.676372	8	NA	194300	307514	NA	406082	6.05552e+06	3.37857e+06	NA	75986.6
Tubg1	P83887	Tubulin gamma-1 chain OS=Mus musculus OX=10090 GN=Tubg1 PE=1 SV=1	0.798368	0.100072	8	76507	167409	210277	306070	329418	388756	169645	217117	140002
Wapl	Q65Z40	Wings apart-like protein homolog OS=Mus musculus OX=10090 GN=Wapl PE=1 SV=2	-0.388318	0.6825	8	65335.5	54349.5	93952.1	128203	117648	NA	NA	NA	NA
Yars1	Q91WQ3	Tyrosine--tRNA ligase, cytoplasmic OS=Mus musculus OX=10090 GN=Yars1 PE=1 SV=3	0.0456508	0.918673	8	66494.7	161004	148574	164709	191530	153396	NA	71540.6	49710.8
Znf622	Q91VY9	Zinc finger protein 622 OS=Mus musculus OX=10090 GN=Znf622 PE=1 SV=1	-1.56419	0.208207	8	266066	326643	413925	303715	279268	NA	320711	192108	204042
Aars1	Q8BGQ7	Alanine--tRNA ligase, cytoplasmic OS=Mus musculus OX=10090 GN=Aars1 PE=1 SV=1	-0.905976	0.0769392	7	179651	331052	206688	134237	132951	289651	101765	83933.3	27120.1
Adprh	P54923	[Protein ADP-ribosylarginine] hydrolase OS=Mus musculus OX=10090 GN=Adprh PE=1 SV=1	1.26916	0.00323527	7	39341.4	58615.7	68684.1	133898	188225	243449	119929	76423.5	95624
Amfr	Q9R049	E3 ubiquitin-protein ligase AMFR OS=Mus musculus OX=10090 GN=Amfr PE=1 SV=2	0.703169	0.0895804	7	26994.7	36973.4	45491.3	78401.6	53851.7	128403	NA	31890.4	22111.3
Ano6	Q6P9J9	Anoctamin-6 OS=Mus musculus OX=10090 GN=Ano6 PE=1 SV=1	0.374018	0.0835021	7	42760.2	49607.8	58076.8	71644.9	76181.1	NA	64224.8	NA	NA
Atp6v1e1	P50518	V-type proton ATPase subunit E 1 OS=Mus musculus OX=10090 GN=Atp6v1e1 PE=1 SV=2	0.810705	0.0367279	7	1.00873e+06	1.37415e+06	1.35893e+06	2.00482e+06	2.80197e+06	5.00708e+06	1.74453e+06	624825	257154
Cav2	Q9WVC3	Caveolin-2 OS=Mus musculus OX=10090 GN=Cav2 PE=1 SV=1	1.71494	0.0121208	7	70830	88319.2	44178.1	228125	302579	391908	113008	328702	204880
Cdipt	Q8VDP6	CDP-diacylglycerol--inositol 3-phosphatidyltransferase OS=Mus musculus OX=10090 GN=Cdipt PE=1 SV=1	0.0934074	0.541827	7	299054	313546	446264	514001	480487	569282	139630	169080	62979.4
Cers2	Q924Z4	Ceramide synthase 2 OS=Mus musculus OX=10090 GN=Cers2 PE=1 SV=1	0.670173	0.0635448	7	178017	178758	236520	353303	319357	743663	298763	222870	NA
Chchd3	Q9CRB9	MICOS complex subunit Mic19 OS=Mus musculus OX=10090 GN=Chchd3 PE=1 SV=1	1.78052	0.105715	7	64214.8	19012	21984.3	172284	227090	76963.1	131744	45322.9	NA
Clasp2	Q8BRT1	CLIP-associating protein 2 OS=Mus musculus OX=10090 GN=Clasp2 PE=1 SV=1	NA	NA	7	NA	NA	NA	NA	NA	NA	NA	NA	NA
Col1a2	Q01149	Collagen alpha-2(I) chain OS=Mus musculus OX=10090 GN=Col1a2 PE=1 SV=2	0.531164	0.415935	7	64139.4	79709.4	68915.2	77103.6	99808.3	382272	151194	84704.7	NA
Dhcr7	O88455	7-dehydrocholesterol reductase OS=Mus musculus OX=10090 GN=Dhcr7 PE=1 SV=1	0.573247	0.0542658	7	199802	194967	159779	348878	338362	480500	57044.2	25960.2	NA
Erap1	Q9EQH2	Endoplasmic reticulum aminopeptidase 1 OS=Mus musculus OX=10090 GN=Erap1 PE=1 SV=2	-0.350967	0.32886	7	71554.3	74853.1	73755.8	90075.6	89835.8	NA	NA	NA	NA
Farsa	Q8C0C7	Phenylalanine--tRNA ligase alpha subunit OS=Mus musculus OX=10090 GN=Farsa PE=1 SV=1	0.102378	0.696416	7	75562.9	119276	88293.3	109724	126498	196263	184709	NA	NA
Fhl3	Q9R059	Four and a half LIM domains protein 3 OS=Mus musculus OX=10090 GN=Fhl3 PE=1 SV=2	0.230677	0.707471	7	73860.9	76202.9	158838	229102	176013	99097.9	42767.5	133603	52104.6
Galk2	Q68FH4	N-acetylgalactosamine kinase OS=Mus musculus OX=10090 GN=Galk2 PE=1 SV=1	0.915857	0.000828188	7	45251.9	59360.7	61109.7	124180	139219	176429	54405	49680.8	NA
H1-0	P10922	Histone H1.0 OS=Mus musculus OX=10090 GN=H1-0 PE=2 SV=4	1.74694	0.186934	7	45770.7	59215.5	68206.5	107190	121359	1.48676e+06	31531.4	96400	56187.2
Heatr5b	Q8C547	HEAT repeat-containing protein 5B OS=Mus musculus OX=10090 GN=Heatr5b PE=1 SV=3	0.0613393	0.634726	7	31830	29022.5	33112.8	34541.5	48992.9	56815.1	NA	NA	NA
Ipo13	Q8K0C1	Importin-13 OS=Mus musculus OX=10090 GN=Ipo13 PE=1 SV=1	-0.436936	0.333805	7	196615	234771	301724	237986	359290	181660	94793.3	131140	30500.6
Jak1	P52332	Tyrosine-protein kinase JAK1 OS=Mus musculus OX=10090 GN=Jak1 PE=1 SV=1	0.67538	0.0708832	7	61050.9	115664	83424.3	163098	190542	213622	133237	76557.4	NA
Kif15	Q6P9L6	Kinesin-like protein KIF15 OS=Mus musculus OX=10090 GN=Kif15 PE=1 SV=1	0.0964479	0.891752	7	53057.1	39166.3	44863.8	56599.2	30835.5	NA	134846	51179.9	NA
Larp4	Q8BWW4	La-related protein 4 OS=Mus musculus OX=10090 GN=Larp4 PE=1 SV=2	0.0856532	0.430788	7	63153.1	62886.6	78035.1	95105.7	86292.3	124851	114492	83704.5	70183.6
Lims1	Q99JW4	LIM and senescent cell antigen-like-containing domain protein 1 OS=Mus musculus OX=10090 GN=Lims1 PE=1 SV=3	1.00176	0.000721547	7	167042	195153	209757	403426	525608	716390	240192	292526	228147
Mpst	Q99J99	3-mercaptopyruvate sulfurtransferase OS=Mus musculus OX=10090 GN=Mpst PE=1 SV=4	0.964057	0.00493303	7	61853.2	64240.4	84988.8	138757	172389	289983	72734.3	72519.2	NA
Ncdn	Q9Z0E0	Neurochondrin OS=Mus musculus OX=10090 GN=Ncdn PE=1 SV=1	0.42949	0.541636	7	89518.6	144554	183927	164560	140531	695562	79178.7	146016	140586
Nr2f1	Q60632	COUP transcription factor 1 OS=Mus musculus OX=10090 GN=Nr2f1 PE=2 SV=2	1.10812	0.00555334	7	69007	86975.1	108056	190405	233241	404731	156905	35018.1	70236.4
Polr2b	Q8CFI7	DNA-directed RNA polymerase II subunit RPB2 OS=Mus musculus OX=10090 GN=Polr2b PE=1 SV=2	0.796437	0.17266	7	NA	NA	NA	80532.4	NA	NA	NA	NA	NA
Ppia	P17742	Peptidyl-prolyl cis-trans isomerase A OS=Mus musculus OX=10090 GN=Ppia PE=1 SV=2	-1.01747	0.141363	7	117427	310250	180694	128643	179502	NA	147417	131563	153046
Ppp1cb	P62141	Serine/threonine-protein phosphatase PP1-beta catalytic subunit OS=Mus musculus OX=10090 GN=Ppp1cb PE=1 SV=3	3.36785	0.00399084	7	NA	46789.7	33675.6	261647	358037	1.03751e+06	147769	60905.6	NA
Rab6a	P35279	Ras-related protein Rab-6A OS=Mus musculus OX=10090 GN=Rab6a PE=1 SV=4	1.66151	0.0207689	7	173093	280077	407442	743205	980315	2.37472e+06	562886	369567	194043
Rbbp7	Q60973	Histone-binding protein RBBP7 OS=Mus musculus OX=10090 GN=Rbbp7 PE=1 SV=1	2.09351	0.310494	7	NA	259721	121205	183672	169104	5.77336e+06	437581	130758	109583
Rcn2	Q8BP92	Reticulocalbin-2 OS=Mus musculus OX=10090 GN=Rcn2 PE=1 SV=1	-0.0552137	0.92383	7	173594	186486	155472	288176	109829	392257	NA	135623	NA
Rfc1	P35601	Replication factor C subunit 1 OS=Mus musculus OX=10090 GN=Rfc1 PE=1 SV=2	-0.509232	0.35936	7	45784.1	59623.3	53612.3	68710.2	61576.6	NA	NA	NA	NA
Rhbdd1	Q8BHC7	Rhomboid-related protein 4 OS=Mus musculus OX=10090 GN=Rhbdd1 PE=1 SV=1	NA	NA	7	NA	NA	NA	NA	NA	NA	NA	NA	NA
Slc38a10	Q5I012	Putative sodium-coupled neutral amino acid transporter 10 OS=Mus musculus OX=10090 GN=Slc38a10 PE=1 SV=2	0.836299	0.119283	7	21176.5	NA	41477.6	96089	83984.9	96664.4	NA	NA	NA
Slk	O54988	STE20-like serine/threonine-protein kinase OS=Mus musculus OX=10090 GN=Slk PE=1 SV=2	NA	NA	7	NA	NA	NA	NA	NA	NA	NA	NA	NA
Snap47	Q8R570	Synaptosomal-associated protein 47 OS=Mus musculus OX=10090 GN=Snap47 PE=1 SV=1	0.447829	0.787023	7	NA	287855	231406	NA	231329	907711	691949	NA	NA
Soat1	Q61263	Sterol O-acyltransferase 1 OS=Mus musculus OX=10090 GN=Soat1 PE=1 SV=2	1.14392	0.139546	7	23937.5	72906	87500.2	113860	123713	323668	75673.8	49722.2	NA
Srrm1	Q52KI8	Serine/arginine repetitive matrix protein 1 OS=Mus musculus OX=10090 GN=Srrm1 PE=1 SV=2	-1.13748	0.163426	7	229586	97021	211830	157364	124374	NA	232331	NA	NA
Stag2	O35638	Cohesin subunit SA-2 OS=Mus musculus OX=10090 GN=Stag2 PE=1 SV=3	0.0442206	0.939591	7	102120	82895.6	64078.3	105819	63772.2	NA	59937.4	37633.6	NA
Tbc1d5	Q80XQ2	TBC1 domain family member 5 OS=Mus musculus OX=10090 GN=Tbc1d5 PE=1 SV=2	-0.00841296	0.978225	7	76009.6	88191.1	153506	93754.6	172531	NA	113564	47461.7	57898.4
Tbc1d9b	Q5SVR0	TBC1 domain family member 9B OS=Mus musculus OX=10090 GN=Tbc1d9b PE=1 SV=1	0.26943	0.0873347	7	101820	81704.6	109405	145576	147127	NA	43380	56034.4	62016.8
Tex10	Q3URQ0	Testis-expressed protein 10 OS=Mus musculus OX=10090 GN=Tex10 PE=1 SV=1	-0.371776	0.319702	7	60908	69289.3	110746	53575.7	118737	NA	68053.5	50162.2	NA
Tmem120a	Q8C1E7	Ion channel TACAN OS=Mus musculus OX=10090 GN=Tmem120a PE=1 SV=1	0.640925	0.0989682	7	56721.9	31239.6	51647.1	77220	84929	146387	68844.6	44082.4	24340.8
Tmpo	Q61029	Lamina-associated polypeptide 2, isoforms beta/delta/epsilon/gamma OS=Mus musculus OX=10090 GN=Tmpo PE=1 SV=4	0.317687	0.0692206	7	NA	NA	48398	81626.9	77382.5	201186	86673.2	74077.2	NA
Tmpo	Q61029	Lamina-associated polypeptide 2, isoforms beta/delta/epsilon/gamma OS=Mus musculus OX=10090 GN=Tmpo PE=1 SV=4	0.971459	0.050282	7	NA	NA	48398	81626.9	77382.5	201186	86673.2	74077.2	NA
Tomm22	Q9CPQ3	Mitochondrial import receptor subunit TOM22 homolog OS=Mus musculus OX=10090 GN=Tomm22 PE=1 SV=3	0.541299	0.0722708	7	146298	184091	146798	333163	292078	346461	242507	182797	NA
Ube4a	E9Q735	Ubiquitin conjugation factor E4 A OS=Mus musculus OX=10090 GN=Ube4a PE=1 SV=1	-0.95843	0.0576953	7	96636.5	104107	130912	110910	58414.1	76655.5	43204.9	NA	20427.6
Ufl1	Q8CCJ3	E3 UFM1-protein ligase 1 OS=Mus musculus OX=10090 GN=Ufl1 PE=1 SV=2	0.65054	0.352071	7	34134.2	70714.8	113329	177000	177526	93169.9	193368	50583.8	105183
Vdac2	Q60930	Voltage-dependent anion-selective channel protein 2 OS=Mus musculus OX=10090 GN=Vdac2 PE=1 SV=2	1.1341	0.35459	7	23679.3	NA	NA	251779	199025	NA	64926.2	42132.3	28038.3
Xpo6	Q924Z6	Exportin-6 OS=Mus musculus OX=10090 GN=Xpo6 PE=1 SV=2	0.224641	0.603369	7	42099.8	43731.3	78571.4	79527.4	52965.9	151590	77946.8	44645.6	93319
Acsl5	Q8JZR0	Long-chain-fatty-acid--CoA ligase 5 OS=Mus musculus OX=10090 GN=Acsl5 PE=1 SV=1	1.07201	0.113916	6	78759.3	242390	168379	274062	399204	755373	399680	124845	64987.4
Akt1	P31750	RAC-alpha serine/threonine-protein kinase OS=Mus musculus OX=10090 GN=Akt1 PE=1 SV=2	-0.482886	0.464663	6	145780	167089	204003	212575	259403	NA	213338	NA	134439
Alg5	Q9DB25	Dolichyl-phosphate beta-glucosyltransferase OS=Mus musculus OX=10090 GN=Alg5 PE=1 SV=1	0.921601	0.17986	6	NA	86841.3	NA	116762	116830	318397	NA	591671	79515.3
Anapc5	Q8BTZ4	Anaphase-promoting complex subunit 5 OS=Mus musculus OX=10090 GN=Anapc5 PE=1 SV=1	-0.0853983	0.411053	6	154694	173141	175900	204692	207233	257295	101983	112222	NA
Ap2b1	Q9DBG3	AP-2 complex subunit beta OS=Mus musculus OX=10090 GN=Ap2b1 PE=1 SV=1	0.129696	0.458967	6	266266	273278	263793	307788	389372	580325	355273	55636.5	NA
Ap3m1	Q9JKC8	AP-3 complex subunit mu-1 OS=Mus musculus OX=10090 GN=Ap3m1 PE=1 SV=1	0.690428	0.000375256	6	94767.9	94845.5	127913	206648	236646	273372	121588	108861	NA
Arhgap22	Q8BL80	Rho GTPase-activating protein 22 OS=Mus musculus OX=10090 GN=Arhgap22 PE=1 SV=2	-0.57193	0.246554	6	134850	83005.1	72920.8	79740.2	62891.5	137091	125727	104089	214233
Arl2	Q9D0J4	ADP-ribosylation factor-like protein 2 OS=Mus musculus OX=10090 GN=Arl2 PE=1 SV=1	2.64269	0.00212188	6	22395.2	41091.1	38244.1	186681	246301	515778	58574.4	64134.3	19537.4
Ascc3	E9PZJ8	Activating signal cointegrator 1 complex subunit 3 OS=Mus musculus OX=10090 GN=Ascc3 PE=1 SV=1	NA	NA	6	NA	NA	NA	NA	NA	NA	NA	NA	NA
Carm1	Q9WVG6	Histone-arginine methyltransferase CARM1 OS=Mus musculus OX=10090 GN=Carm1 PE=1 SV=2	-0.841137	0.0299009	6	224064	223679	167839	153579	149630	176153	365740	194427	99830.7
Cdk1	P11440	Cyclin-dependent kinase 1 OS=Mus musculus OX=10090 GN=Cdk1 PE=1 SV=3	1.1563	0.045458	6	249985	157186	359998	496719	639057	1.3652e+06	306945	264898	283802
Cog1	Q9Z160	Conserved oligomeric Golgi complex subunit 1 OS=Mus musculus OX=10090 GN=Cog1 PE=1 SV=3	0.479898	0.0920852	6	195957	225362	264403	344109	353472	720482	230679	274420	140215
Cog5	Q8C0L8	Conserved oligomeric Golgi complex subunit 5 OS=Mus musculus OX=10090 GN=Cog5 PE=1 SV=3	-0.151821	0.154155	6	79163.4	79145.6	82236.9	82561.4	101829	123662	106441	80768.7	NA
Col4a1	P02463	Collagen alpha-1(IV) chain OS=Mus musculus OX=10090 GN=Col4a1 PE=1 SV=4	1.54905	0.0714549	6	39252.8	66252.4	70643.3	221424	436711	131714	NA	NA	NA
Cps1	Q8C196	Carbamoyl-phosphate synthase [ammonia], mitochondrial OS=Mus musculus OX=10090 GN=Cps1 PE=1 SV=2	0.0625559	0.884673	6	51929.5	126881	110358	95905.1	116204	205600	102753	63681	NA
Eci1	P42125	Enoyl-CoA delta isomerase 1, mitochondrial OS=Mus musculus OX=10090 GN=Eci1 PE=1 SV=2	1.88429	0.00304476	6	NA	NA	NA	93512.3	184711	257636	NA	60662.6	NA
Efr3a	Q8BG67	Protein EFR3 homolog A OS=Mus musculus OX=10090 GN=Efr3a PE=1 SV=1	-1.37793	0.00564267	6	215775	254660	208131	120837	90155.9	165457	191020	160568	17436.6
Eif3i	Q9QZD9	Eukaryotic translation initiation factor 3 subunit I OS=Mus musculus OX=10090 GN=Eif3i PE=1 SV=1	1.0061	0.00416065	6	25758.8	36005.2	34225.4	66364.3	87058.8	123158	NA	NA	58422.3
Eif3m	Q99JX4	Eukaryotic translation initiation factor 3 subunit M OS=Mus musculus OX=10090 GN=Eif3m PE=1 SV=1	0.35641	0.0502783	6	312228	367283	341822	469902	622320	778208	568161	318967	NA
Elp3	Q9CZX0	Elongator complex protein 3 OS=Mus musculus OX=10090 GN=Elp3 PE=1 SV=1	0.473123	0.0534039	6	28434.1	31310.5	29902.1	49032.6	47667.9	84288.8	57297.8	26015.6	NA
Emc1	Q8C7X2	ER membrane protein complex subunit 1 OS=Mus musculus OX=10090 GN=Emc1 PE=1 SV=1	-0.0279027	0.958674	6	73746.5	66008.7	NA	84942.3	81720	NA	104806	NA	43309.8
Etfa	Q99LC5	Electron transfer flavoprotein subunit alpha, mitochondrial OS=Mus musculus OX=10090 GN=Etfa PE=1 SV=2	0.445396	0.131069	6	19110.9	33427.1	29604.3	42658.3	54805.9	56508.3	NA	NA	NA
Exoc2	Q9D4H1	Exocyst complex component 2 OS=Mus musculus OX=10090 GN=Exoc2 PE=1 SV=1	0.223285	0.719388	6	49130.6	100381	222639	149527	206741	156344	225790	126129	101692
Fblim1	Q71FD7	Filamin-binding LIM protein 1 OS=Mus musculus OX=10090 GN=Fblim1 PE=1 SV=2	1.39488	0.000347053	6	38460.8	41104.8	46788.8	155173	134808	177911	NA	75650	NA
Fxr2	Q9WVR4	Fragile X mental retardation syndrome-related protein 2 OS=Mus musculus OX=10090 GN=Fxr2 PE=1 SV=1	NA	NA	6	NA	NA	NA	NA	NA	NA	NA	NA	NA
Gak	Q99KY4	Cyclin-G-associated kinase OS=Mus musculus OX=10090 GN=Gak PE=1 SV=2	1.08724	0.166412	6	78906.2	75750.5	34106.5	234699	184033	NA	77157.5	238428	NA
Gclm	O09172	Glutamate--cysteine ligase regulatory subunit OS=Mus musculus OX=10090 GN=Gclm PE=1 SV=1	0.37573	0.127016	6	44236.2	66863.1	75822.6	83926.2	106682	NA	144363	172383	154167
Glmn	Q8BZM1	Glomulin OS=Mus musculus OX=10090 GN=Glmn PE=1 SV=1	-0.302415	0.0617353	6	174001	185778	233079	213420	186392	279419	147854	128617	110179
Gna13	P27601	Guanine nucleotide-binding protein subunit alpha-13 OS=Mus musculus OX=10090 GN=Gna13 PE=1 SV=1	NA	NA	6	NA	NA	NA	NA	NA	NA	NA	NA	NA
Gnb1	P62874	Guanine nucleotide-binding protein G(I)/G(S)/G(T) subunit beta-1 OS=Mus musculus OX=10090 GN=Gnb1 PE=1 SV=3	-0.801067	0.603257	6	186557	193497	286481	20904.4	419689	616532	155443	206302	33448.7
Hnrnpll	Q921F4	Heterogeneous nuclear ribonucleoprotein L-like OS=Mus musculus OX=10090 GN=Hnrnpll PE=1 SV=3	-0.151652	0.387491	6	57052.9	62727.8	57277.9	72329.8	69363	NA	56581.9	30226.2	NA
Hpf1	Q8CFE2	Histone PARylation factor 1 OS=Mus musculus OX=10090 GN=Hpf1 PE=1 SV=1	1.55623	0.00940998	6	32128.6	52606.5	83027.5	215107	199661	229933	174307	120633	34539.3
Ilf3	Q9Z1X4	Interleukin enhancer-binding factor 3 OS=Mus musculus OX=10090 GN=Ilf3 PE=1 SV=2	-0.803351	0.12987	6	214537	286312	184729	201783	210321	139183	148734	96429.8	NA
Irgm1	Q60766	Immunity-related GTPase family M protein 1 OS=Mus musculus OX=10090 GN=Irgm1 PE=1 SV=1	0.851076	0.209558	6	NA	46266	NA	88344.7	126093	308539	143943	79015	NA
Itgb1	P09055	Integrin beta-1 OS=Mus musculus OX=10090 GN=Itgb1 PE=1 SV=1	-1.04824	0.169571	6	183867	214739	236732	256075	139387	NA	165106	426444	224594
Mboat7	Q8CHK3	Lysophospholipid acyltransferase 7 OS=Mus musculus OX=10090 GN=Mboat7 PE=1 SV=1	0.466596	0.357173	6	17968.1	19532.3	19503.6	40108	19418.6	64161.7	NA	NA	NA
Mfsd10	Q9D2V8	Major facilitator superfamily domain-containing protein 10 OS=Mus musculus OX=10090 GN=Mfsd10 PE=1 SV=1	0.533873	0.202445	6	68374.7	90907	95889.1	131778	117480	323269	89860.1	44240.4	35768.7
Mtdh	Q80WJ7	Protein LYRIC OS=Mus musculus OX=10090 GN=Mtdh PE=1 SV=1	0.185783	0.556207	6	104631	126026	98955.6	116771	159455	285326	130193	96676.9	NA
Myo1b	P46735	Unconventional myosin-Ib OS=Mus musculus OX=10090 GN=Myo1b PE=1 SV=3	-0.490061	0.477439	6	300710	329992	408311	222153	186872	974662	435837	154616	NA
Nvl	Q9DBY8	Nuclear valosin-containing protein-like OS=Mus musculus OX=10090 GN=Nvl PE=1 SV=1	1.02555	0.0727301	6	324865	506884	693467	822812	1.20435e+06	2.6898e+06	1.08606e+06	674166	NA
Nxf1	Q99JX7	Nuclear RNA export factor 1 OS=Mus musculus OX=10090 GN=Nxf1 PE=1 SV=3	0.552579	0.025753	6	57935.1	47635	52965.4	100468	108249	NA	27420.2	NA	121038
Pdia6	Q922R8	Protein disulfide-isomerase A6 OS=Mus musculus OX=10090 GN=Pdia6 PE=1 SV=3	-0.340982	0.730124	6	42312	195959	42640.4	50254.6	50781.9	188626	216559	173663	40535.4
Ptpn12	P35831	Tyrosine-protein phosphatase non-receptor type 12 OS=Mus musculus OX=10090 GN=Ptpn12 PE=1 SV=3	0.521026	0.265157	6	54518.7	39579.9	NA	63133.7	77455.2	94390.5	NA	40920.3	NA
Qrich1	Q3UA37	Transcriptional regulator QRICH1 OS=Mus musculus OX=10090 GN=Qrich1 PE=1 SV=1	1.69746	0.0706167	6	22237.8	21029.8	111474	147594	170701	195315	183895	NA	NA
Rasa2	P58069	Ras GTPase-activating protein 2 OS=Mus musculus OX=10090 GN=Rasa2 PE=1 SV=2	-0.442339	0.107802	6	113744	83736.2	121132	114968	93443.3	NA	69289.1	43071.1	NA
Rbm15	Q0VBL3	RNA-binding protein 15 OS=Mus musculus OX=10090 GN=Rbm15 PE=1 SV=1	-0.0592679	0.743994	6	80643.1	70300.6	76541.9	102921	91931.1	112179	57070.1	NA	NA
Rbm28	Q8CGC6	RNA-binding protein 28 OS=Mus musculus OX=10090 GN=Rbm28 PE=1 SV=4	-0.834436	0.00288158	6	152942	120877	157652	91052.3	117928	132454	NA	NA	43325.7
Rfc2	Q9WUK4	Replication factor C subunit 2 OS=Mus musculus OX=10090 GN=Rfc2 PE=1 SV=1	0.29107	0.491455	6	38804.1	58990.5	59858.6	88387.5	117503	NA	57301	NA	31984.2
Rnh1	Q91VI7	Ribonuclease inhibitor OS=Mus musculus OX=10090 GN=Rnh1 PE=1 SV=1	0.374778	0.357468	6	31724	55437.4	55092.5	55238.8	70513	NA	86720.6	50465.5	56513
Rpl37	Q9D823	60S ribosomal protein L37 OS=Mus musculus OX=10090 GN=Rpl37 PE=1 SV=3	0.810262	0.0480168	6	61316.6	118033	124375	178139	239982	314120	112857	37457.8	NA
Rplp1	P47955	60S acidic ribosomal protein P1 OS=Mus musculus OX=10090 GN=Rplp1 PE=1 SV=1	-0.0109931	0.993009	6	245584	106792	317967	653249	448707	NA	NA	314822	340854
Stat3	P42227	Signal transducer and activator of transcription 3 OS=Mus musculus OX=10090 GN=Stat3 PE=1 SV=2	1.13529	0.00610082	6	58340.5	66728.3	64371.4	193816	144365	262641	64087.5	899231	31737.6
Stk39	Q9Z1W9	STE20/SPS1-related proline-alanine-rich protein kinase OS=Mus musculus OX=10090 GN=Stk39 PE=1 SV=1	-0.0325028	0.929906	6	52652.6	52695.8	65541.9	66616.9	49466.6	142705	78067.1	94585.6	21205.7
Tamm41	Q3TUH1	Phosphatidate cytidylyltransferase, mitochondrial OS=Mus musculus OX=10090 GN=Tamm41 PE=1 SV=2	0.386081	0.722053	6	64786.7	167249	455586	159034	189034	1.01398e+06	518649	447196	NA
Ttc39b	Q8BYY4	Tetratricopeptide repeat protein 39B OS=Mus musculus OX=10090 GN=Ttc39b PE=1 SV=1	0.00317165	0.990819	6	75881.2	78891.3	75117.5	102962	75805.5	160460	100370	45182.6	NA
Ubac2	Q8R1K1	Ubiquitin-associated domain-containing protein 2 OS=Mus musculus OX=10090 GN=Ubac2 PE=1 SV=1	0.394493	0.0833061	6	57143.3	50188.6	61269.7	108353	87268	NA	73327.6	52939.5	NA
Utp14b	Q6EJB6	U3 small nucleolar RNA-associated protein 14 homolog B OS=Mus musculus OX=10090 GN=Utp14b PE=1 SV=2	0.232018	0.809481	6	563326	789240	895433	541400	650283	5.06863e+06	1226710	201063	NA
Vps26a	P40336	Vacuolar protein sorting-associated protein 26A OS=Mus musculus OX=10090 GN=Vps26a PE=1 SV=1	0.38161	0.179111	6	57166.5	89123.9	115947	116637	151726	204222	227428	95104.1	NA
Washc5	Q8C2E7	WASH complex subunit 5 OS=Mus musculus OX=10090 GN=Washc5 PE=1 SV=2	0.812769	0.137322	6	120232	66708.5	192929	223574	221131	469359	61677	89374.9	NA
Xrn2	Q9DBR1	5'-3' exoribonuclease 2 OS=Mus musculus OX=10090 GN=Xrn2 PE=1 SV=1	-0.0470304	0.847132	6	18580.7	25321.7	27056.6	35087.8	25340.5	35921.8	NA	NA	NA
Yipf5	Q9EQQ2	Protein YIPF5 OS=Mus musculus OX=10090 GN=Yipf5 PE=1 SV=1	0.503721	0.318342	6	NA	NA	NA	NA	NA	NA	NA	23734.6	NA
Acap2	Q6ZQK5	Arf-GAP with coiled-coil, ANK repeat and PH domain-containing protein 2 OS=Mus musculus OX=10090 GN=Acap2 PE=1 SV=2	NA	NA	5	NA	NA	NA	NA	NA	NA	NA	NA	NA
Anapc4	Q91W96	Anaphase-promoting complex subunit 4 OS=Mus musculus OX=10090 GN=Anapc4 PE=1 SV=1	-0.0181026	0.968966	5	140915	159110	114470	236230	205035	141192	82083	57131.3	NA
Arpc5	Q9CPW4	Actin-related protein 2/3 complex subunit 5 OS=Mus musculus OX=10090 GN=Arpc5 PE=1 SV=3	1.45643	0.384085	5	NA	120434	132186	71804.1	187731	2.63073e+06	498625	NA	NA
Babam2	Q8K3W0	BRISC and BRCA1-A complex member 2 OS=Mus musculus OX=10090 GN=Babam2 PE=1 SV=2	-0.271002	0.232383	5	NA	NA	NA	51286.9	NA	NA	58045.1	46566.4	NA
Cd209c	Q91ZW9	CD209 antigen-like protein C OS=Mus musculus OX=10090 GN=Cd209c PE=2 SV=1	0.172124	0.289988	5	1.82105e+06	2.17265e+06	3.1257e+06	3.05544e+06	3.76199e+06	4.25783e+06	3.49011e+06	2.70948e+06	57630.5
Cdc37	Q61081	Hsp90 co-chaperone Cdc37 OS=Mus musculus OX=10090 GN=Cdc37 PE=1 SV=1	-0.179034	0.314572	5	299753	257761	331467	353438	295296	467887	535227	NA	65176.3
Cdh13	Q9WTR5	Cadherin-13 OS=Mus musculus OX=10090 GN=Cdh13 PE=1 SV=2	0.120071	0.748414	5	60678.8	NA	NA	NA	NA	117576	NA	NA	NA
Col4a3	Q9QZS0	Collagen alpha-3(IV) chain OS=Mus musculus OX=10090 GN=Col4a3 PE=1 SV=2	1.84331	0.007156	5	NA	57191.3	36107.8	143645	188231	240147	NA	NA	NA
Cope	O89079	Coatomer subunit epsilon OS=Mus musculus OX=10090 GN=Cope PE=1 SV=3	1.10617	0.0625967	5	104351	189899	302360	359197	726091	634106	401477	412248	NA
Coro1c	Q9WUM4	Coronin-1C OS=Mus musculus OX=10090 GN=Coro1c PE=1 SV=2	0.164959	0.902401	5	29834.6	86999.7	68178.3	NA	22173.4	475423	97046.4	44004.6	NA
Ctsb	P10605	Cathepsin B OS=Mus musculus OX=10090 GN=Ctsb PE=1 SV=2	2.29375	0.00824116	5	NA	32371.1	63268.6	170987	187587	483857	NA	35861.3	NA
Cul2	Q9D4H8	Cullin-2 OS=Mus musculus OX=10090 GN=Cul2 PE=1 SV=2	0.0745822	0.83829	5	258733	128390	299970	263496	290814	420149	285263	144662	68991.6
Diaph2	O70566	Protein diaphanous homolog 2 OS=Mus musculus OX=10090 GN=Diaph2 PE=1 SV=2	0.496939	0.152576	5	124452	126150	155907	210051	192902	469735	341781	35250.7	NA
Dok1	P97465	Docking protein 1 OS=Mus musculus OX=10090 GN=Dok1 PE=1 SV=2	0.833532	0.185253	5	39332.1	72886.5	52254.1	168472	69834.4	NA	NA	80742.9	706515
Dpf2	Q61103	Zinc finger protein ubi-d4 OS=Mus musculus OX=10090 GN=Dpf2 PE=1 SV=1	0.407203	0.552596	5	76950.4	88964.2	81862.9	204867	222925	NA	158505	116368	NA
Ebp	P70245	3-beta-hydroxysteroid-Delta(8),Delta(7)-isomerase OS=Mus musculus OX=10090 GN=Ebp PE=1 SV=3	0.121291	0.818061	5	53196.8	83233.5	85428.3	156760	115207	NA	NA	84789.1	NA
Eefsec	Q9JHW4	Selenocysteine-specific elongation factor OS=Mus musculus OX=10090 GN=Eefsec PE=1 SV=2	-0.0610482	0.64647	5	49248.2	66988.7	65578	67231.5	76473.4	102544	73096.2	76043.8	52302.2
Ero1a	Q8R180	ERO1-like protein alpha OS=Mus musculus OX=10090 GN=Ero1a PE=1 SV=2	0.0490104	0.911319	5	39978	62326.1	64167	NA	NA	NA	134612	NA	NA
Fads3	Q9JJE7	Fatty acid desaturase 3 OS=Mus musculus OX=10090 GN=Fads3 PE=1 SV=2	0.576887	0.0392196	5	166432	197026	228885	332511	327881	632134	249232	146737	180736
Fen1	P39749	Flap endonuclease 1 OS=Mus musculus OX=10090 GN=Fen1 PE=1 SV=1	1.37896	0.000970966	5	50180.1	46019.9	76121	182358	175927	266700	115532	85164.6	100571
Fyco1	Q8VDC1	FYVE and coiled-coil domain-containing protein 1 OS=Mus musculus OX=10090 GN=Fyco1 PE=1 SV=1	-0.131348	0.860753	5	48701.8	NA	24954	29081.9	28211.1	NA	34458	NA	33971.4
Gatad2b	Q8VHR5	Transcriptional repressor p66-beta OS=Mus musculus OX=10090 GN=Gatad2b PE=1 SV=1	0.324749	0.536696	5	39383	27925.6	71974.8	98452.6	47110.2	92769.2	74728.1	NA	NA
Glg1	Q61543	Golgi apparatus protein 1 OS=Mus musculus OX=10090 GN=Glg1 PE=1 SV=1	0.70088	0.0436859	5	332088	385480	406153	680458	646216	1.40507e+06	677020	216942	NA
Glyr1	Q922P9	Putative oxidoreductase GLYR1 OS=Mus musculus OX=10090 GN=Glyr1 PE=1 SV=1	NA	NA	5	NA	NA	NA	NA	NA	NA	NA	NA	NA
Gsdme	Q9Z2D3	Gasdermin-E OS=Mus musculus OX=10090 GN=Gsdme PE=1 SV=1	1.06926	0.0816253	5	90100.4	134001	62813.8	298876	193371	335442	121129	55130.2	NA
Gtpbp4	Q99ME9	GTP-binding protein 4 OS=Mus musculus OX=10090 GN=Gtpbp4 PE=1 SV=3	-0.46042	0.347654	5	168190	182954	217935	243629	224771	130069	111440	210643	NA
Isg15	Q64339	Ubiquitin-like protein ISG15 OS=Mus musculus OX=10090 GN=Isg15 PE=1 SV=4	0.916767	0.427661	5	73130.6	201817	98420.7	131575	154133	1.33345e+06	520812	174697	136281
Kdm3b	Q6ZPY7	Lysine-specific demethylase 3B OS=Mus musculus OX=10090 GN=Kdm3b PE=1 SV=3	0.222261	0.112129	5	42593.3	43473.4	54606.2	58848.2	70208.3	107494	14369.9	NA	NA
Kif2c	Q922S8	Kinesin-like protein KIF2C OS=Mus musculus OX=10090 GN=Kif2c PE=1 SV=1	NA	NA	5	NA	NA	NA	NA	NA	NA	NA	NA	NA
Kifc1	Q9QWT9	Kinesin-like protein KIFC1 OS=Mus musculus OX=10090 GN=Kifc1 PE=1 SV=2	-0.796223	0.21497	5	109012	80158.6	92695.6	41150.9	56249.5	184884	89925.5	NA	85361.1
Kpna1	Q60960	Importin subunit alpha-5 OS=Mus musculus OX=10090 GN=Kpna1 PE=1 SV=2	NA	NA	5	NA	NA	NA	NA	NA	NA	NA	NA	NA
Krtcap2	Q5RL79	Keratinocyte-associated protein 2 OS=Mus musculus OX=10090 GN=Krtcap2 PE=1 SV=2	1.14553	0.0127777	5	41354.3	51080.9	58678.8	113559	122028	267962	84783.4	67079.3	NA
Leprot	O89013	Leptin receptor gene-related protein OS=Mus musculus OX=10090 GN=Leprot PE=1 SV=1	1.08144	0.0480354	5	NA	NA	NA	NA	58538.4	174728	NA	45601.6	NA
Lgals1	P16045	Galectin-1 OS=Mus musculus OX=10090 GN=Lgals1 PE=1 SV=3	-1.64637	0.00264026	5	215829	220376	326482	NA	135156	100215	414252	249548	126773
Lrch3	Q8BVU0	DISP complex protein LRCH3 OS=Mus musculus OX=10090 GN=Lrch3 PE=1 SV=3	NA	NA	5	NA	NA	NA	NA	NA	NA	NA	NA	NA
Lrsam1	Q80ZI6	E3 ubiquitin-protein ligase LRSAM1 OS=Mus musculus OX=10090 GN=Lrsam1 PE=1 SV=1	-0.334642	0.798517	5	55337.3	42692	77083.7	NA	NA	NA	55544.5	177900	48328.1
Magt1	Q9CQY5	Magnesium transporter protein 1 OS=Mus musculus OX=10090 GN=Magt1 PE=1 SV=1	0.14887	0.630783	5	165758	276892	177160	241802	301976	419890	208683	NA	NA
Map4k4	P97820	Mitogen-activated protein kinase kinase kinase kinase 4 OS=Mus musculus OX=10090 GN=Map4k4 PE=1 SV=1	0.408147	0.0210089	5	43159.7	47425.3	47806.3	77782.5	74383.9	109340	NA	NA	NA
Mapk3	Q63844	Mitogen-activated protein kinase 3 OS=Mus musculus OX=10090 GN=Mapk3 PE=1 SV=5	0.652606	0.0141625	5	162393	190414	276579	373076	400808	614736	447098	39223.9	NA
Mast3	Q3U214	Microtubule-associated serine/threonine-protein kinase 3 OS=Mus musculus OX=10090 GN=Mast3 PE=1 SV=3	0.975655	0.65649	5	2.8377e+06	1.64479e+07	15904004	3.0093e+06	1.44961e+07	3.58054e+08	95885284	NA	NA
Mbnl1	Q9JKP5	Muscleblind-like protein 1 OS=Mus musculus OX=10090 GN=Mbnl1 PE=1 SV=1	0.783367	0.00119728	5	127929	118593	157431	269404	286670	436271	313267	324437	151617
Mtch1	Q791T5	Mitochondrial carrier homolog 1 OS=Mus musculus OX=10090 GN=Mtch1 PE=1 SV=1	0.702532	0.0202943	5	26895	23756.2	23457.9	NA	47925.5	79305.1	NA	NA	NA
Myo6	Q64331	Unconventional myosin-VI OS=Mus musculus OX=10090 GN=Myo6 PE=1 SV=1	1.27974	0.0516159	5	12484.6	16978.1	NA	NA	NA	118240	NA	NA	NA
Nab2	Q61127	NGFI-A-binding protein 2 OS=Mus musculus OX=10090 GN=Nab2 PE=1 SV=2	0.812531	0.00155187	5	150756	171496	180669	377957	353527	523976	226235	156901	63080.5
Nop2	Q922K7	Probable 28S rRNA (cytosine-C(5))-methyltransferase OS=Mus musculus OX=10090 GN=Nop2 PE=1 SV=1	0.168594	0.552223	5	101520	108615	130031	115733	159690	304780	193486	194746	47297.6
Nsdhl	Q9R1J0	Sterol-4-alpha-carboxylate 3-dehydrogenase, decarboxylating OS=Mus musculus OX=10090 GN=Nsdhl PE=1 SV=1	1.90697	0.00225279	5	NA	NA	NA	111672	111721	251796	76546.4	38286	NA
Oga	Q9EQQ9	Protein O-GlcNAcase OS=Mus musculus OX=10090 GN=Oga PE=1 SV=2	0.565809	0.34627	5	62627.4	63722.8	86062.3	81960.7	102420	367141	173770	18791.6	NA
Opa1	P58281	Dynamin-like 120 kDa protein, mitochondrial OS=Mus musculus OX=10090 GN=Opa1 PE=1 SV=1	0.444659	0.635355	5	99881.2	99798.3	93107.9	102206	86227.1	734541	264371	98051	NA
Osbpl8	B9EJ86	Oxysterol-binding protein-related protein 8 OS=Mus musculus OX=10090 GN=Osbpl8 PE=1 SV=1	0.792371	0.122821	5	33967.7	58168.5	92769.7	123950	98637.2	215491	73957.3	35577.8	NA
P4ha2	Q60716	Prolyl 4-hydroxylase subunit alpha-2 OS=Mus musculus OX=10090 GN=P4ha2 PE=1 SV=1	0.472511	0.415366	5	49871.6	75568.2	NA	89467.8	81035.6	NA	31643.9	81896.1	70601.6
Palm	Q9Z0P4	Paralemmin-1 OS=Mus musculus OX=10090 GN=Palm PE=1 SV=1	-1.27	0.0542276	5	189588	98100.1	133997	40849.2	98591.1	NA	NA	NA	35160.8
Pkn2	Q8BWW9	Serine/threonine-protein kinase N2 OS=Mus musculus OX=10090 GN=Pkn2 PE=1 SV=3	NA	NA	5	NA	NA	NA	NA	NA	NA	NA	NA	NA
Plxnb2	B2RXS4	Plexin-B2 OS=Mus musculus OX=10090 GN=Plxnb2 PE=1 SV=1	0.861383	0.0476189	5	51350.9	NA	NA	94259	79318.9	133653	87202.4	NA	NA
Pml	Q60953	Protein PML OS=Mus musculus OX=10090 GN=Pml PE=1 SV=3	0.835494	0.178431	5	94552.4	81271.3	41541.3	181475	123847	223300	62633.2	55279.3	NA
Ppp2r5c	Q60996	Serine/threonine-protein phosphatase 2A 56 kDa regulatory subunit gamma isoform OS=Mus musculus OX=10090 GN=Ppp2r5c PE=1 SV=2	0.0399106	0.83239	5	544645	716999	789401	942445	775888	1.26734e+06	683018	350928	155845
Ppp3ca	P63328	Serine/threonine-protein phosphatase 2B catalytic subunit alpha isoform OS=Mus musculus OX=10090 GN=Ppp3ca PE=1 SV=1	0.302291	0.708289	5	796347	942452	982275	801717	888380	5.36966e+06	1.35838e+06	143884	103501
Praf2	Q9JIG8	PRA1 family protein 2 OS=Mus musculus OX=10090 GN=Praf2 PE=1 SV=1	1.04864	0.102928	5	38252.7	90721.6	38990.5	95708.5	165304	209457	81970.1	105889	67200.3
Prdx1	P35700	Peroxiredoxin-1 OS=Mus musculus OX=10090 GN=Prdx1 PE=1 SV=1	-0.443663	0.201725	5	148801	279006	202064	152492	215981	280125	283988	236169	70812
Rab18	P35293	Ras-related protein Rab-18 OS=Mus musculus OX=10090 GN=Rab18 PE=1 SV=2	1.50003	0.0335928	5	NA	NA	46843.4	62366	96729.5	196890	NA	NA	NA
Rab5a	Q9CQD1	Ras-related protein Rab-5A OS=Mus musculus OX=10090 GN=Rab5a PE=1 SV=1	2.2642	0.00643429	5	55688.8	98452.3	97118.3	277719	687261	855701	179980	67312.2	76804.2
Rad21	Q61550	Double-strand-break repair protein rad21 homolog OS=Mus musculus OX=10090 GN=Rad21 PE=1 SV=3	0.463023	0.253297	5	213313	195854	178713	313383	257909	669403	NA	NA	10323.3
Rhog	P84096	Rho-related GTP-binding protein RhoG OS=Mus musculus OX=10090 GN=Rhog PE=1 SV=1	1.43114	0.0130658	5	NA	25992.4	27461	54498.8	107080	168555	NA	NA	NA
Riok2	Q9CQS5	Serine/threonine-protein kinase RIO2 OS=Mus musculus OX=10090 GN=Riok2 PE=1 SV=1	-0.619406	0.11043	5	33711.4	44728.2	56829.5	46980.8	27964.4	49773.9	34282.1	NA	NA
Sar1a	P36536	GTP-binding protein SAR1a OS=Mus musculus OX=10090 GN=Sar1a PE=1 SV=1	1.86448	0.0145479	5	NA	50188.4	46545.7	119493	167580	387001	NA	97555.6	NA
Sbf1	Q6ZPE2	Myotubularin-related protein 5 OS=Mus musculus OX=10090 GN=Sbf1 PE=1 SV=2	0.0606587	0.550188	5	49105.3	52079.9	52719.8	67909.7	68662	NA	NA	NA	47562.9
Sf3a1	Q8K4Z5	Splicing factor 3A subunit 1 OS=Mus musculus OX=10090 GN=Sf3a1 PE=1 SV=1	NA	NA	5	NA	NA	NA	NA	NA	NA	NA	NA	NA
Sgpp1	Q9JI99	Sphingosine-1-phosphate phosphatase 1 OS=Mus musculus OX=10090 GN=Sgpp1 PE=1 SV=1	NA	NA	5	NA	NA	NA	NA	NA	NA	NA	NA	NA
Slc25a1	Q8JZU2	Tricarboxylate transport protein, mitochondrial OS=Mus musculus OX=10090 GN=Slc25a1 PE=1 SV=1	1.19778	0.00095041	5	61119.1	82831.9	75419.8	191329	223744	297856	147250	266445	NA
Sltm	Q8CH25	SAFB-like transcription modulator OS=Mus musculus OX=10090 GN=Sltm PE=1 SV=1	-1.11086	0.0626326	5	87306.6	133825	114288	100464	NA	NA	222039	51170.8	NA
Sp1	O89090	Transcription factor Sp1 OS=Mus musculus OX=10090 GN=Sp1 PE=1 SV=2	-0.391384	0.697	5	95204.2	147512	NA	176944	NA	NA	326687	NA	NA
Spata5	Q3UMC0	ATPase family protein 2 homolog OS=Mus musculus OX=10090 GN=Spata5 PE=1 SV=2	NA	NA	5	NA	NA	NA	NA	NA	NA	NA	NA	NA
Srp54	P14576	Signal recognition particle 54 kDa protein OS=Mus musculus OX=10090 GN=Srp54 PE=1 SV=2	-0.0400051	0.959397	5	534050	681526	795483	472857	514465	3.0301e+06	895985	165120	NA
Sugt1	Q9CX34	Protein SGT1 homolog OS=Mus musculus OX=10090 GN=Sugt1 PE=1 SV=3	0.959823	0.044749	5	153882	195973	312735	482558	771085	516050	301263	NA	NA
Thada	A8C756	Thyroid adenoma-associated protein homolog OS=Mus musculus OX=10090 GN=Thada PE=1 SV=1	-0.264985	0.366145	5	170420	135320	213959	230067	172517	198243	95119.3	117084	198907
Tmpo	Q61033	Lamina-associated polypeptide 2, isoforms alpha/zeta OS=Mus musculus OX=10090 GN=Tmpo PE=1 SV=4	0.317687	0.0692206	5	81955.7	84384.2	98923.4	145223	125198	201550	73847.5	87063	NA
Tmpo	Q61033	Lamina-associated polypeptide 2, isoforms alpha/zeta OS=Mus musculus OX=10090 GN=Tmpo PE=1 SV=4	0.971459	0.050282	5	81955.7	84384.2	98923.4	145223	125198	201550	73847.5	87063	NA
Ttc27	Q8CD92	Tetratricopeptide repeat protein 27 OS=Mus musculus OX=10090 GN=Ttc27 PE=1 SV=2	-0.137751	0.616393	5	119732	127891	215970	198209	144717	239536	161929	96502.6	NA
Ttc30a2	A2AKQ8	Tetratricopeptide repeat protein 30A2 OS=Mus musculus OX=10090 GN=Ttc30a2 PE=1 SV=1	-0.0334752	0.859409	5	548965	568591	871045	831890	715203	1.17933e+06	618185	442560	NA
Tubgcp3	P58854	Gamma-tubulin complex component 3 OS=Mus musculus OX=10090 GN=Tubgcp3 PE=1 SV=2	NA	NA	5	NA	NA	NA	NA	NA	NA	NA	NA	NA
Tut7	Q5BLK4	Terminal uridylyltransferase 7 OS=Mus musculus OX=10090 GN=Tut7 PE=1 SV=3	0.104615	0.917315	5	47100.2	22641.7	181008	96729.9	131515	NA	390647	115981	39910.1
Ubxn1	Q922Y1	UBX domain-containing protein 1 OS=Mus musculus OX=10090 GN=Ubxn1 PE=1 SV=1	0.254869	0.572685	5	59740.6	120762	148200	145428	225636	153158	92711.5	74437.5	33232.2
Vcl	Q64727	Vinculin OS=Mus musculus OX=10090 GN=Vcl PE=1 SV=4	-0.0474737	0.9505	5	24704.4	89595.6	41416.6	NA	NA	NA	NA	40778.5	NA
Vps16	Q920Q4	Vacuolar protein sorting-associated protein 16 homolog OS=Mus musculus OX=10090 GN=Vps16 PE=1 SV=3	-0.159902	0.78161	5	126448	81228.6	91349.4	164029	145122	78206.2	170835	67452.3	21806.6
Zc3h18	Q0P678	Zinc finger CCCH domain-containing protein 18 OS=Mus musculus OX=10090 GN=Zc3h18 PE=1 SV=1	-0.741997	0.0819284	5	81670.8	81845.9	84993.1	66361.8	90984.6	NA	NA	NA	33453.8
Abce1	P61222	ATP-binding cassette sub-family E member 1 OS=Mus musculus OX=10090 GN=Abce1 PE=1 SV=1	0.308112	0.392832	4	85628	119716	102969	123566	140902	318337	282809	445723	NA
Arfgef2	A2A5R2	Brefeldin A-inhibited guanine nucleotide-exchange protein 2 OS=Mus musculus OX=10090 GN=Arfgef2 PE=1 SV=1	-0.0443819	0.801096	4	82184.6	71345.6	105180	118770	99793.6	131273	12450.7	NA	NA
Atg4b	Q8BGE6	Cysteine protease ATG4B OS=Mus musculus OX=10090 GN=Atg4b PE=1 SV=2	-0.0458094	0.926864	4	76173.3	39932.7	NA	NA	53145	139338	4.04571e+06	74281.6	NA
Atg7	Q9D906	Ubiquitin-like modifier-activating enzyme ATG7 OS=Mus musculus OX=10090 GN=Atg7 PE=1 SV=1	-0.0667577	0.896213	4	60404.2	62411.7	105809	125603	118021	64801.5	54794.8	42242.5	10803.7
Atp5mf	P56135	ATP synthase subunit f, mitochondrial OS=Mus musculus OX=10090 GN=Atp5mf PE=1 SV=3	0.14655	0.542702	4	NA	NA	NA	NA	NA	NA	NA	NA	80964.5
C1qbp	O35658	Complement component 1 Q subcomponent-binding protein, mitochondrial OS=Mus musculus OX=10090 GN=C1qbp PE=1 SV=1	NA	NA	4	NA	NA	NA	NA	NA	NA	NA	NA	NA
C4b	P01029	Complement C4-B OS=Mus musculus OX=10090 GN=C4b PE=1 SV=3	-0.306855	0.42224	4	113576	163380	252449	225092	148976	204194	171568	135037	153073
Cavin3	Q91VJ2	Caveolae-associated protein 3 OS=Mus musculus OX=10090 GN=Cavin3 PE=1 SV=1	-0.157213	0.57365	4	25950.6	30597.2	33825.9	37134.8	44523.2	32412.2	NA	NA	NA
Cep162	Q6ZQ06	Centrosomal protein of 162 kDa OS=Mus musculus OX=10090 GN=Cep162 PE=1 SV=2	-2.79775	0.100918	4	1.16053e+06	1.09421e+06	934186	453459	504688	NA	2.21926e+06	625611	NA
Cgnl1	Q6AW69	Cingulin-like protein 1 OS=Mus musculus OX=10090 GN=Cgnl1 PE=1 SV=2	0.243583	0.784819	4	NA	NA	NA	NA	NA	235523	NA	NA	17435.2
Cpsf2	O35218	Cleavage and polyadenylation specificity factor subunit 2 OS=Mus musculus OX=10090 GN=Cpsf2 PE=1 SV=1	-0.00624315	0.990182	4	82429	65889.9	38916.7	94630.9	77688.6	NA	72886.9	55456.3	40936.5
Crtap	Q9CYD3	Cartilage-associated protein OS=Mus musculus OX=10090 GN=Crtap PE=1 SV=3	1.04702	0.078263	4	40590.7	110745	95525.8	230855	175231	259086	44863.5	109985	33398.6
Cyfip1	Q7TMB8	Cytoplasmic FMR1-interacting protein 1 OS=Mus musculus OX=10090 GN=Cyfip1 PE=1 SV=1	-0.203017	0.671254	4	62421.4	83677	62244	53958	61919.9	176516	145781	38885.6	NA
Dad1	P61804	Dolichyl-diphosphooligosaccharide--protein glycosyltransferase subunit DAD1 OS=Mus musculus OX=10090 GN=Dad1 PE=1 SV=3	0.927716	0.095045	4	557818	645723	387456	999674	1.05751e+06	2.51424e+06	500615	610675	493970
Ddr2	Q62371	Discoidin domain-containing receptor 2 OS=Mus musculus OX=10090 GN=Ddr2 PE=1 SV=2	2.08202	0.0840659	4	16018.3	14982.2	11868.1	NA	NA	NA	NA	NA	NA
Ddx27	Q921N6	Probable ATP-dependent RNA helicase DDX27 OS=Mus musculus OX=10090 GN=Ddx27 PE=1 SV=3	0.743064	0.0403685	4	101696	117475	206119	271385	262536	448356	134657	83679.1	44772.2
Eif2b5	Q8CHW4	Translation initiation factor eIF-2B subunit epsilon OS=Mus musculus OX=10090 GN=Eif2b5 PE=1 SV=1	-0.0984902	0.145571	4	293362	301369	363006	340996	388353	546349	443531	213240	148306
Ercc6l	Q8BHK9	DNA excision repair protein ERCC-6-like OS=Mus musculus OX=10090 GN=Ercc6l PE=1 SV=1	-0.31576	0.432978	4	132844	72768	177946	141110	109448	159817	166296	127954	NA
Fhl2	O70433	Four and a half LIM domains protein 2 OS=Mus musculus OX=10090 GN=Fhl2 PE=1 SV=1	2.57643	0.203325	4	NA	116707	119041	97037.9	345114	4.49725e+06	552869	NA	NA
Glud1	P26443	Glutamate dehydrogenase 1, mitochondrial OS=Mus musculus OX=10090 GN=Glud1 PE=1 SV=1	0.310483	0.109141	4	61326.2	77456.6	81016.4	95090.3	117469	181797	101565	NA	NA
Gps1	Q99LD4	COP9 signalosome complex subunit 1 OS=Mus musculus OX=10090 GN=Gps1 PE=1 SV=1	-0.277141	0.171825	4	39840.7	37227.9	40862.3	47293.2	39989.9	NA	NA	NA	NA
Hacd2	Q9D3B1	Very-long-chain (3R)-3-hydroxyacyl-CoA dehydratase 2 OS=Mus musculus OX=10090 GN=Hacd2 PE=1 SV=1	1.03448	0.0138068	4	47956.9	47618.7	58465.6	175232	116484	155545	70335.8	37157.8	NA
Hectd3	Q3U487	E3 ubiquitin-protein ligase HECTD3 OS=Mus musculus OX=10090 GN=Hectd3 PE=1 SV=2	0.456772	0.00479454	4	71065.5	65952.9	84481.9	117365	149917	160972	35591.8	16657.5	NA
Ints3	Q7TPD0	Integrator complex subunit 3 OS=Mus musculus OX=10090 GN=Ints3 PE=1 SV=2	NA	NA	4	NA	NA	NA	NA	NA	NA	NA	NA	NA
Kif23	E9Q5G3	Kinesin-like protein KIF23 OS=Mus musculus OX=10090 GN=Kif23 PE=1 SV=1	-0.239141	0.599277	4	39365.9	40373.8	53209.6	44810.7	30474.7	NA	NA	NA	NA
Kifap3	P70188	Kinesin-associated protein 3 OS=Mus musculus OX=10090 GN=Kifap3 PE=1 SV=1	NA	NA	4	NA	NA	NA	NA	NA	NA	NA	NA	NA
Lmf2	Q8C3X8	Lipase maturation factor 2 OS=Mus musculus OX=10090 GN=Lmf2 PE=1 SV=1	0.100237	0.847575	4	16389.3	NA	34326.6	39204.9	44227.6	60239.4	36337.8	NA	NA
Loxl1	P97873	Lysyl oxidase homolog 1 OS=Mus musculus OX=10090 GN=Loxl1 PE=2 SV=3	1.1149	0.0317842	4	25683.4	36240.3	52696.4	82132	85315.1	196752	46021	NA	NA
Loxl3	Q9Z175	Lysyl oxidase homolog 3 OS=Mus musculus OX=10090 GN=Loxl3 PE=1 SV=2	1.76714	0.000397158	4	8868.13	6853.55	9822.54	39183.8	38119.9	43609.2	NA	NA	NA
Lrrfip1	Q3UZ39	Leucine-rich repeat flightless-interacting protein 1 OS=Mus musculus OX=10090 GN=Lrrfip1 PE=1 SV=2	-0.107808	0.944647	4	75417.7	109498	241367	NA	62810.1	1.39421e+06	202815	36762.1	NA
Lrrk2	Q5S006	Leucine-rich repeat serine/threonine-protein kinase 2 OS=Mus musculus OX=10090 GN=Lrrk2 PE=1 SV=2	-0.393452	0.462306	4	38705.4	62147.5	28317.2	53407.5	36460.1	42705	41701.7	NA	NA
Ltv1	Q6NSQ7	Protein LTV1 homolog OS=Mus musculus OX=10090 GN=Ltv1 PE=1 SV=2	-0.40435	0.435035	4	56335.6	59058.1	NA	44554.6	NA	100379	679362	48251.1	141303
Maoa	Q64133	Amine oxidase [flavin-containing] A OS=Mus musculus OX=10090 GN=Maoa PE=1 SV=3	0.352511	0.492173	4	55170.1	117790	60820.6	82118.9	123804	223878	161526	39523.1	NA
Mark2	Q05512	Serine/threonine-protein kinase MARK2 OS=Mus musculus OX=10090 GN=Mark2 PE=1 SV=3	0.647343	0.200915	4	23005.4	NA	30535.3	56247.2	55281.6	121305	NA	NA	NA
Mlec	Q6ZQI3	Malectin OS=Mus musculus OX=10090 GN=Mlec PE=1 SV=2	1.34175	0.0625834	4	NA	NA	NA	73819.6	83746.3	272578	NA	NA	NA
Myo9b	Q9QY06	Unconventional myosin-IXb OS=Mus musculus OX=10090 GN=Myo9b PE=1 SV=2	-1.13103	0.317246	4	135615	145463	161808	175823	163559	29232.6	82515.5	NA	60880.5
Nap1l4	Q78ZA7	Nucleosome assembly protein 1-like 4 OS=Mus musculus OX=10090 GN=Nap1l4 PE=1 SV=1	-0.341572	0.467403	4	35419.2	69864	58351.2	60765.4	NA	NA	73225.3	45359.9	67037.6
Ndufa10	Q99LC3	NADH dehydrogenase [ubiquinone] 1 alpha subcomplex subunit 10, mitochondrial OS=Mus musculus OX=10090 GN=Ndufa10 PE=1 SV=1	1.08734	0.00740619	4	70839.7	70243.4	94088	154141	219747	366874	39398.4	23111	NA
Ndufs3	Q9DCT2	NADH dehydrogenase [ubiquinone] iron-sulfur protein 3, mitochondrial OS=Mus musculus OX=10090 GN=Ndufs3 PE=1 SV=2	1.25427	0.0341881	4	37922.4	54285.8	54572.6	94074.2	139209	322194	100019	75985.5	NA
Nmd3	Q99L48	60S ribosomal export protein NMD3 OS=Mus musculus OX=10090 GN=Nmd3 PE=1 SV=1	0.737741	0.425449	4	70240.6	89334.7	NA	144540	169452	NA	83502.4	90180.3	NA
Pank4	Q80YV4	4'-phosphopantetheine phosphatase OS=Mus musculus OX=10090 GN=Pank4 PE=1 SV=2	-0.587827	0.416927	4	NA	10877.4	22367.3	19734.4	20738.8	23476	NA	NA	NA
Pdk3	Q922H2	[Pyruvate dehydrogenase (acetyl-transferring)] kinase isozyme 3, mitochondrial OS=Mus musculus OX=10090 GN=Pdk3 PE=1 SV=1	2.00778	0.00445336	4	49687.8	57246.3	33828.6	243233	273409	260393	86739.8	157828	40524.9
Pgam5	Q8BX10	Serine/threonine-protein phosphatase PGAM5, mitochondrial OS=Mus musculus OX=10090 GN=Pgam5 PE=1 SV=1	0.933701	0.0716505	4	38191.4	47022.6	90297.5	97888.8	124963	255638	344120	134325	NA
Plod2	Q9R0B9	Procollagen-lysine,2-oxoglutarate 5-dioxygenase 2 OS=Mus musculus OX=10090 GN=Plod2 PE=1 SV=2	-0.576906	0.131059	4	NA	NA	NA	63439.1	42817.5	77575	NA	NA	NA
Psip1	Q99JF8	PC4 and SFRS1-interacting protein OS=Mus musculus OX=10090 GN=Psip1 PE=1 SV=1	-0.792313	0.194957	4	123788	145067	122425	136071	130957	NA	218798	97752	NA
Psmd13	Q9WVJ2	26S proteasome non-ATPase regulatory subunit 13 OS=Mus musculus OX=10090 GN=Psmd13 PE=1 SV=1	-0.187239	0.727329	4	201610	319846	312925	149901	416073	606458	521470	266184	211967
Rasa3	Q60790	Ras GTPase-activating protein 3 OS=Mus musculus OX=10090 GN=Rasa3 PE=1 SV=2	0.33447	0.584972	4	119678	48668.3	93182.1	103110	95596.1	305408	95490.9	65212.4	NA
Relch	Q148V7	RAB11-binding protein RELCH OS=Mus musculus OX=10090 GN=Relch PE=1 SV=1	-0.0638788	0.79813	4	55241	57995.3	69155.2	69865.1	59124.3	NA	NA	NA	NA
Rhot1	Q8BG51	Mitochondrial Rho GTPase 1 OS=Mus musculus OX=10090 GN=Rhot1 PE=1 SV=1	0.294056	0.30676	4	108798	99870.3	139120	175350	140209	313545	121780	45437.1	20774.7
Rnf121	Q8R1Z9	RING finger protein 121 OS=Mus musculus OX=10090 GN=Rnf121 PE=1 SV=1	NA	NA	4	NA	NA	NA	NA	NA	NA	NA	NA	NA
Rras	P10833	Ras-related protein R-Ras OS=Mus musculus OX=10090 GN=Rras PE=1 SV=1	-0.141257	0.057384	4	494197	544484	626267	578065	725900	828322	78838.9	104759	218384
Rtn3	Q9ES97	Reticulon-3 OS=Mus musculus OX=10090 GN=Rtn3 PE=1 SV=2	1.30903	0.107362	4	64058.4	NA	NA	146900	150352	NA	NA	NA	NA
Rufy1	Q8BIJ7	RUN and FYVE domain-containing protein 1 OS=Mus musculus OX=10090 GN=Rufy1 PE=1 SV=1	0.357329	0.566053	4	35292.3	26504	52749.6	40920.8	41974.9	NA	NA	16569.5	NA
Rusf1	Q91W34	RUS family member 1 OS=Mus musculus OX=10090 GN=Rusf1 PE=1 SV=1	NA	NA	4	NA	NA	NA	NA	NA	NA	NA	NA	NA
Ruvbl2	Q9WTM5	RuvB-like 2 OS=Mus musculus OX=10090 GN=Ruvbl2 PE=1 SV=3	0.545577	0.206025	4	98682.8	209862	181321	236068	267551	511516	221643	190587	NA
Slc25a20	Q9Z2Z6	Mitochondrial carnitine/acylcarnitine carrier protein OS=Mus musculus OX=10090 GN=Slc25a20 PE=1 SV=1	1.14739	0.0119885	4	36664.2	44127.7	35615	81951.3	111621	189432	NA	50696.4	NA
Slc29a1	Q9JIM1	Equilibrative nucleoside transporter 1 OS=Mus musculus OX=10090 GN=Slc29a1 PE=1 SV=3	0.186675	0.484856	4	51992.9	61182	50585	86628.9	92163.6	NA	NA	NA	NA
Slc35f6	Q8VE96	Solute carrier family 35 member F6 OS=Mus musculus OX=10090 GN=Slc35f6 PE=1 SV=1	0.247375	0.586619	4	77414	87803.6	84835	166405	166749	96173.4	74664.6	NA	17984.1
Slc39a11	Q8BWY7	Zinc transporter ZIP11 OS=Mus musculus OX=10090 GN=Slc39a11 PE=1 SV=1	0.0481555	0.810354	4	97666.7	124950	146597	125678	165085	263695	NA	156431	193727
Slc66a3	Q8C6U2	Solute carrier family 66 member 3 OS=Mus musculus OX=10090 GN=Slc66a3 PE=1 SV=1	0.297025	0.470414	4	56677.6	76056.5	72228.9	134646	69813.1	169959	NA	37219.7	NA
Smarcb1	Q9Z0H3	SWI/SNF-related matrix-associated actin-dependent regulator of chromatin subfamily B member 1 OS=Mus musculus OX=10090 GN=Smarcb1 PE=1 SV=1	1.06403	0.000457843	4	NA	NA	36610.5	73316	89246.7	NA	NA	NA	NA
Smg8	Q8VE18	Protein SMG8 OS=Mus musculus OX=10090 GN=Smg8 PE=1 SV=1	NA	NA	4	NA	NA	NA	NA	NA	NA	NA	NA	NA
Sqstm1	Q64337	Sequestosome-1 OS=Mus musculus OX=10090 GN=Sqstm1 PE=1 SV=1	NA	NA	4	NA	NA	NA	NA	NA	NA	NA	NA	NA
Stk3	Q9JI10	Serine/threonine-protein kinase 3 OS=Mus musculus OX=10090 GN=Stk3 PE=1 SV=1	0.609976	0.497837	4	56993.1	81295.8	95484.3	145076	58841	509781	62693.7	28611.2	NA
Svil	Q8K4L3	Supervillin OS=Mus musculus OX=10090 GN=Svil PE=1 SV=1	NA	NA	4	NA	NA	NA	NA	NA	NA	NA	NA	NA
Tmem63a	Q91YT8	CSC1-like protein 1 OS=Mus musculus OX=10090 GN=Tmem63a PE=1 SV=1	NA	NA	4	NA	NA	NA	NA	NA	NA	NA	NA	NA
Tnfaip2	Q61333	Tumor necrosis factor alpha-induced protein 2 OS=Mus musculus OX=10090 GN=Tnfaip2 PE=1 SV=2	-0.0423945	0.945363	4	68432.9	67451.5	104156	145817	141133	NA	NA	23424.5	448867
Ubtf	P25976	Nucleolar transcription factor 1 OS=Mus musculus OX=10090 GN=Ubtf PE=1 SV=1	1.1615	0.147214	4	NA	32348.1	NA	NA	50793.1	NA	NA	34608.8	NA
Vps53	Q8CCB4	Vacuolar protein sorting-associated protein 53 homolog OS=Mus musculus OX=10090 GN=Vps53 PE=1 SV=1	-0.315464	0.657291	4	35659.1	79549.8	147712	127218	55923.3	NA	54002	38533.2	NA
Yars2	Q8BYL4	Tyrosine--tRNA ligase, mitochondrial OS=Mus musculus OX=10090 GN=Yars2 PE=1 SV=2	NA	NA	4	NA	NA	NA	NA	NA	NA	NA	NA	NA
Ythdf1	P59326	YTH domain-containing family protein 1 OS=Mus musculus OX=10090 GN=Ythdf1 PE=1 SV=1	NA	NA	4	NA	NA	NA	NA	NA	NA	NA	NA	NA
NA	P18529	Ig heavy chain V region 5-76 OS=Mus musculus OX=10090 PE=1 SV=1	NA	NA	4	131323	277235	278252	134062	140486	242253	273613	200063	259796
Acads	Q07417	Short-chain specific acyl-CoA dehydrogenase, mitochondrial OS=Mus musculus OX=10090 GN=Acads PE=1 SV=2	0.992031	0.00465057	3	NA	NA	34422.7	62652.8	59202	99046	NA	37507.4	NA
Afdn	Q9QZQ1	Afadin OS=Mus musculus OX=10090 GN=Afdn PE=1 SV=3	-0.022209	0.977803	3	58340.2	57156.9	NA	41633	NA	NA	NA	NA	NA
Agpat1	O35083	1-acyl-sn-glycerol-3-phosphate acyltransferase alpha OS=Mus musculus OX=10090 GN=Agpat1 PE=1 SV=1	NA	NA	3	NA	NA	NA	NA	NA	NA	NA	NA	NA
Angptl2	Q9R045	Angiopoietin-related protein 2 OS=Mus musculus OX=10090 GN=Angptl2 PE=2 SV=2	1.39279	0.00295306	3	33909	28915.4	47420.9	142780	112562	144926	NA	32863.7	NA
Atp5f1c	Q91VR2	ATP synthase subunit gamma, mitochondrial OS=Mus musculus OX=10090 GN=Atp5f1c PE=1 SV=1	1.07216	0.206277	3	36429.1	50653.8	63395.3	62326.1	108280	445796	57431.2	42547.1	114580
Atp5mk	Q78IK2	ATP synthase membrane subunit K, mitochondrial OS=Mus musculus OX=10090 GN=Atp5mk PE=1 SV=1	NA	NA	3	NA	NA	NA	NA	NA	NA	NA	NA	NA
Axl	Q00993	Tyrosine-protein kinase receptor UFO OS=Mus musculus OX=10090 GN=Axl PE=1 SV=2	0.637469	0.034641	3	37918.5	NA	NA	80857.8	NA	NA	NA	NA	NA
Btn2a2	A4QPC6	Butyrophilin subfamily 2 member A2 OS=Mus musculus OX=10090 GN=Btn2a2 PE=1 SV=1	0.266625	0.883524	3	90862.9	258376	286654	NA	185438	3.41969e+06	762898	NA	NA
Ccdc112	A0AUP1	Coiled-coil domain-containing protein 112 OS=Mus musculus OX=10090 GN=Ccdc112 PE=2 SV=2	0.20087	0.754253	3	111107	65627.8	89188.5	133469	244265	83805.8	151147	NA	146282
Cndp2	Q9D1A2	Cytosolic non-specific dipeptidase OS=Mus musculus OX=10090 GN=Cndp2 PE=1 SV=1	1.15214	0.00563956	3	NA	NA	48664.3	156576	144432	NA	73261.8	93241.3	NA
Cog2	Q921L5	Conserved oligomeric Golgi complex subunit 2 OS=Mus musculus OX=10090 GN=Cog2 PE=1 SV=2	-1.37735	0.485175	3	NA	1.3073e+06	39836.8	48639.9	NA	NA	NA	NA	42077.4
Cog3	Q8CI04	Conserved oligomeric Golgi complex subunit 3 OS=Mus musculus OX=10090 GN=Cog3 PE=1 SV=3	0.222116	0.541564	3	39462.6	27303.4	33379.2	46050.4	37617.6	NA	33576.4	NA	30224.8
Cog4	Q8R1U1	Conserved oligomeric Golgi complex subunit 4 OS=Mus musculus OX=10090 GN=Cog4 PE=1 SV=1	-0.424534	0.538472	3	78158.6	83849.2	39673.9	56630.8	37571	NA	82581.1	NA	NA
Copb2	O55029	Coatomer subunit beta' OS=Mus musculus OX=10090 GN=Copb2 PE=1 SV=2	0.601596	0.442381	3	24287.2	49038	NA	NA	29656.3	126786	39362.9	NA	23829.6
Cops3	O88543	COP9 signalosome complex subunit 3 OS=Mus musculus OX=10090 GN=Cops3 PE=1 SV=3	0.779129	0.0986443	3	78843.9	99253.3	91027.2	286650	190467	182436	91552	NA	157877
Crabp1	P62965	Cellular retinoic acid-binding protein 1 OS=Mus musculus OX=10090 GN=Crabp1 PE=1 SV=2	-0.15091	0.907064	3	324636	68373.2	445921	NA	195142	1.12421e+06	102711	283431	NA
Cul5	Q9D5V5	Cullin-5 OS=Mus musculus OX=10090 GN=Cul5 PE=1 SV=3	0.080274	0.865788	3	78720.3	NA	69222.6	70058.6	62160.8	NA	NA	NA	12631.1
Cwc22	Q8C5N3	Pre-mRNA-splicing factor CWC22 homolog OS=Mus musculus OX=10090 GN=Cwc22 PE=1 SV=1	-0.132356	0.654643	3	NA	NA	NA	NA	NA	NA	24718.8	NA	NA
Ddx20	Q9JJY4	Probable ATP-dependent RNA helicase DDX20 OS=Mus musculus OX=10090 GN=Ddx20 PE=1 SV=2	-0.591513	0.206707	3	52727.6	65431.7	32789.8	34656	47506.5	NA	28843.9	38526.2	NA
Ddx58	Q6Q899	Antiviral innate immune response receptor RIG-I OS=Mus musculus OX=10090 GN=Ddx58 PE=1 SV=2	0.663113	0.28186	3	NA	NA	NA	44702.3	37509.1	NA	44984.5	NA	NA
Degs1	O09005	Sphingolipid delta(4)-desaturase DES1 OS=Mus musculus OX=10090 GN=Degs1 PE=1 SV=1	NA	NA	3	NA	NA	NA	NA	NA	NA	NA	NA	NA
Derl1	Q99J56	Derlin-1 OS=Mus musculus OX=10090 GN=Derl1 PE=1 SV=1	0.314736	0.315862	3	177246	261304	341808	319030	378693	697586	279688	128376	NA
Dhx15	O35286	Pre-mRNA-splicing factor ATP-dependent RNA helicase DHX15 OS=Mus musculus OX=10090 GN=Dhx15 PE=1 SV=2	NA	NA	3	NA	NA	NA	NA	NA	NA	NA	NA	NA
Dpm1	O70152	Dolichol-phosphate mannosyltransferase subunit 1 OS=Mus musculus OX=10090 GN=Dpm1 PE=1 SV=1	1.53934	0.0297965	3	103495	58022.2	198488	295507	446108	614302	185715	113618	66605
Dsg1a	Q61495	Desmoglein-1-alpha OS=Mus musculus OX=10090 GN=Dsg1a PE=2 SV=2	-0.304967	0.727143	3	41837.8	78843.3	37102.5	NA	22171.5	NA	NA	NA	NA
Dst	Q91ZU6	Dystonin OS=Mus musculus OX=10090 GN=Dst PE=1 SV=2	1.31424	0.352667	3	34586.1	NA	NA	70793.2	23132.4	533310	79683.7	NA	NA
Ewsr1	Q61545	RNA-binding protein EWS OS=Mus musculus OX=10090 GN=Ewsr1 PE=1 SV=2	0.438365	0.0418586	3	30281.5	NA	46548.1	53162.2	78106.4	NA	50138.9	NA	NA
Exoc5	Q3TPX4	Exocyst complex component 5 OS=Mus musculus OX=10090 GN=Exoc5 PE=1 SV=2	-0.159299	0.696502	3	105777	106326	104471	80271	109922	264545	79297.4	59327.2	181658
Fam120c	Q8C3F2	Constitutive coactivator of PPAR-gamma-like protein 2 OS=Mus musculus OX=10090 GN=Fam120c PE=1 SV=3	-0.867308	0.0156086	3	78572.4	82477.1	73357.5	46501.2	51110.3	91157.8	95324.4	49560.8	NA
Fermt2	Q8CIB5	Fermitin family homolog 2 OS=Mus musculus OX=10090 GN=Fermt2 PE=1 SV=1	NA	NA	3	NA	NA	NA	NA	NA	NA	NA	NA	NA
Fip1l1	Q9D824	Pre-mRNA 3'-end-processing factor FIP1 OS=Mus musculus OX=10090 GN=Fip1l1 PE=1 SV=1	NA	NA	3	NA	NA	NA	NA	NA	NA	NA	NA	NA
Gna11	P21278	Guanine nucleotide-binding protein subunit alpha-11 OS=Mus musculus OX=10090 GN=Gna11 PE=1 SV=1	0.909112	0.215319	3	NA	53954.8	38297.3	99006.6	132249	306383	84848.6	37887.4	NA
Golt1b	Q9CR60	Vesicle transport protein GOT1B OS=Mus musculus OX=10090 GN=Golt1b PE=1 SV=1	NA	NA	3	NA	NA	NA	NA	NA	NA	NA	NA	NA
H3-3a; H3-3b	P84244	Histone H3.3 OS=Mus musculus OX=10090 GN=H3-3a PE=1 SV=2	0.102396	0.739615	3	121359	132155	242945	184804	296982	243036	161532	NA	NA
Heatr6	Q6P1G0	HEAT repeat-containing protein 6 OS=Mus musculus OX=10090 GN=Heatr6 PE=1 SV=1	-0.153592	0.504348	3	100799	118157	95722.3	123466	107592	172531	128473	88446.2	NA
Hells	Q60848	Lymphocyte-specific helicase OS=Mus musculus OX=10090 GN=Hells PE=1 SV=2	1.04749	0.0571906	3	48602.8	NA	54378.1	93088.8	101527	NA	NA	57013.8	NA
Hk2	O08528	Hexokinase-2 OS=Mus musculus OX=10090 GN=Hk2 PE=1 SV=1	1.27514	0.0992248	3	34532.2	45583.8	28812.7	NA	NA	NA	57534.5	NA	15163.3
Hsd17b11	Q9EQ06	Estradiol 17-beta-dehydrogenase 11 OS=Mus musculus OX=10090 GN=Hsd17b11 PE=1 SV=1	0.401704	0.717462	3	337980	NA	112178	151053	177436	266401	NA	187849	NA
Idh3g	P70404	Isocitrate dehydrogenase [NAD] subunit gamma 1, mitochondrial OS=Mus musculus OX=10090 GN=Idh3g PE=1 SV=1	0.689843	0.000170126	3	31297.6	32809.3	39366.5	61616.8	76971.7	NA	NA	64369.7	NA
Itch	Q8C863	E3 ubiquitin-protein ligase Itchy OS=Mus musculus OX=10090 GN=Itch PE=1 SV=2	NA	NA	3	NA	NA	NA	NA	NA	NA	NA	NA	NA
Kif3b	Q61771	Kinesin-like protein KIF3B OS=Mus musculus OX=10090 GN=Kif3b PE=1 SV=1	0.0734625	0.793379	3	48880.9	74084.1	56783.9	61954.3	81307.8	131585	128585	16274.5	47558.7
Lck	P06240	Proto-oncogene tyrosine-protein kinase LCK OS=Mus musculus OX=10090 GN=Lck PE=1 SV=4	0.771979	0.00686647	3	219265	265545	318168	473133	587549	918073	520630	740577	349854
Lgmn	O89017	Legumain OS=Mus musculus OX=10090 GN=Lgmn PE=1 SV=1	NA	NA	3	NA	NA	NA	NA	NA	NA	NA	NA	NA
Llgl1	Q80Y17	Lethal(2) giant larvae protein homolog 1 OS=Mus musculus OX=10090 GN=Llgl1 PE=1 SV=1	0.00650828	0.977859	3	95641.1	65998.8	115394	113328	104962	NA	126078	56782.4	93970.7
Lrrfip2	Q91WK0	Leucine-rich repeat flightless-interacting protein 2 OS=Mus musculus OX=10090 GN=Lrrfip2 PE=1 SV=1	1.38395	0.403088	3	NA	NA	NA	NA	44300.6	1.03449e+06	NA	NA	NA
Ltbp3	Q61810	Latent-transforming growth factor beta-binding protein 3 OS=Mus musculus OX=10090 GN=Ltbp3 PE=1 SV=4	NA	NA	3	NA	NA	NA	NA	NA	NA	NA	NA	NA
Mcu	Q3UMR5	Calcium uniporter protein, mitochondrial OS=Mus musculus OX=10090 GN=Mcu PE=1 SV=2	1.09974	0.0422774	3	32775.9	39303.7	51153.5	74614.6	99472.8	241811	NA	44423.2	NA
Mr1	Q8HWB0	Major histocompatibility complex class I-related gene protein OS=Mus musculus OX=10090 GN=Mr1 PE=1 SV=2	0.438739	0.0257513	3	203680	223582	265953	326264	409021	625273	392323	NA	NA
Mre11	Q61216	Double-strand break repair protein MRE11 OS=Mus musculus OX=10090 GN=Mre11 PE=1 SV=1	-0.784097	0.122558	3	58522	78460	59539.1	58108.5	64551.8	NA	NA	34723.9	NA
Ndufv1	Q91YT0	NADH dehydrogenase [ubiquinone] flavoprotein 1, mitochondrial OS=Mus musculus OX=10090 GN=Ndufv1 PE=1 SV=1	-0.200966	0.518131	3	NA	NA	NA	NA	NA	NA	NA	168837	54577.5
Nf1	Q04690	Neurofibromin OS=Mus musculus OX=10090 GN=Nf1 PE=1 SV=1	1.26176	0.0140516	3	39693.9	34675	27406.9	98076.2	88644	165517	63928.3	NA	NA
Ngly1	Q9JI78	Peptide-N(4)-(N-acetyl-beta-glucosaminyl)asparagine amidase OS=Mus musculus OX=10090 GN=Ngly1 PE=1 SV=2	NA	NA	3	NA	NA	NA	NA	NA	NA	NA	NA	NA
Nop58	Q6DFW4	Nucleolar protein 58 OS=Mus musculus OX=10090 GN=Nop58 PE=1 SV=1	-0.371174	0.156715	3	51260.4	64490.1	63294.8	71183	55245	NA	79134	NA	NA
Nrp2	O35375	Neuropilin-2 OS=Mus musculus OX=10090 GN=Nrp2 PE=1 SV=2	0.354074	0.489262	3	81633.3	47440.2	125576	165386	151122	NA	69849.7	89773.1	NA
Nup188	Q6ZQH8	Nucleoporin NUP188 OS=Mus musculus OX=10090 GN=Nup188 PE=1 SV=2	NA	NA	3	NA	NA	NA	NA	NA	NA	NA	NA	NA
Ogfr	Q99PG2	Opioid growth factor receptor OS=Mus musculus OX=10090 GN=Ogfr PE=1 SV=1	NA	NA	3	NA	NA	NA	NA	NA	NA	NA	NA	NA
Os9	Q8K2C7	Protein OS-9 OS=Mus musculus OX=10090 GN=Os9 PE=1 SV=2	0.805202	0.545975	3	NA	72279.3	55971.5	NA	50363.4	832463	276571	NA	NA
Paics	Q9DCL9	Multifunctional protein ADE2 OS=Mus musculus OX=10090 GN=Paics PE=1 SV=4	0.0460663	0.868041	3	126942	209972	156338	180334	209078	336528	309311	222179	NA
Pdia4	P08003	Protein disulfide-isomerase A4 OS=Mus musculus OX=10090 GN=Pdia4 PE=1 SV=3	0.109115	0.907766	3	32351.5	52661.6	27085.5	26554.7	29716.6	NA	NA	NA	NA
Pgk1	P09411	Phosphoglycerate kinase 1 OS=Mus musculus OX=10090 GN=Pgk1 PE=1 SV=4	NA	NA	3	NA	NA	NA	NA	NA	NA	NA	NA	NA
Pip4p2	Q9CZX7	Type 2 phosphatidylinositol 4,5-bisphosphate 4-phosphatase OS=Mus musculus OX=10090 GN=Pip4p2 PE=1 SV=1	NA	NA	3	NA	NA	NA	NA	NA	NA	NA	NA	NA
Prkcb	P68404	Protein kinase C beta type OS=Mus musculus OX=10090 GN=Prkcb PE=1 SV=4	NA	NA	3	NA	NA	NA	NA	NA	NA	NA	NA	NA
Prpf31	Q8CCF0	U4/U6 small nuclear ribonucleoprotein Prp31 OS=Mus musculus OX=10090 GN=Prpf31 PE=1 SV=3	0.476211	0.405643	3	NA	98569.1	111795	151438	137419	136190	NA	84920.3	NA
Prrc2a	Q7TSC1	Protein PRRC2A OS=Mus musculus OX=10090 GN=Prrc2a PE=1 SV=1	NA	NA	3	NA	NA	NA	NA	NA	NA	NA	NA	NA
Rab11b	P46638	Ras-related protein Rab-11B OS=Mus musculus OX=10090 GN=Rab11b PE=1 SV=3	1.66236	0.0124487	3	26944.4	33016.3	NA	88375	224288	206642	137318	100814	450917
Rab2a	P53994	Ras-related protein Rab-2A OS=Mus musculus OX=10090 GN=Rab2a PE=1 SV=1	NA	NA	3	NA	NA	NA	NA	NA	NA	NA	NA	NA
Rbfox2	Q8BP71	RNA binding protein fox-1 homolog 2 OS=Mus musculus OX=10090 GN=Rbfox2 PE=1 SV=2	0.888809	0.14122	3	38031.6	63602.9	131301	145891	131848	290026	95642.6	58096.6	NA
Rbx1	P62878	E3 ubiquitin-protein ligase RBX1 OS=Mus musculus OX=10090 GN=Rbx1 PE=1 SV=1	0.386139	0.466273	3	48567.9	43618	96978	NA	132403	180800	76668.7	NA	49418.6
Ripk1	Q60855	Receptor-interacting serine/threonine-protein kinase 1 OS=Mus musculus OX=10090 GN=Ripk1 PE=1 SV=1	-0.00610193	0.991797	3	66396.9	39261.8	144402	126741	69275.9	117127	NA	36031.6	NA
Rplp2	P99027	60S acidic ribosomal protein P2 OS=Mus musculus OX=10090 GN=Rplp2 PE=1 SV=3	-0.560572	0.249792	3	185807	243558	356060	313809	145626	304096	NA	203285	182096
Rps5	P97461	40S ribosomal protein S5 OS=Mus musculus OX=10090 GN=Rps5 PE=1 SV=3	-0.445372	0.522328	3	NA	NA	NA	NA	NA	NA	NA	NA	71877.2
Rrp1b	Q91YK2	Ribosomal RNA processing protein 1 homolog B OS=Mus musculus OX=10090 GN=Rrp1b PE=1 SV=2	0.78049	0.259734	3	23704.6	15332.5	26430	NA	22892.9	NA	23787.7	NA	NA
Ruvbl1	P60122	RuvB-like 1 OS=Mus musculus OX=10090 GN=Ruvbl1 PE=1 SV=1	-0.0367954	0.916765	3	54084.3	99765.4	62620.3	66711.5	106398	NA	122838	87961.7	NA
Sacs	Q9JLC8	Sacsin OS=Mus musculus OX=10090 GN=Sacs PE=1 SV=2	-0.495845	0.118144	3	111912	100538	127614	79212.2	93613.3	NA	103619	78837.3	118329
Scfd2	Q8BTY8	Sec1 family domain-containing protein 2 OS=Mus musculus OX=10090 GN=Scfd2 PE=1 SV=1	1.3638	0.186581	3	NA	NA	NA	65327.4	NA	490578	NA	NA	NA
Sdcbp	O08992	Syntenin-1 OS=Mus musculus OX=10090 GN=Sdcbp PE=1 SV=1	-0.987802	0.0315229	3	43915.4	83576	74723.6	38677.5	36634.8	68660.3	106919	137967	NA
Serpinb6	Q60854	Serpin B6 OS=Mus musculus OX=10090 GN=Serpinb6 PE=1 SV=1	0.607503	0.2958	3	24118	38484.1	29510.2	36271.1	50453.1	NA	94614.9	NA	NA
Slc12a2	P55012	Solute carrier family 12 member 2 OS=Mus musculus OX=10090 GN=Slc12a2 PE=1 SV=2	-0.934394	0.258976	3	224400	288742	384413	455187	172042	126078	366612	264876	NA
Slc35a2	Q9R0M8	UDP-galactose translocator OS=Mus musculus OX=10090 GN=Slc35a2 PE=1 SV=1	NA	NA	3	NA	NA	NA	NA	NA	NA	NA	NA	NA
Smpd4	Q6ZPR5	Sphingomyelin phosphodiesterase 4 OS=Mus musculus OX=10090 GN=Smpd4 PE=1 SV=2	NA	NA	3	NA	NA	NA	NA	NA	NA	NA	NA	NA
Snx7	Q9CY18	Sorting nexin-7 OS=Mus musculus OX=10090 GN=Snx7 PE=1 SV=1	0.53443	0.1028	3	NA	NA	NA	NA	NA	NA	NA	46034	NA
Srsf4	Q8VE97	Serine/arginine-rich splicing factor 4 OS=Mus musculus OX=10090 GN=Srsf4 PE=2 SV=1	-0.0955384	0.658784	3	22626.3	24082.5	24386.2	28085.5	23567.6	45536.2	6725.48	NA	10123.3
Tanc1	Q0VGY8	Protein TANC1 OS=Mus musculus OX=10090 GN=Tanc1 PE=1 SV=2	NA	NA	3	NA	NA	NA	NA	NA	NA	NA	NA	NA
Tbc1d8b	A3KGB4	TBC1 domain family member 8B OS=Mus musculus OX=10090 GN=Tbc1d8b PE=1 SV=1	NA	NA	3	NA	NA	NA	NA	NA	NA	NA	NA	NA
Tbrg4	Q91YM4	FAST kinase domain-containing protein 4 OS=Mus musculus OX=10090 GN=Tbrg4 PE=1 SV=1	0.238124	0.755298	3	NA	NA	NA	NA	NA	NA	NA	NA	84372.7
Tet1	Q3URK3	Methylcytosine dioxygenase TET1 OS=Mus musculus OX=10090 GN=Tet1 PE=1 SV=2	1.19539	0.117859	3	75754.4	77092.3	297533	416192	398969	347726	364746	NA	NA
Tktl1	Q99MX0	Transketolase-like protein 1 OS=Mus musculus OX=10090 GN=Tktl1 PE=1 SV=2	-0.414588	0.797069	3	687165	1.59135e+06	1456650	304362	542010	11281082	2.21974e+06	NA	NA
Tmem192	Q9CXT7	Transmembrane protein 192 OS=Mus musculus OX=10090 GN=Tmem192 PE=1 SV=1	-3.63792	0.00258948	3	405941	535456	649848	NA	NA	NA	936658	661779	NA
Trim47	Q8C0E3	E3 ubiquitin-protein ligase TRIM47 OS=Mus musculus OX=10090 GN=Trim47 PE=1 SV=2	0.273208	0.337122	3	31253.2	40985.7	60914.6	72646.1	56195.8	NA	NA	NA	NA
Umps	P13439	Uridine 5'-monophosphate synthase OS=Mus musculus OX=10090 GN=Umps PE=1 SV=3	0.927806	0.0181563	3	20306	21712.9	37868.4	51630.5	60200.5	102325	NA	NA	NA
Usp14	Q9JMA1	Ubiquitin carboxyl-terminal hydrolase 14 OS=Mus musculus OX=10090 GN=Usp14 PE=1 SV=3	0.454457	0.511761	3	NA	79238.4	53075.9	72518.1	61260.2	NA	282140	67936.5	NA
Usp5	P56399	Ubiquitin carboxyl-terminal hydrolase 5 OS=Mus musculus OX=10090 GN=Usp5 PE=1 SV=1	-1.46461	0.117914	3	92557.3	121324	32171.1	NA	29662.5	NA	NA	23526.6	NA
Vmp1	Q99KU0	Vacuole membrane protein 1 OS=Mus musculus OX=10090 GN=Vmp1 PE=1 SV=2	NA	NA	3	NA	NA	NA	NA	NA	NA	NA	NA	NA
Vps13a	Q5H8C4	Vacuolar protein sorting-associated protein 13A OS=Mus musculus OX=10090 GN=Vps13a PE=1 SV=1	0.989039	0.00798615	3	NA	43040.5	49727.6	93600.8	92519.4	NA	NA	48064.8	56171.1
Vps4b	P46467	Vacuolar protein sorting-associated protein 4B OS=Mus musculus OX=10090 GN=Vps4b PE=1 SV=2	0.438432	0.313129	3	53460.1	75501.4	NA	73029.6	116478	NA	27232.9	94205.9	64476.7
Vta1	Q9CR26	Vacuolar protein sorting-associated protein VTA1 homolog OS=Mus musculus OX=10090 GN=Vta1 PE=1 SV=1	0.339465	0.619757	3	87566.7	108283	NA	87773.8	108540	NA	180075	NA	113251
Wdr6	Q99ME2	WD repeat-containing protein 6 OS=Mus musculus OX=10090 GN=Wdr6 PE=1 SV=1	NA	NA	3	NA	NA	NA	NA	NA	NA	NA	NA	NA
Wrnip1	Q91XU0	ATPase WRNIP1 OS=Mus musculus OX=10090 GN=Wrnip1 PE=1 SV=2	NA	NA	3	NA	NA	NA	NA	NA	NA	NA	NA	NA
Yif1b	Q9CX30	Protein YIF1B OS=Mus musculus OX=10090 GN=Yif1b PE=1 SV=2	0.147448	0.698329	3	66408.8	98468.3	82437.4	123184	162542	NA	76590.7	85525.7	91265
Zmym4	A2A791	Zinc finger MYM-type protein 4 OS=Mus musculus OX=10090 GN=Zmym4 PE=1 SV=1	NA	NA	3	NA	NA	NA	NA	NA	NA	NA	NA	NA
Znf512	Q69Z99	Zinc finger protein 512 OS=Mus musculus OX=10090 GN=Znf512 PE=2 SV=2	-0.693548	0.267366	3	174370	93742.8	66278.8	101620	75449.6	NA	NA	NA	NA
Zswim8	Q3UHH1	Zinc finger SWIM domain-containing protein 8 OS=Mus musculus OX=10090 GN=Zswim8 PE=1 SV=1	0.625043	0.123064	3	38690.7	46306.1	57076	66666.4	82343.2	NA	31940.4	21830.9	NA
Zzef1	Q5SSH7	Zinc finger ZZ-type and EF-hand domain-containing protein 1 OS=Mus musculus OX=10090 GN=Zzef1 PE=1 SV=2	0.314783	0.0737105	3	NA	NA	32250.1	46044.1	46616.4	73857.7	41925.9	NA	NA
NA	Q8BML1	[F-actin]-monooxygenase MICAL2 OS=Mus musculus OX=10090 GN=Mical2 PE=1 SV=1	NA	NA	3	59578.9	64740.3	66924.5	60793.1	102546	NA	NA	NA	NA
NA	Q8BNV1	tRNA (uracil-5-)-methyltransferase homolog A OS=Mus musculus OX=10090 GN=Trmt2a PE=1 SV=1	NA	NA	3	154914	139620	72162.8	213358	48371.5	NA	135616	82321.5	NA
Aacs	Q9D2R0	Acetoacetyl-CoA synthetase OS=Mus musculus OX=10090 GN=Aacs PE=1 SV=1	1.18715	0.0823643	2	15241.4	22618.6	25712.1	44013	41889.2	NA	NA	31930	23564.2
Adgra2	Q91ZV8	Adhesion G protein-coupled receptor A2 OS=Mus musculus OX=10090 GN=Adgra2 PE=1 SV=2	1.04234	0.0650326	2	NA	NA	NA	95926.5	110660	NA	NA	NA	54175.2
Adnp	Q9Z103	Activity-dependent neuroprotector homeobox protein OS=Mus musculus OX=10090 GN=Adnp PE=1 SV=2	NA	NA	2	NA	NA	NA	NA	NA	NA	NA	NA	NA
Ahcy	P50247	Adenosylhomocysteinase OS=Mus musculus OX=10090 GN=Ahcy PE=1 SV=3	NA	NA	2	NA	NA	NA	NA	NA	NA	NA	NA	NA
Ak5	Q920P5	Adenylate kinase isoenzyme 5 OS=Mus musculus OX=10090 GN=Ak5 PE=1 SV=2	-0.204814	0.131482	2	119719	122475	159890	146378	136156	212583	243465	109655	NA
Aldh2	P47738	Aldehyde dehydrogenase, mitochondrial OS=Mus musculus OX=10090 GN=Aldh2 PE=1 SV=1	0.212648	0.498846	2	46628.7	48005.8	35471.1	53915.3	59617.3	NA	63043.2	NA	NA
Alg13	Q9D8C3	Putative bifunctional UDP-N-acetylglucosamine transferase and deubiquitinase ALG13 OS=Mus musculus OX=10090 GN=Alg13 PE=1 SV=2	-0.13804	0.844714	2	161344	178971	173199	358280	260488	111271	149853	26163.6	82769.6
Ap1g1	P22892	AP-1 complex subunit gamma-1 OS=Mus musculus OX=10090 GN=Ap1g1 PE=1 SV=3	NA	NA	2	NA	NA	NA	NA	NA	NA	NA	NA	NA
Armcx2	Q6A058	Armadillo repeat-containing X-linked protein 2 OS=Mus musculus OX=10090 GN=Armcx2 PE=2 SV=2	NA	NA	2	NA	NA	NA	NA	NA	NA	NA	NA	NA
Arpc5l	Q9D898	Actin-related protein 2/3 complex subunit 5-like protein OS=Mus musculus OX=10090 GN=Arpc5l PE=1 SV=1	1.49894	0.286214	2	NA	NA	NA	NA	44837.4	749055	145469	NA	NA
Asns	Q61024	Asparagine synthetase [glutamine-hydrolyzing] OS=Mus musculus OX=10090 GN=Asns PE=1 SV=3	0.565697	0.364333	2	29594.9	97782.8	63811.5	70391.8	125079	188158	167610	39755.5	NA
Bag2	Q91YN9	BAG family molecular chaperone regulator 2 OS=Mus musculus OX=10090 GN=Bag2 PE=1 SV=1	0.0661654	0.866869	2	NA	NA	61660.3	NA	54783.9	NA	NA	65044.6	NA
Blmh	Q8R016	Bleomycin hydrolase OS=Mus musculus OX=10090 GN=Blmh PE=1 SV=1	-0.467583	0.379299	2	NA	52202.7	NA	NA	NA	NA	NA	NA	15960.6
Calu	O35887	Calumenin OS=Mus musculus OX=10090 GN=Calu PE=1 SV=1	-0.0708318	0.88678	2	NA	88296.5	97977.4	128593	NA	NA	NA	101652	NA
Cavin4	A2AMM0	Caveolae-associated protein 4 OS=Mus musculus OX=10090 GN=Cavin4 PE=1 SV=1	NA	NA	2	NA	NA	NA	NA	NA	NA	NA	NA	NA
Cd248	Q91V98	Endosialin OS=Mus musculus OX=10090 GN=Cd248 PE=1 SV=1	0.35044	0.544428	2	NA	26880.5	NA	86138.2	47322.7	34848.9	58923.5	NA	NA
Cdc16	Q8R349	Cell division cycle protein 16 homolog OS=Mus musculus OX=10090 GN=Cdc16 PE=1 SV=1	NA	NA	2	NA	NA	NA	NA	NA	NA	NA	NA	NA
Cdc42ep1	Q91W92	Cdc42 effector protein 1 OS=Mus musculus OX=10090 GN=Cdc42ep1 PE=1 SV=1	NA	NA	2	NA	NA	NA	NA	NA	NA	NA	NA	NA
Cdkl3	Q8BLF2	Cyclin-dependent kinase-like 3 OS=Mus musculus OX=10090 GN=Cdkl3 PE=2 SV=2	-0.0343285	0.77345	2	2.13056e+06	1.9061e+06	2.35767e+06	2.77128e+06	2790372	3.18974e+06	6.33156e+06	NA	NA
Chmp2a	Q9DB34	Charged multivesicular body protein 2a OS=Mus musculus OX=10090 GN=Chmp2a PE=1 SV=1	-1.53618	0.019651	2	130557	152656	295476	NA	116754	NA	107127	332897	NA
Clpx	Q9JHS4	ATP-dependent Clp protease ATP-binding subunit clpX-like, mitochondrial OS=Mus musculus OX=10090 GN=Clpx PE=1 SV=2	0.135447	0.511466	2	54730.2	65592	56131.1	85984.3	92325.1	NA	60767.1	50879.6	NA
Cnih4	Q9CX13	Protein cornichon homolog 4 OS=Mus musculus OX=10090 GN=Cnih4 PE=2 SV=1	NA	NA	2	NA	NA	NA	NA	NA	NA	NA	NA	NA
Cnot10	Q8BH15	CCR4-NOT transcription complex subunit 10 OS=Mus musculus OX=10090 GN=Cnot10 PE=1 SV=1	0.351257	0.405103	2	71810	68854.8	40825.9	102840	100548	112127	NA	NA	NA
Coq6	Q8R1S0	Ubiquinone biosynthesis monooxygenase COQ6, mitochondrial OS=Mus musculus OX=10090 GN=Coq6 PE=1 SV=3	0.340316	0.27057	2	475892	530865	572348	635911	784845	1.62661e+06	978178	589397	NA
Csk	P41241	Tyrosine-protein kinase CSK OS=Mus musculus OX=10090 GN=Csk PE=1 SV=2	2.56409	0.0119812	2	NA	NA	NA	175025	287877	541156	613197	NA	38359.5
Csprs	Q99388	Component of Sp100-rs OS=Mus musculus OX=10090 GN=Csprs PE=2 SV=1	-0.121402	0.310918	2	249241	280309	352481	349870	372929	405695	492311	432501	NA
Ctsz	Q9WUU7	Cathepsin Z OS=Mus musculus OX=10090 GN=Ctsz PE=1 SV=1	1.40468	0.0503567	2	NA	NA	NA	98318.1	128990	130750	NA	NA	NA
Cul1	Q9WTX6	Cullin-1 OS=Mus musculus OX=10090 GN=Cul1 PE=1 SV=1	0.319192	0.132428	2	35821.8	27007.7	43016.7	51522.4	52830	82154.4	75360.2	38111.4	NA
Dcaf5	Q80T85	DDB1- and CUL4-associated factor 5 OS=Mus musculus OX=10090 GN=Dcaf5 PE=1 SV=2	0.521128	0.167652	2	22757.3	NA	27772.2	43504.7	53593.9	89596.2	NA	NA	NA
Dsp	E9Q557	Desmoplakin OS=Mus musculus OX=10090 GN=Dsp PE=1 SV=1	-0.556632	0.617575	2	33010.4	231914	NA	NA	NA	NA	NA	NA	NA
Dtymk	P97930	Thymidylate kinase OS=Mus musculus OX=10090 GN=Dtymk PE=1 SV=2	1.02388	0.0435076	2	41663.2	45500.1	NA	70679.3	109959	207829	NA	NA	NA
Eif3h	Q91WK2	Eukaryotic translation initiation factor 3 subunit H OS=Mus musculus OX=10090 GN=Eif3h PE=1 SV=1	0.275242	0.406879	2	NA	22179.1	NA	39043.5	38573.3	84596	NA	NA	NA
Eif5b	Q05D44	Eukaryotic translation initiation factor 5B OS=Mus musculus OX=10090 GN=Eif5b PE=1 SV=2	0.280734	0.189836	2	141682	156154	129665	198459	222468	322298	164917	80892.1	134515
Eps15	P42567	Epidermal growth factor receptor substrate 15 OS=Mus musculus OX=10090 GN=Eps15 PE=1 SV=1	-0.387024	0.300195	2	NA	NA	NA	NA	NA	NA	79539.7	NA	387157
Exoc3l1	Q8BI71	Exocyst complex component 3-like protein OS=Mus musculus OX=10090 GN=Exoc3l1 PE=1 SV=1	NA	NA	2	NA	NA	NA	NA	NA	NA	NA	NA	NA
Exoc6	Q8R313	Exocyst complex component 6 OS=Mus musculus OX=10090 GN=Exoc6 PE=1 SV=2	NA	NA	2	NA	NA	NA	NA	NA	NA	NA	NA	NA
Fam243	Q8CDS7	Uncharacterized protein C21orf140 homolog OS=Mus musculus OX=10090 GN=Fam243 PE=2 SV=1	0.103019	0.356364	2	294476	306153	409227	465063	435237	624777	398357	266427	188938
Fam98a	Q3TJZ6	Protein FAM98A OS=Mus musculus OX=10090 GN=Fam98a PE=1 SV=1	1.03277	0.191858	2	23778.5	NA	NA	116892	NA	NA	NA	NA	NA
Fbll1	Q80WS3	rRNA/tRNA 2'-O-methyltransferase fibrillarin-like protein 1 OS=Mus musculus OX=10090 GN=Fbll1 PE=1 SV=1	2.01011	0.0177534	2	70403.4	NA	NA	159532	246358	311032	215681	119490	NA
Frmd4a	Q8BIE6	FERM domain-containing protein 4A OS=Mus musculus OX=10090 GN=Frmd4a PE=1 SV=2	NA	NA	2	NA	NA	NA	NA	NA	NA	NA	NA	NA
G3bp2	P97379	Ras GTPase-activating protein-binding protein 2 OS=Mus musculus OX=10090 GN=G3bp2 PE=1 SV=2	NA	NA	2	NA	NA	NA	NA	NA	NA	NA	NA	NA
Gnaq	P21279	Guanine nucleotide-binding protein G(q) subunit alpha OS=Mus musculus OX=10090 GN=Gnaq PE=1 SV=4	1.5142	0.124821	2	NA	NA	NA	118715	384014	NA	NA	NA	NA
Golim4	Q8BXA1	Golgi integral membrane protein 4 OS=Mus musculus OX=10090 GN=Golim4 PE=1 SV=1	0.923123	0.0932731	2	16623.1	17654.3	22023.5	33129.2	NA	107590	38888.4	5481457	NA
Gpc4	P51655	Glypican-4 OS=Mus musculus OX=10090 GN=Gpc4 PE=1 SV=2	-0.137145	0.855016	2	81081.3	45644.5	NA	NA	NA	NA	44427.9	NA	NA
Hdac1	O09106	Histone deacetylase 1 OS=Mus musculus OX=10090 GN=Hdac1 PE=1 SV=1	0.765612	0.0218071	2	56974.3	67453.6	NA	128811	114141	211498	112441	78355.3	NA
Hgs	Q99LI8	Hepatocyte growth factor-regulated tyrosine kinase substrate OS=Mus musculus OX=10090 GN=Hgs PE=1 SV=2	NA	NA	2	NA	NA	NA	NA	NA	NA	NA	NA	NA
Hsd17b7	O88736	3-keto-steroid reductase/17-beta-hydroxysteroid dehydrogenase 7 OS=Mus musculus OX=10090 GN=Hsd17b7 PE=1 SV=1	NA	NA	2	NA	NA	NA	NA	NA	NA	NA	NA	NA
Ighg2b	P01867	Ig gamma-2B chain C region OS=Mus musculus OX=10090 GN=Igh-3 PE=1 SV=3	-0.918701	0.0326505	2	73005.2	54045.4	NA	NA	NA	NA	95210.3	99982.9	NA
Ikzf4	Q8C208	Zinc finger protein Eos OS=Mus musculus OX=10090 GN=Ikzf4 PE=1 SV=2	1.3609	0.56122	2	NA	NA	430877	NA	NA	2230971	NA	NA	NA
Kdelr2	Q9CQM2	ER lumen protein-retaining receptor 2 OS=Mus musculus OX=10090 GN=Kdelr2 PE=1 SV=1	-0.653575	0.117756	2	NA	NA	NA	28748.5	NA	38525.6	26778.7	NA	NA
Khsrp	Q3U0V1	Far upstream element-binding protein 2 OS=Mus musculus OX=10090 GN=Khsrp PE=1 SV=2	-0.457194	0.333941	2	55632.4	56835.6	95091.7	99360.4	NA	NA	72329	NA	NA
Larp4b	Q6A0A2	La-related protein 4B OS=Mus musculus OX=10090 GN=Larp4b PE=1 SV=2	-0.900209	0.260412	2	NA	30849	161213	37190.5	NA	NA	NA	NA	NA
Larp7	Q05CL8	La-related protein 7 OS=Mus musculus OX=10090 GN=Larp7 PE=1 SV=2	0.620517	0.544036	2	29104.1	32373.4	36253.9	34675.1	31954.4	309961	19398	NA	NA
Luc7l3	Q5SUF2	Luc7-like protein 3 OS=Mus musculus OX=10090 GN=Luc7l3 PE=1 SV=1	0.15657	0.743534	2	NA	NA	30686.1	24351.8	29993.4	NA	NA	83009.5	NA
Mad2l1	Q9Z1B5	Mitotic spindle assembly checkpoint protein MAD2A OS=Mus musculus OX=10090 GN=Mad2l1 PE=1 SV=2	0.732643	0.0783962	2	NA	NA	26399.9	41207.5	74750.9	105423	NA	39199.4	NA
Map2k4	P47809	Dual specificity mitogen-activated protein kinase kinase 4 OS=Mus musculus OX=10090 GN=Map2k4 PE=1 SV=2	0.203756	0.714535	2	NA	NA	18116.9	34076.2	41664.5	NA	NA	NA	NA
Mfsd1	Q9DC37	Major facilitator superfamily domain-containing protein 1 OS=Mus musculus OX=10090 GN=Mfsd1 PE=1 SV=1	NA	NA	2	NA	NA	NA	NA	NA	NA	NA	NA	NA
Micu1	Q8VCX5	Calcium uptake protein 1, mitochondrial OS=Mus musculus OX=10090 GN=Micu1 PE=1 SV=1	-0.784348	0.294245	2	NA	NA	NA	NA	73516.6	NA	NA	NA	NA
Mrps27	Q8BK72	28S ribosomal protein S27, mitochondrial OS=Mus musculus OX=10090 GN=Mrps27 PE=1 SV=2	NA	NA	2	NA	NA	NA	NA	NA	NA	NA	NA	NA
Mrto4	Q9D0I8	mRNA turnover protein 4 homolog OS=Mus musculus OX=10090 GN=Mrto4 PE=1 SV=1	NA	NA	2	NA	NA	NA	NA	NA	NA	NA	NA	NA
Mta2	Q9R190	Metastasis-associated protein MTA2 OS=Mus musculus OX=10090 GN=Mta2 PE=1 SV=1	NA	NA	2	NA	NA	NA	NA	NA	NA	NA	NA	NA
Naa16	Q9DBB4	N-alpha-acetyltransferase 16, NatA auxiliary subunit OS=Mus musculus OX=10090 GN=Naa16 PE=2 SV=1	-1.02019	0.234707	2	106801	114410	110122	41891.7	NA	NA	264312	NA	NA
Naa35	Q6PHQ8	N-alpha-acetyltransferase 35, NatC auxiliary subunit OS=Mus musculus OX=10090 GN=Naa35 PE=1 SV=1	-0.379209	0.217886	2	43617.3	49013.6	42257.6	50287.5	35056.2	NA	NA	28068.7	84789.3
Naca	P70670	Nascent polypeptide-associated complex subunit alpha, muscle-specific form OS=Mus musculus OX=10090 GN=Naca PE=1 SV=2	0.941214	0.278183	2	NA	NA	NA	NA	NA	297308	170202	NA	NA
Nbeal2	Q6ZQA0	Neurobeachin-like protein 2 OS=Mus musculus OX=10090 GN=Nbeal2 PE=1 SV=2	-1.46906	0.0791948	2	122444	106757	81918.8	94955.8	NA	NA	568714	605563	NA
Ncbp1	Q3UYV9	Nuclear cap-binding protein subunit 1 OS=Mus musculus OX=10090 GN=Ncbp1 PE=1 SV=2	-0.505094	0.360885	2	51434.1	63588.2	69298.9	NA	95839.8	NA	84071.8	NA	NA
Nemf	Q8CCP0	Nuclear export mediator factor Nemf OS=Mus musculus OX=10090 GN=Nemf PE=1 SV=2	0.317575	0.0350794	2	156809	181215	199981	267497	270764	420162	272429	132322	NA
Noc2l	Q9WV70	Nucleolar complex protein 2 homolog OS=Mus musculus OX=10090 GN=Noc2l PE=1 SV=2	-0.0839886	0.892068	2	27355.9	26799.1	28746.8	20183.4	24545.9	NA	NA	NA	NA
Nup85	Q8R480	Nuclear pore complex protein Nup85 OS=Mus musculus OX=10090 GN=Nup85 PE=1 SV=1	-0.424237	0.507176	2	85558.6	168797	133944	187941	146769	NA	165983	54375.2	NA
Pabpn1	Q8CCS6	Polyadenylate-binding protein 2 OS=Mus musculus OX=10090 GN=Pabpn1 PE=1 SV=3	-0.363244	0.588707	2	NA	84506.8	33765.1	37227.6	34613.1	NA	NA	58741.5	NA
Pdcd11	Q6NS46	Protein RRP5 homolog OS=Mus musculus OX=10090 GN=Pdcd11 PE=1 SV=2	-0.281324	0.442492	2	NA	NA	NA	49930.5	NA	NA	NA	NA	NA
Pdcd6	P12815	Programmed cell death protein 6 OS=Mus musculus OX=10090 GN=Pdcd6 PE=1 SV=2	NA	NA	2	NA	NA	NA	NA	NA	NA	NA	NA	NA
Pelp1	Q9DBD5	Proline-, glutamic acid- and leucine-rich protein 1 OS=Mus musculus OX=10090 GN=Pelp1 PE=1 SV=2	NA	NA	2	NA	NA	NA	NA	NA	NA	NA	NA	NA
Pgls	Q9CQ60	6-phosphogluconolactonase OS=Mus musculus OX=10090 GN=Pgls PE=1 SV=1	NA	NA	2	NA	NA	NA	NA	NA	NA	NA	NA	NA
Pik3c3	Q6PF93	Phosphatidylinositol 3-kinase catalytic subunit type 3 OS=Mus musculus OX=10090 GN=Pik3c3 PE=1 SV=1	NA	NA	2	NA	NA	NA	NA	NA	NA	NA	NA	NA
Pik3r4	Q8VD65	Phosphoinositide 3-kinase regulatory subunit 4 OS=Mus musculus OX=10090 GN=Pik3r4 PE=1 SV=3	0.251707	0.515956	2	44475.8	30502.9	62490.7	67815.8	49916.1	116949	47388.2	25187.8	NA
Plch1	Q4KWH5	1-phosphatidylinositol 4,5-bisphosphate phosphodiesterase eta-1 OS=Mus musculus OX=10090 GN=Plch1 PE=2 SV=1	-0.274109	0.430453	2	44510.9	65217.5	50830.7	56375.7	42811.2	95661.7	74027.6	52709	NA
Pold3	Q9EQ28	DNA polymerase delta subunit 3 OS=Mus musculus OX=10090 GN=Pold3 PE=1 SV=2	0.115786	0.689952	2	41155.3	28950.1	60789.7	49067.4	56378.4	NA	NA	NA	NA
Polr2a	P08775	DNA-directed RNA polymerase II subunit RPB1 OS=Mus musculus OX=10090 GN=Polr2a PE=1 SV=3	NA	NA	2	NA	NA	NA	NA	NA	NA	NA	NA	NA
Polrmt	Q8BKF1	DNA-directed RNA polymerase, mitochondrial OS=Mus musculus OX=10090 GN=Polrmt PE=1 SV=1	0.36063	0.401417	2	798588	517542	522512	764545	869098	1.90349e+06	740323	39683.6	NA
Por	P37040	NADPH--cytochrome P450 reductase OS=Mus musculus OX=10090 GN=Por PE=1 SV=2	NA	NA	2	NA	NA	NA	NA	NA	NA	NA	NA	NA
Ppm1g	Q61074	Protein phosphatase 1G OS=Mus musculus OX=10090 GN=Ppm1g PE=1 SV=3	0.651103	0.307981	2	39045	49076.5	53968.9	64944.2	63443.1	268929	98786.6	36718.8	NA
Ppp1r12c	Q3UMT1	Protein phosphatase 1 regulatory subunit 12C OS=Mus musculus OX=10090 GN=Ppp1r12c PE=1 SV=1	NA	NA	2	NA	NA	NA	NA	NA	NA	NA	NA	NA
Ppp2cb	P62715	Serine/threonine-protein phosphatase 2A catalytic subunit beta isoform OS=Mus musculus OX=10090 GN=Ppp2cb PE=1 SV=1	1.23249	0.000222132	2	16307.8	19308.7	25522.6	57231.2	63028.7	79970.1	NA	NA	132110
Ppp2r1a	Q76MZ3	Serine/threonine-protein phosphatase 2A 65 kDa regulatory subunit A alpha isoform OS=Mus musculus OX=10090 GN=Ppp2r1a PE=1 SV=3	-0.160981	0.715544	2	NA	66381.3	30518.9	NA	NA	59276.8	64544	NA	268608
Ppp6r1	Q7TSI3	Serine/threonine-protein phosphatase 6 regulatory subunit 1 OS=Mus musculus OX=10090 GN=Ppp6r1 PE=1 SV=1	-1.30644	0.0264057	2	43534.2	60220.7	45810	36382.7	25138.6	24012.8	58151	24264	NA
Prdm16	A2A935	Histone-lysine N-methyltransferase PRDM16 OS=Mus musculus OX=10090 GN=Prdm16 PE=1 SV=1	0.250251	0.177984	2	1812215	2.43544e+06	2.25327e+06	3436340	3290898	4.09416e+06	2.7684e+06	1.9225e+06	NA
Prim2	P33610	DNA primase large subunit OS=Mus musculus OX=10090 GN=Prim2 PE=1 SV=1	NA	NA	2	NA	NA	NA	NA	NA	NA	NA	NA	NA
Prkca	P20444	Protein kinase C alpha type OS=Mus musculus OX=10090 GN=Prkca PE=1 SV=3	NA	NA	2	NA	NA	NA	NA	NA	NA	NA	NA	NA
Psmd8	Q9CX56	26S proteasome non-ATPase regulatory subunit 8 OS=Mus musculus OX=10090 GN=Psmd8 PE=1 SV=2	1.29435	0.0188918	2	NA	29448.5	NA	82504.3	86052.8	212970	88369	66541.9	NA
Ptges3	Q9R0Q7	Prostaglandin E synthase 3 OS=Mus musculus OX=10090 GN=Ptges3 PE=1 SV=1	1.94911	0.0470323	2	NA	NA	NA	NA	NA	316060	82133.4	NA	NA
Ptma	P26350	Prothymosin alpha OS=Mus musculus OX=10090 GN=Ptma PE=1 SV=2	NA	NA	2	NA	NA	NA	NA	NA	NA	NA	NA	NA
Ptpn1	P35821	Tyrosine-protein phosphatase non-receptor type 1 OS=Mus musculus OX=10090 GN=Ptpn1 PE=1 SV=2	1.00942	0.173911	2	NA	NA	NA	54392	62139.2	NA	54088.1	45687.3	NA
Ptpn14	Q62130	Tyrosine-protein phosphatase non-receptor type 14 OS=Mus musculus OX=10090 GN=Ptpn14 PE=1 SV=2	0.136191	0.767183	2	42787.7	43902.6	55688	75657.6	103230	NA	97814.3	19146.3	21402.7
Ptpn9	O35239	Tyrosine-protein phosphatase non-receptor type 9 OS=Mus musculus OX=10090 GN=Ptpn9 PE=1 SV=2	0.581554	0.0216943	2	63005.4	68029.3	97772.9	156604	149463	166007	91878.1	NA	NA
Pxn	Q8VI36	Paxillin OS=Mus musculus OX=10090 GN=Pxn PE=1 SV=1	NA	NA	2	NA	NA	NA	NA	NA	NA	NA	NA	NA
Rab5c	P35278	Ras-related protein Rab-5C OS=Mus musculus OX=10090 GN=Rab5c PE=1 SV=2	0.992296	0.0379805	2	NA	NA	NA	NA	NA	NA	NA	24225.1	NA
Ralbp1	Q62172	RalA-binding protein 1 OS=Mus musculus OX=10090 GN=Ralbp1 PE=1 SV=4	1.0132	0.354449	2	98776.6	91835.9	193642	110135	254676	1.42476e+06	105472	NA	59283.4
Rbbp6	P97868	E3 ubiquitin-protein ligase RBBP6 OS=Mus musculus OX=10090 GN=Rbbp6 PE=1 SV=5	0.0844055	0.764956	2	48555.5	38277.4	35880.7	NA	NA	NA	54627.8	NA	NA
Rce1	P57791	CAAX prenyl protease 2 OS=Mus musculus OX=10090 GN=Rce1 PE=2 SV=1	0.154374	0.809045	2	43611.5	42431.9	44639.6	93800	91839.4	NA	NA	32439.8	NA
Rpl22l1	Q9D7S7	60S ribosomal protein L22-like 1 OS=Mus musculus OX=10090 GN=Rpl22l1 PE=1 SV=1	0.633185	0.553367	2	30203.1	13361.4	13635.3	18251	19975.1	NA	NA	45794.2	16518.6
Rrm1	P07742	Ribonucleoside-diphosphate reductase large subunit OS=Mus musculus OX=10090 GN=Rrm1 PE=1 SV=2	-0.12867	0.655528	2	NA	NA	NA	44226.8	67002.4	NA	50686.5	NA	NA
Saal1	Q9D2C2	Protein SAAL1 OS=Mus musculus OX=10090 GN=Saal1 PE=1 SV=1	NA	NA	2	NA	NA	NA	NA	NA	NA	NA	NA	NA
Sbno1	Q689Z5	Protein strawberry notch homolog 1 OS=Mus musculus OX=10090 GN=Sbno1 PE=1 SV=2	0.239391	0.188657	2	26334.5	27723.4	26413.9	32986.7	48389.6	54989.7	NA	NA	253734
Septin2	P42208	Septin-2 OS=Mus musculus OX=10090 GN=Septin2 PE=1 SV=2	0.542563	0.480052	2	NA	NA	NA	NA	NA	NA	NA	NA	58188.3
Sfpq	Q8VIJ6	Splicing factor, proline- and glutamine-rich OS=Mus musculus OX=10090 GN=Sfpq PE=1 SV=1	0.595688	0.334367	2	NA	NA	NA	NA	NA	NA	NA	36163	NA
Sh3bgrl2	Q8BG73	SH3 domain-binding glutamic acid-rich-like protein 2 OS=Mus musculus OX=10090 GN=Sh3bgrl2 PE=1 SV=1	1.29764	0.280086	2	NA	NA	NA	NA	NA	579625	105742	NA	NA
Sil1	Q9EPK6	Nucleotide exchange factor SIL1 OS=Mus musculus OX=10090 GN=Sil1 PE=1 SV=2	0.669343	0.752055	2	49630.1	242039	134904	26710.2	201958	3343271	1.15465e+06	49615.3	NA
Slc30a4	O35149	Zinc transporter 4 OS=Mus musculus OX=10090 GN=Slc30a4 PE=1 SV=2	NA	NA	2	NA	NA	NA	NA	NA	NA	NA	NA	NA
Slc35b2	Q91ZN5	Adenosine 3'-phospho 5'-phosphosulfate transporter 1 OS=Mus musculus OX=10090 GN=Slc35b2 PE=1 SV=1	0.818956	0.586151	2	205133	NA	NA	NA	315903	581645	NA	249957	NA
Slc39a7	Q31125	Zinc transporter SLC39A7 OS=Mus musculus OX=10090 GN=Slc39a7 PE=1 SV=2	NA	NA	2	NA	NA	NA	NA	NA	NA	NA	NA	NA
Slc4a7	Q8BTY2	Sodium bicarbonate cotransporter 3 OS=Mus musculus OX=10090 GN=Slc4a7 PE=1 SV=2	0.146068	0.68432	2	17182	33446.1	28100.5	41452.3	29206.4	50002.9	27578.8	15411.8	NA
Slc6a6	O35316	Sodium- and chloride-dependent taurine transporter OS=Mus musculus OX=10090 GN=Slc6a6 PE=1 SV=2	NA	NA	2	NA	NA	NA	NA	NA	NA	NA	NA	NA
Slc7a1	Q09143	High affinity cationic amino acid transporter 1 OS=Mus musculus OX=10090 GN=Slc7a1 PE=1 SV=1	0.108716	0.761108	2	33380.5	32795.6	36117.9	68928.4	38446.6	51752.4	NA	NA	NA
Spcs2	Q9CYN2	Signal peptidase complex subunit 2 OS=Mus musculus OX=10090 GN=Spcs2 PE=1 SV=1	0.583676	0.013293	2	25437.1	35410.3	35745.7	60354.9	60059.1	82721.4	146043	NA	NA
Spg7	Q3ULF4	Paraplegin OS=Mus musculus OX=10090 GN=Spg7 PE=1 SV=1	-0.00404768	0.996621	2	117876	59538.5	NA	122961	NA	NA	NA	NA	NA
Sprr1a	Q62266	Cornifin-A OS=Mus musculus OX=10090 GN=Sprr1a PE=1 SV=1	-1.96424	0.0888159	2	274709	NA	131145	22262.3	NA	NA	NA	NA	NA
Ssr3	Q9DCF9	Translocon-associated protein subunit gamma OS=Mus musculus OX=10090 GN=Ssr3 PE=1 SV=1	0.3012	0.728576	2	50170.7	50720.7	52428	26414.9	102540	254944	NA	67282.3	NA
Ssrp1	Q08943	FACT complex subunit SSRP1 OS=Mus musculus OX=10090 GN=Ssrp1 PE=1 SV=2	-0.485933	0.0254026	2	296924	318589	335020	265111	266153	452398	350732	NA	NA
Stat6	P52633	Signal transducer and transcription activator 6 OS=Mus musculus OX=10090 GN=Stat6 PE=1 SV=2	0.341954	0.0267589	2	51201.8	NA	61947.2	80531.3	96802.4	137159	59618.5	47141	NA
Stau1	Q9Z108	Double-stranded RNA-binding protein Staufen homolog 1 OS=Mus musculus OX=10090 GN=Stau1 PE=1 SV=1	-0.428796	0.597338	2	101213	NA	NA	29663.6	71354.7	NA	64868.4	20174.3	NA
Stn1	Q8K2X3	CST complex subunit STN1 OS=Mus musculus OX=10090 GN=Stn1 PE=1 SV=2	NA	NA	2	NA	NA	NA	NA	NA	NA	NA	NA	NA
Sympk	Q80X82	Symplekin OS=Mus musculus OX=10090 GN=Sympk PE=1 SV=2	-0.280376	0.506344	2	32753.7	27477	38849.2	53143.4	31503.9	32253	NA	NA	NA
Tomm70	Q9CZW5	Mitochondrial import receptor subunit TOM70 OS=Mus musculus OX=10090 GN=Tomm70 PE=1 SV=2	-1.13079	0.0121995	2	169802	162000	138854	66871.3	116975	128664	473904	57763.4	NA
Tram1	Q91V04	Translocating chain-associated membrane protein 1 OS=Mus musculus OX=10090 GN=Tram1 PE=1 SV=3	0.794923	0.080758	2	39385.6	36866.6	40452.5	74319.8	64374.9	177401	74557.8	56087.2	NA
Trim32	Q8CH72	E3 ubiquitin-protein ligase TRIM32 OS=Mus musculus OX=10090 GN=Trim32 PE=1 SV=2	0.574562	0.0720833	2	NA	NA	53215.9	60175.5	83614.2	143391	NA	NA	NA
Trpc4ap	Q9JLV2	Short transient receptor potential channel 4-associated protein OS=Mus musculus OX=10090 GN=Trpc4ap PE=1 SV=2	-0.0515887	0.923222	2	NA	NA	NA	NA	NA	NA	NA	NA	66063.6
Tsc2	Q61037	Tuberin OS=Mus musculus OX=10090 GN=Tsc2 PE=1 SV=1	NA	NA	2	NA	NA	NA	NA	NA	NA	NA	NA	NA
Txn	P10639	Thioredoxin OS=Mus musculus OX=10090 GN=Txn PE=1 SV=3	-1.05224	0.237825	2	78709.4	251656	80157.9	43735.2	144622	NA	30067.7	25849.9	27670.3
Uaca	Q8CGB3	Uveal autoantigen with coiled-coil domains and ankyrin repeats OS=Mus musculus OX=10090 GN=Uaca PE=1 SV=2	NA	NA	2	NA	NA	NA	NA	NA	NA	NA	NA	NA
Ube2d3	P61079	Ubiquitin-conjugating enzyme E2 D3 OS=Mus musculus OX=10090 GN=Ube2d3 PE=1 SV=1	0.272564	0.800499	2	NA	NA	19573.7	NA	18919	NA	201350	50827.5	NA
Ube2n	P61089	Ubiquitin-conjugating enzyme E2 N OS=Mus musculus OX=10090 GN=Ube2n PE=1 SV=1	0.397135	0.238123	2	41375.7	37974.4	30768.9	45331.5	68172.8	NA	NA	NA	33598.3
Ubr3	Q5U430	E3 ubiquitin-protein ligase UBR3 OS=Mus musculus OX=10090 GN=Ubr3 PE=1 SV=3	-0.621544	0.289026	2	114665	121847	113628	143336	127213	NA	126109	61971.7	NA
Uck2	Q99PM9	Uridine-cytidine kinase 2 OS=Mus musculus OX=10090 GN=Uck2 PE=1 SV=1	0.836848	0.13808	2	NA	NA	NA	NA	NA	NA	NA	NA	32512.1
Uprt	B1AVZ0	Uracil phosphoribosyltransferase homolog OS=Mus musculus OX=10090 GN=Uprt PE=1 SV=1	0.501658	0.171988	2	30040.8	44015	26122.3	53307.5	59138.7	NA	71872.8	70772.9	NA
Utp20	Q5XG71	Small subunit processome component 20 homolog OS=Mus musculus OX=10090 GN=Utp20 PE=1 SV=2	NA	NA	2	NA	NA	NA	NA	NA	NA	NA	NA	NA
Vapb	Q9QY76	Vesicle-associated membrane protein-associated protein B OS=Mus musculus OX=10090 GN=Vapb PE=1 SV=3	0.376936	0.221876	2	NA	NA	NA	NA	NA	NA	NA	NA	68808
Vdac1	Q60932	Voltage-dependent anion-selective channel protein 1 OS=Mus musculus OX=10090 GN=Vdac1 PE=1 SV=3	NA	NA	2	NA	NA	NA	NA	NA	NA	NA	NA	NA
Vps50	Q8CI71	Syndetin OS=Mus musculus OX=10090 GN=Vps50 PE=1 SV=2	0.0185998	0.911265	2	58101.6	51194.2	68050.6	67190.6	70548.7	122805	66575.6	36187.7	NA
Wdr11	Q8K1X1	WD repeat-containing protein 11 OS=Mus musculus OX=10090 GN=Wdr11 PE=1 SV=1	-0.138587	0.712021	2	51957.8	32405.4	NA	72403.2	52564.7	NA	NA	40102.9	NA
Zbtb20	Q8K0L9	Zinc finger and BTB domain-containing protein 20 OS=Mus musculus OX=10090 GN=Zbtb20 PE=1 SV=1	-0.359634	0.619733	2	NA	119292	41307.1	94233.4	NA	NA	NA	NA	NA
Zwilch	Q8R060	Protein zwilch homolog OS=Mus musculus OX=10090 GN=Zwilch PE=1 SV=1	-0.0987897	0.773747	2	52095.3	NA	53589.7	55154.7	67675.3	NA	NA	39835.5	NA
NA	Q8C3W1	Uncharacterized protein C1orf198 homolog OS=Mus musculus OX=10090 PE=1 SV=1	NA	NA	2	NA	NA	NA	NA	NA	NA	NA	NA	67595.2
Aak1	Q3UHJ0	AP2-associated protein kinase 1 OS=Mus musculus OX=10090 GN=Aak1 PE=1 SV=2	NA	NA	1	NA	NA	NA	NA	NA	NA	NA	NA	NA
Actr1a	P61164	Alpha-centractin OS=Mus musculus OX=10090 GN=Actr1a PE=1 SV=1	NA	NA	1	NA	NA	NA	NA	NA	NA	NA	NA	NA
Adipoq	Q60994	Adiponectin OS=Mus musculus OX=10090 GN=Adipoq PE=1 SV=2	0.665109	0.115928	1	16527.3	26930.6	40962.5	45205.4	50130.8	88749.8	8597.67	12950.1	21557.4
Aebp1	Q640N1	Adipocyte enhancer-binding protein 1 OS=Mus musculus OX=10090 GN=Aebp1 PE=1 SV=1	NA	NA	1	NA	NA	NA	NA	NA	NA	NA	NA	NA
Ago1	Q8CJG1	Protein argonaute-1 OS=Mus musculus OX=10090 GN=Ago1 PE=1 SV=2	1.1675	0.521787	1	NA	186158	203226	NA	198860	4058547	866827	NA	NA
Agrn	A2ASQ1	Agrin OS=Mus musculus OX=10090 GN=Agrn PE=1 SV=1	NA	NA	1	NA	NA	NA	NA	NA	NA	NA	NA	NA
Aifm3	Q3TY86	Apoptosis-inducing factor 3 OS=Mus musculus OX=10090 GN=Aifm3 PE=1 SV=1	-0.965448	0.274541	1	557667	358665	129823	128922	265663	281738	604492	NA	NA
Ajuba	Q91XC0	LIM domain-containing protein ajuba OS=Mus musculus OX=10090 GN=Ajuba PE=1 SV=1	NA	NA	1	NA	NA	NA	NA	NA	NA	NA	NA	NA
Aldh4a1	Q8CHT0	Delta-1-pyrroline-5-carboxylate dehydrogenase, mitochondrial OS=Mus musculus OX=10090 GN=Aldh4a1 PE=1 SV=3	NA	NA	1	NA	NA	NA	NA	NA	NA	NA	NA	NA
Ank3	G5E8K5	Ankyrin-3 OS=Mus musculus OX=10090 GN=Ank3 PE=1 SV=1	NA	NA	1	NA	NA	NA	NA	NA	NA	NA	NA	NA
Ankrd26	Q811D2	Ankyrin repeat domain-containing protein 26 OS=Mus musculus OX=10090 GN=Ankrd26 PE=1 SV=2	NA	NA	1	NA	NA	NA	NA	NA	NA	NA	NA	NA
Ankrd28	Q505D1	Serine/threonine-protein phosphatase 6 regulatory ankyrin repeat subunit A OS=Mus musculus OX=10090 GN=Ankrd28 PE=1 SV=1	NA	NA	1	NA	NA	NA	NA	NA	NA	NA	NA	NA
Ano10	Q8BH79	Anoctamin-10 OS=Mus musculus OX=10090 GN=Ano10 PE=1 SV=1	NA	NA	1	NA	NA	NA	NA	NA	NA	NA	NA	NA
Ap3s1	Q9DCR2	AP-3 complex subunit sigma-1 OS=Mus musculus OX=10090 GN=Ap3s1 PE=1 SV=2	NA	NA	1	NA	NA	NA	NA	NA	NA	NA	NA	NA
Apaf1	O88879	Apoptotic protease-activating factor 1 OS=Mus musculus OX=10090 GN=Apaf1 PE=1 SV=3	0.1187	0.763012	1	54693.6	33618.2	52934.4	40976.1	70396.8	119492	49102.3	30422.8	NA
Apex1	P28352	DNA-(apurinic or apyrimidinic site) endonuclease OS=Mus musculus OX=10090 GN=Apex1 PE=1 SV=2	NA	NA	1	NA	NA	NA	NA	NA	NA	NA	NA	NA
Api5	O35841	Apoptosis inhibitor 5 OS=Mus musculus OX=10090 GN=Api5 PE=1 SV=2	0.861486	0.0992643	1	NA	41416	30968.3	NA	NA	159142	NA	NA	NA
Arhgap10	Q6Y5D8	Rho GTPase-activating protein 10 OS=Mus musculus OX=10090 GN=Arhgap10 PE=1 SV=2	-0.37405	0.38851	1	41580	NA	64716.5	32047	64943.1	104328	NA	NA	NA
Arhgef17	Q80U35	Rho guanine nucleotide exchange factor 17 OS=Mus musculus OX=10090 GN=Arhgef17 PE=1 SV=2	NA	NA	1	NA	NA	NA	NA	NA	NA	NA	NA	NA
Arhgef18	Q6P9R4	Rho guanine nucleotide exchange factor 18 OS=Mus musculus OX=10090 GN=Arhgef18 PE=1 SV=3	0.226332	0.421788	1	215347	215922	279145	343317	270893	618222	428855	316229	NA
Asl	Q91YI0	Argininosuccinate lyase OS=Mus musculus OX=10090 GN=Asl PE=1 SV=1	NA	NA	1	NA	NA	NA	NA	NA	NA	NA	NA	NA
Ass1	P16460	Argininosuccinate synthase OS=Mus musculus OX=10090 GN=Ass1 PE=1 SV=1	NA	NA	1	NA	NA	NA	NA	NA	NA	NA	NA	NA
Atic	Q9CWJ9	Bifunctional purine biosynthesis protein ATIC OS=Mus musculus OX=10090 GN=Atic PE=1 SV=2	NA	NA	1	NA	NA	NA	NA	NA	NA	NA	NA	NA
Atp5mg	Q9CPQ8	ATP synthase subunit g, mitochondrial OS=Mus musculus OX=10090 GN=Atp5mg PE=1 SV=1	NA	NA	1	NA	NA	NA	NA	NA	NA	NA	NA	NA
Atp6v1d	P57746	V-type proton ATPase subunit D OS=Mus musculus OX=10090 GN=Atp6v1d PE=1 SV=1	NA	NA	1	NA	NA	NA	NA	NA	NA	NA	NA	NA
Atp6v1g1	Q9CR51	V-type proton ATPase subunit G 1 OS=Mus musculus OX=10090 GN=Atp6v1g1 PE=1 SV=3	NA	NA	1	NA	NA	NA	NA	NA	NA	NA	NA	NA
Atp9b	P98195	Probable phospholipid-transporting ATPase IIB OS=Mus musculus OX=10090 GN=Atp9b PE=1 SV=4	NA	NA	1	NA	NA	NA	NA	NA	NA	NA	NA	NA
Atxn2l	Q7TQH0	Ataxin-2-like protein OS=Mus musculus OX=10090 GN=Atxn2l PE=1 SV=1	NA	NA	1	NA	NA	NA	NA	NA	NA	NA	NA	NA
Baz1b	Q9Z277	Tyrosine-protein kinase BAZ1B OS=Mus musculus OX=10090 GN=Baz1b PE=1 SV=2	NA	NA	1	NA	NA	NA	NA	NA	NA	NA	NA	NA
Cacna2d3	Q9Z1L5	Voltage-dependent calcium channel subunit alpha-2/delta-3 OS=Mus musculus OX=10090 GN=Cacna2d3 PE=1 SV=1	NA	NA	1	NA	NA	NA	NA	NA	NA	NA	NA	NA
Cap1	P40124	Adenylyl cyclase-associated protein 1 OS=Mus musculus OX=10090 GN=Cap1 PE=1 SV=4	0.757724	0.229581	1	14521.5	43169.3	NA	NA	NA	NA	NA	NA	NA
Capn1	O35350	Calpain-1 catalytic subunit OS=Mus musculus OX=10090 GN=Capn1 PE=1 SV=1	0.861819	0.409548	1	NA	NA	NA	NA	NA	439640	173886	NA	NA
Capn2	O08529	Calpain-2 catalytic subunit OS=Mus musculus OX=10090 GN=Capn2 PE=1 SV=4	NA	NA	1	NA	NA	NA	NA	NA	NA	NA	NA	NA
Caprin1	Q60865	Caprin-1 OS=Mus musculus OX=10090 GN=Caprin1 PE=1 SV=2	NA	NA	1	NA	NA	NA	NA	NA	NA	NA	NA	NA
Cars1	Q9ER72	Cysteine--tRNA ligase, cytoplasmic OS=Mus musculus OX=10090 GN=Cars1 PE=1 SV=2	NA	NA	1	NA	NA	NA	NA	NA	NA	NA	NA	NA
Casp8ap2	Q9WUF3	CASP8-associated protein 2 OS=Mus musculus OX=10090 GN=Casp8ap2 PE=1 SV=2	NA	NA	1	NA	NA	NA	NA	NA	NA	NA	NA	NA
Cat	P24270	Catalase OS=Mus musculus OX=10090 GN=Cat PE=1 SV=4	NA	NA	1	NA	NA	NA	NA	NA	NA	NA	NA	NA
Ccdc88a	Q5SNZ0	Girdin OS=Mus musculus OX=10090 GN=Ccdc88a PE=1 SV=2	NA	NA	1	NA	NA	NA	NA	NA	NA	NA	NA	NA
Ccdc93	Q7TQK5	Coiled-coil domain-containing protein 93 OS=Mus musculus OX=10090 GN=Ccdc93 PE=1 SV=1	-0.318656	0.0150808	1	51181.3	56764.9	61663.1	58406.1	61036.5	NA	73059.9	NA	NA
Cckbr	P56481	Gastrin/cholecystokinin type B receptor OS=Mus musculus OX=10090 GN=Cckbr PE=2 SV=1	-1.06386	0.344974	1	109893	137359	145812	NA	NA	408730	183106	118016	NA
Cd8a	P01731	T-cell surface glycoprotein CD8 alpha chain OS=Mus musculus OX=10090 GN=Cd8a PE=1 SV=1	-0.502281	0.0780035	1	95488.4	80811	73574.6	76564.5	73750.6	97887.5	145407	NA	NA
Cdc5l	Q6A068	Cell division cycle 5-like protein OS=Mus musculus OX=10090 GN=Cdc5l PE=1 SV=2	NA	NA	1	NA	NA	NA	NA	NA	NA	NA	NA	NA
Cds2	Q99L43	Phosphatidate cytidylyltransferase 2 OS=Mus musculus OX=10090 GN=Cds2 PE=1 SV=1	NA	NA	1	NA	NA	NA	NA	NA	NA	NA	NA	NA
Cdx2	P43241	Homeobox protein CDX-2 OS=Mus musculus OX=10090 GN=Cdx2 PE=1 SV=1	0.364093	0.103647	1	49877.9	41424.7	44462	67649.9	70933.5	112934	55539.6	NA	NA
Cebpz	P53569	CCAAT/enhancer-binding protein zeta OS=Mus musculus OX=10090 GN=Cebpz PE=1 SV=2	-0.150468	0.696513	1	59839	NA	87913	61516.2	57137.6	106554	NA	43707.8	NA
Celsr2	Q9R0M0	Cadherin EGF LAG seven-pass G-type receptor 2 OS=Mus musculus OX=10090 GN=Celsr2 PE=1 SV=3	-0.491707	0.412621	1	NA	NA	NA	NA	NA	NA	25744.4	NA	175066
Chd8	Q09XV5	Chromodomain-helicase-DNA-binding protein 8 OS=Mus musculus OX=10090 GN=Chd8 PE=1 SV=1	0.141121	0.665794	1	42258.4	32430.6	45641.8	76323.3	51348.7	NA	77577.9	NA	NA
Ckap2	Q3V1H1	Cytoskeleton-associated protein 2 OS=Mus musculus OX=10090 GN=Ckap2 PE=1 SV=1	0.0541066	0.946827	1	71970.1	88575.1	100518	88992.9	54339.5	410274	NA	NA	NA
Cluh	Q5SW19	Clustered mitochondria protein homolog OS=Mus musculus OX=10090 GN=Cluh PE=1 SV=2	NA	NA	1	NA	NA	NA	NA	NA	NA	NA	NA	NA
Copz2	Q9JHH9	Coatomer subunit zeta-2 OS=Mus musculus OX=10090 GN=Copz2 PE=1 SV=1	0.0622574	0.893518	1	NA	30695	NA	54921.4	56766.2	114448	NA	NA	NA
Cpsf1	Q9EPU4	Cleavage and polyadenylation specificity factor subunit 1 OS=Mus musculus OX=10090 GN=Cpsf1 PE=1 SV=1	NA	NA	1	NA	NA	NA	NA	NA	NA	NA	NA	NA
Cpsf3	Q9QXK7	Cleavage and polyadenylation specificity factor subunit 3 OS=Mus musculus OX=10090 GN=Cpsf3 PE=1 SV=2	-0.829145	0.437618	1	166930	203246	148628	264777	205698	NA	219828	176567	NA
Crim1	Q9JLL0	Cysteine-rich motor neuron 1 protein OS=Mus musculus OX=10090 GN=Crim1 PE=2 SV=2	NA	NA	1	NA	NA	NA	NA	NA	NA	NA	NA	NA
Csde1	Q91W50	Cold shock domain-containing protein E1 OS=Mus musculus OX=10090 GN=Csde1 PE=1 SV=1	NA	NA	1	NA	NA	NA	NA	NA	NA	NA	NA	NA
Cwf19l1	Q8CI33	CWF19-like protein 1 OS=Mus musculus OX=10090 GN=Cwf19l1 PE=1 SV=2	NA	NA	1	NA	NA	NA	NA	NA	NA	NA	NA	NA
Dap3	Q9ER88	28S ribosomal protein S29, mitochondrial OS=Mus musculus OX=10090 GN=Dap3 PE=1 SV=1	NA	NA	1	NA	NA	NA	NA	NA	NA	NA	NA	NA
Dcp1a	Q91YD3	mRNA-decapping enzyme 1A OS=Mus musculus OX=10090 GN=Dcp1a PE=1 SV=1	NA	NA	1	NA	NA	NA	NA	NA	NA	NA	NA	NA
Dicer1	Q8R418	Endoribonuclease Dicer OS=Mus musculus OX=10090 GN=Dicer1 PE=1 SV=3	-0.263273	0.386401	1	196428	158862	264608	268260	223225	220671	367887	255500	NA
Dlat	Q8BMF4	Dihydrolipoyllysine-residue acetyltransferase component of pyruvate dehydrogenase complex, mitochondrial OS=Mus musculus OX=10090 GN=Dlat PE=1 SV=2	-0.859783	0.115073	1	67943.4	65340.8	59610.7	NA	28553.6	NA	64350.7	31812.3	NA
Dmd	P11531	Dystrophin OS=Mus musculus OX=10090 GN=Dmd PE=1 SV=3	1.51153	0.000850235	1	23637.3	24784.9	NA	109538	105946	NA	NA	NA	15515.6
Dnajb6	O54946	DnaJ homolog subfamily B member 6 OS=Mus musculus OX=10090 GN=Dnajb6 PE=1 SV=4	0.588974	0.280667	1	13016.6	NA	19098.6	41256.6	38790.1	NA	NA	30676.2	NA
Drg2	Q9QXB9	Developmentally-regulated GTP-binding protein 2 OS=Mus musculus OX=10090 GN=Drg2 PE=1 SV=1	NA	NA	1	NA	NA	NA	NA	NA	NA	NA	NA	NA
Dstn	Q9R0P5	Destrin OS=Mus musculus OX=10090 GN=Dstn PE=1 SV=3	NA	NA	1	NA	NA	NA	NA	NA	NA	NA	NA	NA
Dtx3l	Q3UIR3	E3 ubiquitin-protein ligase DTX3L OS=Mus musculus OX=10090 GN=Dtx3l PE=1 SV=1	NA	NA	1	NA	NA	NA	NA	NA	NA	NA	NA	NA
Dym	Q8CHY3	Dymeclin OS=Mus musculus OX=10090 GN=Dym PE=1 SV=1	NA	NA	1	NA	NA	NA	NA	NA	NA	NA	NA	NA
Eed	Q921E6	Polycomb protein EED OS=Mus musculus OX=10090 GN=Eed PE=1 SV=1	-0.251332	0.770276	1	NA	NA	NA	NA	15116.4	NA	NA	NA	26586.6
Eef1b	O70251	Elongation factor 1-beta OS=Mus musculus OX=10090 GN=Eef1b PE=1 SV=5	-0.366239	0.275726	1	NA	NA	NA	NA	NA	NA	NA	NA	25815.9
Efemp2	Q9WVJ9	EGF-containing fibulin-like extracellular matrix protein 2 OS=Mus musculus OX=10090 GN=Efemp2 PE=1 SV=1	NA	NA	1	NA	NA	NA	NA	NA	NA	NA	NA	NA
Elovl1	Q9JLJ5	Elongation of very long chain fatty acids protein 1 OS=Mus musculus OX=10090 GN=Elovl1 PE=1 SV=1	NA	NA	1	NA	NA	NA	NA	NA	NA	NA	NA	NA
Elp2	Q91WG4	Elongator complex protein 2 OS=Mus musculus OX=10090 GN=Elp2 PE=1 SV=1	0.550237	0.474703	1	18287.8	28575	NA	25941.3	48341.2	NA	NA	NA	NA
Emd	O08579	Emerin OS=Mus musculus OX=10090 GN=Emd PE=1 SV=1	NA	NA	1	NA	NA	NA	NA	NA	NA	NA	NA	NA
Endod1	Q8C522	Endonuclease domain-containing 1 protein OS=Mus musculus OX=10090 GN=Endod1 PE=1 SV=2	1.16205	0.0456943	1	53745	NA	32223	94724.5	95590.2	132370	NA	NA	NA
Epg5	Q80TA9	Ectopic P granules protein 5 homolog OS=Mus musculus OX=10090 GN=Epg5 PE=1 SV=2	NA	NA	1	NA	NA	NA	NA	NA	NA	NA	NA	NA
Fam13b	Q8K2H3	Protein FAM13B OS=Mus musculus OX=10090 GN=Fam13b PE=1 SV=1	1.65356	0.124122	1	NA	NA	270734	423065	497546	NA	NA	NA	49545.4
Fam76a	Q922G2	Protein FAM76A OS=Mus musculus OX=10090 GN=Fam76a PE=2 SV=1	0.356718	0.292112	1	26875.3	37574.5	47927.9	58189	83196.3	NA	NA	NA	NA
Farsb	Q9WUA2	Phenylalanine--tRNA ligase beta subunit OS=Mus musculus OX=10090 GN=Farsb PE=1 SV=2	0.177534	0.717634	1	NA	44904.2	58884	45398.9	45773.2	113716	75984.1	21445.6	NA
Fbln1	Q08879	Fibulin-1 OS=Mus musculus OX=10090 GN=Fbln1 PE=1 SV=2	1.20329	0.00205789	1	107340	123356	119017	338555	300997	522394	98406.9	76431.8	79424.3
Fchsd1	Q6PFY1	F-BAR and double SH3 domains protein 1 OS=Mus musculus OX=10090 GN=Fchsd1 PE=1 SV=1	0.299584	0.11529	1	39092.2	53767.8	48913.2	68576	72959.4	106001	66126.8	NA	NA
Gdi2	Q61598	Rab GDP dissociation inhibitor beta OS=Mus musculus OX=10090 GN=Gdi2 PE=1 SV=1	2.35874	0.0290848	1	24196.6	83844.9	140700	317769	444843	753934	329468	287446	NA
Golga1	Q9CW79	Golgin subfamily A member 1 OS=Mus musculus OX=10090 GN=Golga1 PE=1 SV=2	NA	NA	1	NA	NA	NA	NA	NA	NA	NA	NA	NA
Got2	P05202	Aspartate aminotransferase, mitochondrial OS=Mus musculus OX=10090 GN=Got2 PE=1 SV=1	NA	NA	1	NA	NA	NA	NA	NA	NA	NA	NA	NA
Gpaa1	Q9WTK3	Glycosylphosphatidylinositol anchor attachment 1 protein OS=Mus musculus OX=10090 GN=Gpaa1 PE=1 SV=3	0.206599	0.455976	1	88122.4	78133.3	93765.6	111565	105630	232916	173733	59301.2	NA
Gpc1	Q9QZF2	Glypican-1 OS=Mus musculus OX=10090 GN=Gpc1 PE=1 SV=1	NA	NA	1	NA	NA	NA	NA	NA	NA	NA	NA	NA
Grwd1	Q810D6	Glutamate-rich WD repeat-containing protein 1 OS=Mus musculus OX=10090 GN=Grwd1 PE=1 SV=2	0.181402	0.380561	1	38317.4	56621.4	63452.5	69696.3	71058.6	NA	NA	60244.7	NA
Gstp1	P19157	Glutathione S-transferase P 1 OS=Mus musculus OX=10090 GN=Gstp1 PE=1 SV=2	NA	NA	1	NA	NA	NA	NA	NA	NA	NA	NA	NA
Gtf3c4	Q8BMQ2	General transcription factor 3C polypeptide 4 OS=Mus musculus OX=10090 GN=Gtf3c4 PE=1 SV=2	NA	NA	1	NA	NA	NA	NA	NA	NA	NA	NA	NA
Gtf3c5	Q8R2T8	General transcription factor 3C polypeptide 5 OS=Mus musculus OX=10090 GN=Gtf3c5 PE=2 SV=2	NA	NA	1	NA	NA	NA	NA	NA	NA	NA	NA	NA
H2-K1	P01901	H-2 class I histocompatibility antigen, K-B alpha chain OS=Mus musculus OX=10090 GN=H2-K1 PE=1 SV=1	-0.224052	0.315781	1	NA	NA	NA	NA	NA	NA	NA	27836.2	NA
Has1	Q61647	Hyaluronan synthase 1 OS=Mus musculus OX=10090 GN=Has1 PE=1 SV=1	0.66217	0.411834	1	69220.1	NA	NA	NA	NA	NA	NA	145787	NA
Hectd1	Q69ZR2	E3 ubiquitin-protein ligase HECTD1 OS=Mus musculus OX=10090 GN=Hectd1 PE=1 SV=2	-0.869366	0.239363	1	17793.2	46463.8	51541.8	13357.1	46140.5	31375.8	17344.9	NA	NA
Hmgcr	Q01237	3-hydroxy-3-methylglutaryl-coenzyme A reductase OS=Mus musculus OX=10090 GN=Hmgcr PE=1 SV=3	NA	NA	1	NA	NA	NA	NA	NA	NA	NA	NA	NA
Hmgcs2	P54869	Hydroxymethylglutaryl-CoA synthase, mitochondrial OS=Mus musculus OX=10090 GN=Hmgcs2 PE=1 SV=2	0.993549	0.127104	1	NA	NA	NA	NA	NA	NA	NA	NA	44274.5
Hnrnpab	Q99020	Heterogeneous nuclear ribonucleoprotein A/B OS=Mus musculus OX=10090 GN=Hnrnpab PE=1 SV=1	-0.5366	0.314158	1	NA	NA	NA	NA	NA	47340.1	NA	25976.6	NA
Hps5	P59438	Hermansky-Pudlak syndrome 5 protein homolog OS=Mus musculus OX=10090 GN=Hps5 PE=1 SV=2	NA	NA	1	NA	NA	NA	NA	NA	NA	NA	NA	NA
Hps6	Q8BLY7	Hermansky-Pudlak syndrome 6 protein homolog OS=Mus musculus OX=10090 GN=Hps6 PE=1 SV=3	NA	NA	1	NA	NA	NA	NA	NA	NA	NA	NA	NA
Hs1bp3	Q3TC93	HCLS1-binding protein 3 OS=Mus musculus OX=10090 GN=Hs1bp3 PE=1 SV=2	NA	NA	1	NA	NA	NA	NA	NA	NA	NA	NA	NA
Hsd17b4	P51660	Peroxisomal multifunctional enzyme type 2 OS=Mus musculus OX=10090 GN=Hsd17b4 PE=1 SV=3	NA	NA	1	NA	NA	NA	NA	NA	NA	NA	NA	NA
Hspa12b	Q9CZJ2	Heat shock 70 kDa protein 12B OS=Mus musculus OX=10090 GN=Hspa12b PE=1 SV=1	0.573097	0.358946	1	NA	NA	NA	NA	NA	NA	NA	NA	79093
Hspg2	Q05793	Basement membrane-specific heparan sulfate proteoglycan core protein OS=Mus musculus OX=10090 GN=Hspg2 PE=1 SV=1	NA	NA	1	NA	NA	NA	NA	NA	NA	NA	NA	NA
Hydin	Q80W93	Hydrocephalus-inducing protein OS=Mus musculus OX=10090 GN=Hydin PE=1 SV=2	0.446801	0.121491	1	435385	484434	556481	584866	1.00604e+06	1.39753e+06	NA	NA	NA
Idh3a	Q9D6R2	Isocitrate dehydrogenase [NAD] subunit alpha, mitochondrial OS=Mus musculus OX=10090 GN=Idh3a PE=1 SV=1	NA	NA	1	NA	NA	NA	NA	NA	NA	NA	NA	NA
Ifih1	Q8R5F7	Interferon-induced helicase C domain-containing protein 1 OS=Mus musculus OX=10090 GN=Ifih1 PE=1 SV=1	-0.251583	0.739924	1	NA	NA	NA	NA	NA	NA	NA	17646.5	NA
Ifrd1	P19182	Interferon-related developmental regulator 1 OS=Mus musculus OX=10090 GN=Ifrd1 PE=1 SV=2	NA	NA	1	NA	NA	NA	NA	NA	NA	NA	NA	NA
Ift122	Q6NWV3	Intraflagellar transport protein 122 homolog OS=Mus musculus OX=10090 GN=Ift122 PE=1 SV=1	NA	NA	1	NA	NA	NA	NA	NA	NA	NA	NA	NA
Impact	O55091	Protein IMPACT OS=Mus musculus OX=10090 GN=Impact PE=1 SV=2	NA	NA	1	NA	NA	NA	NA	NA	NA	NA	NA	NA
Ints10	Q8K2A7	Integrator complex subunit 10 OS=Mus musculus OX=10090 GN=Ints10 PE=1 SV=3	NA	NA	1	NA	NA	NA	NA	NA	NA	NA	NA	NA
Ippk	Q6P1C1	Inositol-pentakisphosphate 2-kinase OS=Mus musculus OX=10090 GN=Ippk PE=1 SV=1	0.518414	0.800322	1	NA	175552	80647.1	NA	76664.3	2649567	408450	18796	18834.7
Irs4	Q9Z0Y7	Insulin receptor substrate 4 OS=Mus musculus OX=10090 GN=Irs4 PE=1 SV=2	0.0823989	0.439951	1	159670	195870	208786	253128	249057	340127	NA	505285	NA
Itprip	Q3TNL8	Inositol 1,4,5-trisphosphate receptor-interacting protein OS=Mus musculus OX=10090 GN=Itprip PE=1 SV=1	NA	NA	1	NA	NA	NA	NA	NA	NA	NA	NA	NA
Jagn1	Q5XKN4	Protein jagunal homolog 1 OS=Mus musculus OX=10090 GN=Jagn1 PE=1 SV=2	0.499438	0.406205	1	NA	NA	NA	NA	NA	NA	NA	NA	25680
Kdsr	Q6GV12	3-ketodihydrosphingosine reductase OS=Mus musculus OX=10090 GN=Kdsr PE=1 SV=1	0.372695	0.166889	1	34577.8	NA	42387	80571.1	65373.1	NA	41684.3	NA	NA
Kif20b	Q80WE4	Kinesin-like protein KIF20B OS=Mus musculus OX=10090 GN=Kif20b PE=1 SV=3	NA	NA	1	NA	NA	NA	NA	NA	NA	NA	NA	NA
Kirrel1	Q80W68	Kin of IRRE-like protein 1 OS=Mus musculus OX=10090 GN=Kirrel1 PE=1 SV=1	0.250264	0.639328	1	18094.1	20461.6	NA	21983.4	28927.7	NA	NA	NA	NA
Klhl30	Q8C3F7	Kelch-like protein 30 OS=Mus musculus OX=10090 GN=Klhl30 PE=2 SV=1	0.390762	0.136213	1	898353	966138	977161	1506198	1.32337e+06	2653118	990772	669009	NA
Krt12	Q64291	Keratin, type I cytoskeletal 12 OS=Mus musculus OX=10090 GN=Krt12 PE=1 SV=2	-0.698787	0.314362	1	143093	86536	NA	NA	NA	NA	NA	52592.9	27612.5
Krt80	Q0VBK2	Keratin, type II cytoskeletal 80 OS=Mus musculus OX=10090 GN=Krt80 PE=1 SV=1	0.125438	0.810757	1	39367.3	58286.3	46261.7	91701.7	87614.6	47449.2	98618.5	416050	NA
Lars2	Q8VDC0	Probable leucine--tRNA ligase, mitochondrial OS=Mus musculus OX=10090 GN=Lars2 PE=1 SV=1	-0.714472	0.147101	1	69035.2	66646.1	77232	83845.4	57061.1	NA	101973	NA	NA
Lnpk	Q7TQ95	Endoplasmic reticulum junction formation protein lunapark OS=Mus musculus OX=10090 GN=Lnpk PE=1 SV=1	0.319571	0.278283	1	41198.2	44526.9	NA	61207.8	58858.5	NA	NA	38640.4	NA
Lrch1	P62046	Leucine-rich repeat and calponin homology domain-containing protein 1 OS=Mus musculus OX=10090 GN=Lrch1 PE=1 SV=2	0.20645	0.839442	1	577874	864207	904768	640333	543520	5518049	1.36455e+06	212110	120363
Lrrc36	Q3V0M2	Leucine-rich repeat-containing protein 36 OS=Mus musculus OX=10090 GN=Lrrc36 PE=1 SV=2	-0.242601	0.11774	1	74370.6	72149.4	70362.2	74311.2	84135	100885	NA	NA	NA
Lsm12	Q9D0R8	Protein LSM12 homolog OS=Mus musculus OX=10090 GN=Lsm12 PE=1 SV=1	NA	NA	1	NA	NA	NA	NA	NA	NA	NA	NA	NA
Lyz1	P17897	Lysozyme C-1 OS=Mus musculus OX=10090 GN=Lyz1 PE=1 SV=1	-1.20682	0.0951341	1	89151.6	55200.8	133542	NA	NA	NA	NA	NA	NA
Map2	P20357	Microtubule-associated protein 2 OS=Mus musculus OX=10090 GN=Map2 PE=1 SV=2	-0.499642	0.72118	1	58781.1	133379	118391	NA	37895.2	676933	NA	NA	NA
Map3k5	O35099	Mitogen-activated protein kinase kinase kinase 5 OS=Mus musculus OX=10090 GN=Map3k5 PE=1 SV=3	0.339276	0.35588	1	37770.3	32154.3	NA	NA	86211.6	NA	NA	16736.7	NA
Map6	Q7TSJ2	Microtubule-associated protein 6 OS=Mus musculus OX=10090 GN=Map6 PE=1 SV=2	0.605422	0.560372	1	NA	NA	NA	NA	NA	NA	NA	NA	29459.2
Marf1	Q8BJ34	Meiosis regulator and mRNA stability factor 1 OS=Mus musculus OX=10090 GN=Marf1 PE=1 SV=3	-0.662328	0.544993	1	NA	265975	NA	NA	39454.8	NA	NA	NA	74315
Mccc1	Q99MR8	Methylcrotonoyl-CoA carboxylase subunit alpha, mitochondrial OS=Mus musculus OX=10090 GN=Mccc1 PE=1 SV=2	0.500013	0.679001	1	NA	NA	NA	NA	NA	396493	181858	NA	NA
Mdh2	P08249	Malate dehydrogenase, mitochondrial OS=Mus musculus OX=10090 GN=Mdh2 PE=1 SV=3	NA	NA	1	NA	NA	NA	NA	NA	NA	NA	NA	NA
Med26	Q7TN02	Mediator of RNA polymerase II transcription subunit 26 OS=Mus musculus OX=10090 GN=Med26 PE=1 SV=1	NA	NA	1	NA	NA	NA	NA	NA	NA	NA	NA	NA
Men1	O88559	Menin OS=Mus musculus OX=10090 GN=Men1 PE=1 SV=2	NA	NA	1	NA	NA	NA	NA	NA	NA	NA	NA	NA
Mertk	Q60805	Tyrosine-protein kinase Mer OS=Mus musculus OX=10090 GN=Mertk PE=1 SV=1	NA	NA	1	NA	NA	NA	NA	NA	NA	NA	NA	NA
Mettl16	Q9CQG2	RNA N6-adenosine-methyltransferase METTL16 OS=Mus musculus OX=10090 GN=Mettl16 PE=1 SV=1	0.519055	0.117614	1	NA	NA	35061.6	47902.4	64046.9	NA	NA	34365.9	NA
Mgp	P19788	Matrix Gla protein OS=Mus musculus OX=10090 GN=Mgp PE=3 SV=1	NA	NA	1	NA	NA	NA	NA	NA	NA	NA	NA	NA
Mlh1	Q9JK91	DNA mismatch repair protein Mlh1 OS=Mus musculus OX=10090 GN=Mlh1 PE=1 SV=2	0.219389	0.406939	1	134154	181342	178194	233523	198719	407878	NA	18392.6	44814.3
Mpc2	Q9D023	Mitochondrial pyruvate carrier 2 OS=Mus musculus OX=10090 GN=Mpc2 PE=1 SV=1	0.340912	0.359298	1	26637.5	NA	NA	47053.2	49571.4	116135	NA	24582.2	NA
Mpp1	P70290	55 kDa erythrocyte membrane protein OS=Mus musculus OX=10090 GN=Mpp1 PE=1 SV=1	NA	NA	1	NA	NA	NA	NA	NA	NA	NA	NA	NA
Mrps5	Q99N87	28S ribosomal protein S5, mitochondrial OS=Mus musculus OX=10090 GN=Mrps5 PE=1 SV=1	NA	NA	1	NA	NA	NA	NA	NA	NA	NA	NA	NA
Msi2	Q920Q6	RNA-binding protein Musashi homolog 2 OS=Mus musculus OX=10090 GN=Msi2 PE=1 SV=1	0.0283555	0.965087	1	NA	105432	41900.2	66085.7	71608.8	NA	NA	NA	NA
Msn	P26041	Moesin OS=Mus musculus OX=10090 GN=Msn PE=1 SV=3	NA	NA	1	NA	NA	NA	NA	NA	NA	NA	NA	NA
Mta3	Q924K8	Metastasis-associated protein MTA3 OS=Mus musculus OX=10090 GN=Mta3 PE=1 SV=1	NA	NA	1	NA	NA	NA	NA	NA	NA	NA	NA	NA
Mtap	Q9CQ65	S-methyl-5'-thioadenosine phosphorylase OS=Mus musculus OX=10090 GN=Mtap PE=1 SV=1	NA	NA	1	NA	NA	NA	NA	NA	NA	NA	NA	NA
Mycbp2	Q7TPH6	E3 ubiquitin-protein ligase MYCBP2 OS=Mus musculus OX=10090 GN=Mycbp2 PE=1 SV=3	NA	NA	1	NA	NA	NA	NA	NA	NA	NA	NA	NA
Myorg	Q69ZQ1	Myogenesis-regulating glycosidase OS=Mus musculus OX=10090 GN=Myorg PE=1 SV=2	NA	NA	1	NA	NA	NA	NA	NA	NA	NA	NA	NA
Nab1	Q61122	NGFI-A-binding protein 1 OS=Mus musculus OX=10090 GN=Nab1 PE=1 SV=2	0.715945	0.510718	1	NA	NA	NA	50916.3	35513.2	NA	NA	NA	NA
Nat10	Q8K224	RNA cytidine acetyltransferase OS=Mus musculus OX=10090 GN=Nat10 PE=1 SV=1	NA	NA	1	NA	NA	NA	NA	NA	NA	NA	NA	NA
Nbea	Q9EPN1	Neurobeachin OS=Mus musculus OX=10090 GN=Nbea PE=1 SV=1	NA	NA	1	NA	NA	NA	NA	NA	NA	NA	NA	NA
Ndc80	Q9D0F1	Kinetochore protein NDC80 homolog OS=Mus musculus OX=10090 GN=Ndc80 PE=1 SV=1	NA	NA	1	NA	NA	NA	NA	NA	NA	NA	NA	NA
Ndufa12	Q7TMF3	NADH dehydrogenase [ubiquinone] 1 alpha subcomplex subunit 12 OS=Mus musculus OX=10090 GN=Ndufa12 PE=1 SV=2	-0.877701	0.229075	1	63873.3	171171	49259.9	NA	51228.2	NA	NA	178321	NA
Nono	Q99K48	Non-POU domain-containing octamer-binding protein OS=Mus musculus OX=10090 GN=Nono PE=1 SV=3	0.231456	0.622824	1	NA	34865.3	NA	42825.7	NA	NA	83635.3	31328.7	NA
Nubp2	Q9R061	Cytosolic Fe-S cluster assembly factor NUBP2 OS=Mus musculus OX=10090 GN=Nubp2 PE=1 SV=1	-0.144982	0.0785114	1	NA	NA	NA	NA	NA	NA	NA	NA	48353.5
Nup62	Q63850	Nuclear pore glycoprotein p62 OS=Mus musculus OX=10090 GN=Nup62 PE=1 SV=2	NA	NA	1	NA	NA	NA	NA	NA	NA	NA	NA	NA
Oat	P29758	Ornithine aminotransferase, mitochondrial OS=Mus musculus OX=10090 GN=Oat PE=1 SV=1	-0.314796	0.0819413	1	138528	145533	149513	162200	148136	180365	161930	72029.5	NA
Ogg1	O08760	N-glycosylase/DNA lyase OS=Mus musculus OX=10090 GN=Ogg1 PE=1 SV=2	1.18386	0.125983	1	24704.4	NA	30014.6	NA	NA	NA	NA	NA	53164
Oxsr1	Q6P9R2	Serine/threonine-protein kinase OSR1 OS=Mus musculus OX=10090 GN=Oxsr1 PE=1 SV=1	0.0299073	0.941181	1	35468.1	37670.5	42377.2	48835.7	NA	NA	113560	38937.2	NA
P3h3	Q8CG70	Prolyl 3-hydroxylase 3 OS=Mus musculus OX=10090 GN=P3h3 PE=1 SV=1	0.356721	0.201435	1	NA	NA	NA	89631.6	76044.4	NA	46972.4	NA	NA
Pawr	Q925B0	PRKC apoptosis WT1 regulator protein OS=Mus musculus OX=10090 GN=Pawr PE=1 SV=2	NA	NA	1	NA	NA	NA	NA	NA	NA	NA	NA	NA
Pc	Q05920	Pyruvate carboxylase, mitochondrial OS=Mus musculus OX=10090 GN=Pc PE=1 SV=1	NA	NA	1	NA	NA	NA	NA	NA	NA	NA	NA	NA
Pcm1	Q9R0L6	Pericentriolar material 1 protein OS=Mus musculus OX=10090 GN=Pcm1 PE=1 SV=2	NA	NA	1	NA	NA	NA	NA	NA	NA	NA	NA	NA
Pdlim1	O70400	PDZ and LIM domain protein 1 OS=Mus musculus OX=10090 GN=Pdlim1 PE=1 SV=4	0.089187	0.953977	1	NA	58464.1	NA	16452	NA	622594	764125	NA	NA
Pfn1	P62962	Profilin-1 OS=Mus musculus OX=10090 GN=Pfn1 PE=1 SV=2	NA	NA	1	NA	NA	NA	NA	NA	NA	NA	NA	NA
Phkb	Q7TSH2	Phosphorylase b kinase regulatory subunit beta OS=Mus musculus OX=10090 GN=Phkb PE=1 SV=1	NA	NA	1	NA	NA	NA	NA	NA	NA	NA	NA	NA
Pign	Q9R1S3	GPI ethanolamine phosphate transferase 1 OS=Mus musculus OX=10090 GN=Pign PE=2 SV=2	NA	NA	1	NA	NA	NA	NA	NA	NA	NA	NA	NA
Pik3c2a	Q61194	Phosphatidylinositol 4-phosphate 3-kinase C2 domain-containing subunit alpha OS=Mus musculus OX=10090 GN=Pik3c2a PE=1 SV=2	0.224101	0.793943	1	80005.1	NA	70294.5	57244.6	45402.3	NA	NA	NA	NA
Pik3r6	Q3U6Q4	Phosphoinositide 3-kinase regulatory subunit 6 OS=Mus musculus OX=10090 GN=Pik3r6 PE=1 SV=1	-0.366815	0.547265	1	NA	NA	NA	NA	NA	NA	NA	105360	NA
Pilrb2	Q2YFS1	Paired immunoglobulin-like type 2 receptor beta-2 OS=Mus musculus OX=10090 GN=Pilrb2 PE=2 SV=1	NA	NA	1	NA	NA	NA	NA	NA	NA	NA	NA	NA
Plppr4	Q7TME0	Phospholipid phosphatase-related protein type 4 OS=Mus musculus OX=10090 GN=Plppr4 PE=1 SV=2	1.63951	0.00362866	1	76837.8	121020	104446	315037	374694	688479	257124	NA	NA
Pno1	Q9CPS7	RNA-binding protein PNO1 OS=Mus musculus OX=10090 GN=Pno1 PE=1 SV=1	NA	NA	1	NA	NA	NA	NA	NA	NA	NA	NA	NA
Pogz	Q8BZH4	Pogo transposable element with ZNF domain OS=Mus musculus OX=10090 GN=Pogz PE=1 SV=2	NA	NA	1	NA	NA	NA	NA	NA	NA	NA	NA	NA
Polr1c	P52432	DNA-directed RNA polymerases I and III subunit RPAC1 OS=Mus musculus OX=10090 GN=Polr1c PE=1 SV=3	NA	NA	1	NA	NA	NA	NA	NA	NA	NA	NA	NA
Polr2h	Q923G2	DNA-directed RNA polymerases I, II, and III subunit RPABC3 OS=Mus musculus OX=10090 GN=Polr2h PE=1 SV=3	-0.0176709	0.963007	1	NA	30719.7	NA	39546	48009	NA	NA	NA	NA
Ppil4	Q9CXG3	Peptidyl-prolyl cis-trans isomerase-like 4 OS=Mus musculus OX=10090 GN=Ppil4 PE=1 SV=2	1.53297	0.0253153	1	42478.4	98548.7	116346	237856	417033	329207	NA	NA	NA
Ppp1r12a	Q9DBR7	Protein phosphatase 1 regulatory subunit 12A OS=Mus musculus OX=10090 GN=Ppp1r12a PE=1 SV=2	0.375927	0.320723	1	NA	NA	NA	NA	NA	96403.6	NA	NA	NA
Ppp2r1b	Q7TNP2	Serine/threonine-protein phosphatase 2A 65 kDa regulatory subunit A beta isoform OS=Mus musculus OX=10090 GN=Ppp2r1b PE=1 SV=2	NA	NA	1	NA	NA	NA	NA	NA	NA	NA	NA	NA
Ppp6r3	Q922D4	Serine/threonine-protein phosphatase 6 regulatory subunit 3 OS=Mus musculus OX=10090 GN=Ppp6r3 PE=1 SV=1	NA	NA	1	NA	NA	NA	NA	NA	NA	NA	NA	NA
Prex1	Q69ZK0	Phosphatidylinositol 3,4,5-trisphosphate-dependent Rac exchanger 1 protein OS=Mus musculus OX=10090 GN=Prex1 PE=1 SV=2	1.29773	0.0152667	1	33988.6	62547.5	47871.9	110550	150537	251402	135013	13021.5	NA
Prg4	Q9JM99	Proteoglycan 4 OS=Mus musculus OX=10090 GN=Prg4 PE=1 SV=2	0.215547	0.767771	1	NA	NA	NA	26834.6	NA	NA	97972.5	NA	NA
Prkdc	P97313	DNA-dependent protein kinase catalytic subunit OS=Mus musculus OX=10090 GN=Prkdc PE=1 SV=3	NA	NA	1	NA	NA	NA	NA	NA	NA	NA	NA	NA
Prkra	Q9WTX2	Interferon-inducible double-stranded RNA-dependent protein kinase activator A OS=Mus musculus OX=10090 GN=Prkra PE=1 SV=1	0.815252	0.000756206	1	40774.9	38313.8	44984.9	78631	102044	132025	75642.2	NA	NA
Prpf19	Q99KP6	Pre-mRNA-processing factor 19 OS=Mus musculus OX=10090 GN=Prpf19 PE=1 SV=1	NA	NA	1	NA	NA	NA	NA	NA	NA	NA	NA	NA
Prpf3	Q922U1	U4/U6 small nuclear ribonucleoprotein Prp3 OS=Mus musculus OX=10090 GN=Prpf3 PE=1 SV=1	-0.734339	0.236738	1	88268.9	77129.1	55946.8	NA	80740	NA	63528.2	263917	NA
Psat1	Q99K85	Phosphoserine aminotransferase OS=Mus musculus OX=10090 GN=Psat1 PE=1 SV=1	NA	NA	1	NA	NA	NA	NA	NA	NA	NA	NA	NA
Psmc3	O88685	26S proteasome regulatory subunit 6A OS=Mus musculus OX=10090 GN=Psmc3 PE=1 SV=2	0.615042	0.44108	1	38821.3	61715.9	65274.6	56981.7	74028.9	368543	160884	58969.4	NA
Psmc6	P62334	26S proteasome regulatory subunit 10B OS=Mus musculus OX=10090 GN=Psmc6 PE=1 SV=1	0.08019	0.912356	1	16816.3	18491.6	19280.3	NA	10278.6	59551.2	39829.5	NA	NA
Ptcd2	Q8R3K3	Pentatricopeptide repeat-containing protein 2, mitochondrial OS=Mus musculus OX=10090 GN=Ptcd2 PE=1 SV=1	-0.0356428	0.947823	1	40962	38647	30796.4	22811.6	NA	94012.8	NA	45894.8	NA
Ptcd3	Q14C51	Pentatricopeptide repeat domain-containing protein 3, mitochondrial OS=Mus musculus OX=10090 GN=Ptcd3 PE=1 SV=2	0.197551	0.533064	1	NA	NA	67615.1	85721.3	73535.2	114943	90668.6	52820.2	NA
Ptdss2	Q9Z1X2	Phosphatidylserine synthase 2 OS=Mus musculus OX=10090 GN=Ptdss2 PE=1 SV=2	NA	NA	1	NA	NA	NA	NA	NA	NA	NA	NA	NA
Ptpra	P18052	Receptor-type tyrosine-protein phosphatase alpha OS=Mus musculus OX=10090 GN=Ptpra PE=1 SV=3	NA	NA	1	NA	NA	NA	NA	NA	NA	NA	NA	NA
Pus1	Q9WU56	tRNA pseudouridine synthase A OS=Mus musculus OX=10090 GN=Pus1 PE=1 SV=2	1.06664	0.193855	1	NA	NA	NA	NA	NA	NA	NA	NA	30280.4
Raf1	Q99N57	RAF proto-oncogene serine/threonine-protein kinase OS=Mus musculus OX=10090 GN=Raf1 PE=1 SV=2	0.152346	0.713225	1	34820.8	NA	NA	48369.3	46603.9	135537	NA	NA	35434
Rapgef3	Q8VCC8	Rap guanine nucleotide exchange factor 3 OS=Mus musculus OX=10090 GN=Rapgef3 PE=1 SV=2	1.72839	0.0690631	1	NA	NA	NA	152206	219716	NA	334590	203611	NA
Rasip1	Q3U0S6	Ras-interacting protein 1 OS=Mus musculus OX=10090 GN=Rasip1 PE=1 SV=3	-0.436859	0.0789451	1	108116	83749.3	135642	87063.4	127478	123438	125477	75250.1	11701.3
Rcbtb2	Q99LJ7	RCC1 and BTB domain-containing protein 2 OS=Mus musculus OX=10090 GN=Rcbtb2 PE=1 SV=1	0.953518	0.035215	1	NA	40080.4	32873.3	NA	NA	165152	69594	50851.5	NA
Rdh11	Q9QYF1	Retinol dehydrogenase 11 OS=Mus musculus OX=10090 GN=Rdh11 PE=1 SV=2	0.252746	0.444671	1	NA	NA	NA	62395.6	67436.6	95232.7	NA	NA	NA
Rgl1	Q60695	Ral guanine nucleotide dissociation stimulator-like 1 OS=Mus musculus OX=10090 GN=Rgl1 PE=1 SV=2	NA	NA	1	NA	NA	NA	NA	NA	NA	NA	NA	NA
Rictor	Q6QI06	Rapamycin-insensitive companion of mTOR OS=Mus musculus OX=10090 GN=Rictor PE=1 SV=2	NA	NA	1	NA	NA	NA	NA	NA	NA	NA	NA	NA
Rnf40	Q3U319	E3 ubiquitin-protein ligase BRE1B OS=Mus musculus OX=10090 GN=Rnf40 PE=1 SV=2	0.565661	0.430083	1	40810.3	28339.7	33572.6	41015.5	42414.4	NA	NA	NA	NA
RTRAF	Q9CQE8	RNA transcription, translation and transport factor protein OS=Mus musculus OX=10090 GN=RTRAF PE=1 SV=1	1.17185	0.0590128	1	28989.3	37685.2	36661.9	64719.3	81671.4	239762	58874.3	54484.4	NA
Scn11a	Q9R053	Sodium channel protein type 11 subunit alpha OS=Mus musculus OX=10090 GN=Scn11a PE=2 SV=2	0.0253122	0.872605	1	47848.9	41670.3	57948.4	66696.8	70843.6	71313.1	NA	18243.1	51257.2
Scrib	Q80U72	Protein scribble homolog OS=Mus musculus OX=10090 GN=Scrib PE=1 SV=2	NA	NA	1	NA	NA	NA	NA	NA	NA	NA	NA	NA
Sec11a	Q9R0P6	Signal peptidase complex catalytic subunit SEC11A OS=Mus musculus OX=10090 GN=Sec11a PE=1 SV=1	NA	NA	1	NA	NA	NA	NA	NA	NA	NA	NA	NA
Sec16a	E9QAT4	Protein transport protein Sec16A OS=Mus musculus OX=10090 GN=Sec16a PE=1 SV=1	0.266274	0.772493	1	24513.9	NA	NA	118452	31473.4	NA	NA	NA	NA
Sec24a	Q3U2P1	Protein transport protein Sec24A OS=Mus musculus OX=10090 GN=Sec24a PE=1 SV=1	NA	NA	1	NA	NA	NA	NA	NA	NA	NA	NA	NA
Sel1l	Q9Z2G6	Protein sel-1 homolog 1 OS=Mus musculus OX=10090 GN=Sel1l PE=1 SV=2	NA	NA	1	NA	NA	NA	NA	NA	NA	NA	NA	NA
Setd1a	E9PYH6	Histone-lysine N-methyltransferase SETD1A OS=Mus musculus OX=10090 GN=Setd1a PE=1 SV=1	NA	NA	1	NA	NA	NA	NA	NA	NA	NA	NA	NA
Sf3b3	Q921M3	Splicing factor 3B subunit 3 OS=Mus musculus OX=10090 GN=Sf3b3 PE=1 SV=1	NA	NA	1	NA	NA	NA	NA	NA	NA	NA	NA	NA
Sh2d4b	A6X942	SH2 domain-containing protein 4B OS=Mus musculus OX=10090 GN=Sh2d4b PE=2 SV=1	-0.119188	0.907535	1	25111.6	37396.9	39769.1	13387.6	33180	181557	108540	NA	NA
Sh3bp4	Q921I6	SH3 domain-binding protein 4 OS=Mus musculus OX=10090 GN=Sh3bp4 PE=1 SV=1	NA	NA	1	NA	NA	NA	NA	NA	NA	NA	NA	NA
Ski	Q60698	Ski oncogene OS=Mus musculus OX=10090 GN=Ski PE=1 SV=2	0.0934608	0.764322	1	50874	45893.2	74405.4	96772.1	81931.5	NA	NA	100970	NA
Slf2	Q6P9P0	SMC5-SMC6 complex localization factor protein 2 OS=Mus musculus OX=10090 GN=Slf2 PE=2 SV=2	NA	NA	1	NA	NA	NA	NA	NA	NA	NA	NA	NA
Smtn	Q921U8	Smoothelin OS=Mus musculus OX=10090 GN=Smtn PE=1 SV=2	NA	NA	1	NA	NA	NA	NA	NA	NA	NA	NA	NA
Snx6	Q6P8X1	Sorting nexin-6 OS=Mus musculus OX=10090 GN=Snx6 PE=1 SV=2	0.203933	0.354535	1	25533.2	NA	NA	46291.6	60430.4	NA	NA	NA	NA
Sparc	P07214	SPARC OS=Mus musculus OX=10090 GN=Sparc PE=1 SV=1	NA	NA	1	NA	NA	NA	NA	NA	NA	NA	NA	NA
Spata18	Q0P557	Mitochondria-eating protein OS=Mus musculus OX=10090 GN=Spata18 PE=1 SV=2	NA	NA	1	NA	NA	NA	NA	NA	NA	NA	NA	NA
Spop	Q6ZWS8	Speckle-type POZ protein OS=Mus musculus OX=10090 GN=Spop PE=1 SV=1	NA	NA	1	NA	NA	NA	NA	NA	NA	NA	NA	NA
Sprr2k	O70562	Small proline-rich protein 2K OS=Mus musculus OX=10090 GN=Sprr2k PE=2 SV=1	-0.649544	0.533997	1	121631	25040.4	42304	NA	19317.8	NA	27012.5	NA	NA
Sqle	P52019	Squalene monooxygenase OS=Mus musculus OX=10090 GN=Sqle PE=2 SV=1	0.930581	0.000884618	1	NA	NA	NA	80530.5	96555.6	126288	NA	NA	NA
Srd5a3	Q9WUP4	Polyprenol reductase OS=Mus musculus OX=10090 GN=Srd5a3 PE=1 SV=2	NA	NA	1	NA	NA	NA	NA	NA	NA	NA	NA	NA
Steap3	Q8CI59	Metalloreductase STEAP3 OS=Mus musculus OX=10090 GN=Steap3 PE=1 SV=1	NA	NA	1	NA	NA	NA	NA	NA	NA	NA	NA	NA
Stk26	Q99JT2	Serine/threonine-protein kinase 26 OS=Mus musculus OX=10090 GN=Stk26 PE=1 SV=1	1.39376	0.171609	1	NA	NA	NA	NA	130475	385171	213616	215130	48381.3
Supt6h	Q62383	Transcription elongation factor SPT6 OS=Mus musculus OX=10090 GN=Supt6h PE=1 SV=2	-0.0672969	0.843557	1	71005.4	39921.7	82232	NA	66696.4	122563	NA	64726.8	NA
Tango6	Q8C3S2	Transport and Golgi organization protein 6 homolog OS=Mus musculus OX=10090 GN=Tango6 PE=1 SV=1	NA	NA	1	NA	NA	NA	NA	NA	NA	NA	NA	NA
Tars1	Q9D0R2	Threonine--tRNA ligase 1, cytoplasmic OS=Mus musculus OX=10090 GN=Tars1 PE=1 SV=2	-0.994537	0.173684	1	95822.3	85575.2	45622.6	44959.5	29147.4	NA	96740.1	37629.5	NA
Tctn2	Q2MV57	Tectonic-2 OS=Mus musculus OX=10090 GN=Tctn2 PE=1 SV=2	0.263999	0.17194	1	26750.6	26618.3	27384.7	41123.7	49422.3	NA	NA	NA	NA
Tekt2	Q922G7	Tektin-2 OS=Mus musculus OX=10090 GN=Tekt2 PE=1 SV=1	NA	NA	1	NA	NA	NA	NA	NA	NA	NA	NA	NA
Telo2	Q9DC40	Telomere length regulation protein TEL2 homolog OS=Mus musculus OX=10090 GN=Telo2 PE=1 SV=2	1.54768	0.0927695	1	NA	NA	NA	127180	NA	422248	NA	NA	NA
Tfip11	Q9ERA6	Tuftelin-interacting protein 11 OS=Mus musculus OX=10090 GN=Tfip11 PE=1 SV=1	NA	NA	1	NA	NA	NA	NA	NA	NA	NA	NA	NA
Thbs1	P35441	Thrombospondin-1 OS=Mus musculus OX=10090 GN=Thbs1 PE=1 SV=1	0.2183	0.535974	1	NA	NA	NA	48947.7	61579.2	58095.6	NA	NA	NA
Tk1	P04184	Thymidine kinase, cytosolic OS=Mus musculus OX=10090 GN=Tk1 PE=1 SV=3	0.716809	0.0594689	1	NA	NA	32930.7	51627.5	76975	127242	48869	31664.1	NA
Tma7	Q8K003	Translation machinery-associated protein 7 OS=Mus musculus OX=10090 GN=Tma7 PE=3 SV=1	-0.600021	0.603754	1	NA	NA	NA	NA	18776.4	214355	NA	NA	NA
Tmed10	Q9D1D4	Transmembrane emp24 domain-containing protein 10 OS=Mus musculus OX=10090 GN=Tmed10 PE=1 SV=1	NA	NA	1	NA	NA	NA	NA	NA	NA	NA	NA	NA
Tmem115	Q9WUH1	Transmembrane protein 115 OS=Mus musculus OX=10090 GN=Tmem115 PE=1 SV=1	0.578577	0.152562	1	NA	NA	NA	NA	NA	NA	NA	NA	120136
Tmem209	Q8BRG8	Transmembrane protein 209 OS=Mus musculus OX=10090 GN=Tmem209 PE=2 SV=1	NA	NA	1	NA	NA	NA	NA	NA	NA	NA	NA	NA
Tmx1	Q8VBT0	Thioredoxin-related transmembrane protein 1 OS=Mus musculus OX=10090 GN=Tmx1 PE=1 SV=1	NA	NA	1	NA	NA	NA	NA	NA	NA	NA	NA	NA
Tnrc6a	Q3UHK8	Trinucleotide repeat-containing gene 6A protein OS=Mus musculus OX=10090 GN=Tnrc6a PE=1 SV=2	NA	NA	1	NA	NA	NA	NA	NA	NA	NA	NA	NA
Tor1aip2	Q8BYU6	Torsin-1A-interacting protein 2 OS=Mus musculus OX=10090 GN=Tor1aip2 PE=1 SV=1	-0.128445	0.529856	1	54991.9	70705.8	59031.8	67561	66661.2	107956	NA	NA	NA
Tor1b	Q9ER41	Torsin-1B OS=Mus musculus OX=10090 GN=Tor1b PE=1 SV=2	0.652457	0.0222482	1	34420.7	31654.8	NA	79094.9	87747.2	82068.4	NA	36036.9	NA
Tradd	Q3U0V2	Tumor necrosis factor receptor type 1-associated DEATH domain protein OS=Mus musculus OX=10090 GN=Tradd PE=1 SV=1	NA	NA	1	NA	NA	NA	NA	NA	NA	NA	NA	NA
Tsnax	Q9QZE7	Translin-associated protein X OS=Mus musculus OX=10090 GN=Tsnax PE=1 SV=1	-0.0278177	0.918575	1	NA	NA	NA	NA	NA	NA	NA	NA	193792
Ttc21b	Q0HA38	Tetratricopeptide repeat protein 21B OS=Mus musculus OX=10090 GN=Ttc21b PE=1 SV=1	NA	NA	1	NA	NA	NA	NA	NA	NA	NA	NA	NA
Ttll5	Q8CHB8	Tubulin polyglutamylase TTLL5 OS=Mus musculus OX=10090 GN=Ttll5 PE=1 SV=3	0.139435	0.938125	1	NA	186672	200625	NA	123005	2.54114e+06	978994	NA	NA
Tubgcp5	Q8BKN5	Gamma-tubulin complex component 5 OS=Mus musculus OX=10090 GN=Tubgcp5 PE=2 SV=2	NA	NA	1	NA	NA	NA	NA	NA	NA	NA	NA	NA
Uckl1	Q91YL3	Uridine-cytidine kinase-like 1 OS=Mus musculus OX=10090 GN=Uckl1 PE=1 SV=1	-1.16897	0.141074	1	NA	NA	NA	NA	16425.8	NA	NA	NA	47765.7
Ugt1a7	Q6ZQM8	UDP-glucuronosyltransferase 1A7 OS=Mus musculus OX=10090 GN=Ugt1a7 PE=1 SV=1	NA	NA	1	NA	NA	NA	NA	NA	NA	NA	NA	NA
Usp39	Q3TIX9	U4/U6.U5 tri-snRNP-associated protein 2 OS=Mus musculus OX=10090 GN=Usp39 PE=1 SV=2	NA	NA	1	NA	NA	NA	NA	NA	NA	NA	NA	NA
Vasp	P70460	Vasodilator-stimulated phosphoprotein OS=Mus musculus OX=10090 GN=Vasp PE=1 SV=4	0.439077	0.299075	1	NA	71671.2	62650.5	74557	84669.6	187543	29216.6	340415	NA
Vat1	Q62465	Synaptic vesicle membrane protein VAT-1 homolog OS=Mus musculus OX=10090 GN=Vat1 PE=1 SV=3	NA	NA	1	NA	NA	NA	NA	NA	NA	NA	NA	NA
Vcan	Q62059	Versican core protein OS=Mus musculus OX=10090 GN=Vcan PE=1 SV=2	-0.526798	0.353855	1	31575.8	34400.9	16591.7	29700.4	17994.3	31199.4	NA	NA	NA
Vdac3	Q60931	Voltage-dependent anion-selective channel protein 3 OS=Mus musculus OX=10090 GN=Vdac3 PE=1 SV=1	NA	NA	1	NA	NA	NA	NA	NA	NA	NA	NA	NA
Vps18	Q8R307	Vacuolar protein sorting-associated protein 18 homolog OS=Mus musculus OX=10090 GN=Vps18 PE=1 SV=2	0.171659	0.318063	1	48652.2	43927.2	43559	63137.4	63866.8	91275	32823.9	NA	NA
Vps52	Q8C754	Vacuolar protein sorting-associated protein 52 homolog OS=Mus musculus OX=10090 GN=Vps52 PE=1 SV=1	NA	NA	1	NA	NA	NA	NA	NA	NA	NA	NA	NA
Wnt3	P17553	Proto-oncogene Wnt-3 OS=Mus musculus OX=10090 GN=Wnt3 PE=1 SV=1	-0.0671278	0.783549	1	114204	117251	120944	100470	162726	238363	176248	NA	40025.7
Xrcc1	Q60596	DNA repair protein XRCC1 OS=Mus musculus OX=10090 GN=Xrcc1 PE=1 SV=2	0.939882	0.116073	1	21799.3	19640.7	26714.5	37963.6	NA	52504.5	NA	NA	NA
Xrcc4	Q924T3	DNA repair protein XRCC4 OS=Mus musculus OX=10090 GN=Xrcc4 PE=1 SV=1	0.933479	0.15797	1	9232.63	18981.1	17242.5	28184.9	23902	NA	NA	NA	NA
Yme1l1	O88967	ATP-dependent zinc metalloprotease YME1L1 OS=Mus musculus OX=10090 GN=Yme1l1 PE=1 SV=1	1.4698	0.0057594	1	NA	20012.6	42776.6	77450.4	109301	125044	42587.5	38114.4	NA
Zan	O88799	Zonadhesin OS=Mus musculus OX=10090 GN=Zan PE=1 SV=1	NA	NA	1	NA	NA	NA	NA	NA	NA	NA	NA	NA
Zbtb7a	O88939	Zinc finger and BTB domain-containing protein 7A OS=Mus musculus OX=10090 GN=Zbtb7a PE=1 SV=2	1.31042	0.304097	1	38373.3	NA	405394	264268	277429	268092	253558	NA	NA
Zc3h15	Q3TIV5	Zinc finger CCCH domain-containing protein 15 OS=Mus musculus OX=10090 GN=Zc3h15 PE=1 SV=2	NA	NA	1	NA	NA	NA	NA	NA	NA	NA	NA	NA
Zdhhc6	Q9CPV7	Palmitoyltransferase ZDHHC6 OS=Mus musculus OX=10090 GN=Zdhhc6 PE=1 SV=1	0.696098	0.0303642	1	NA	23451.4	41059.4	52426.7	60549	101543	NA	NA	NA
Zfp91	Q62511	E3 ubiquitin-protein ligase ZFP91 OS=Mus musculus OX=10090 GN=Zfp91 PE=1 SV=3	-1.52591	0.0285692	1	NA	NA	NA	12717.2	16191.9	17889.5	NA	NA	NA
NA	Q6PIU9	Uncharacterized protein FLJ45252 homolog OS=Mus musculus OX=10090 PE=1 SV=2	NA	NA	1	NA	NA	NA	NA	NA	NA	NA	NA	NA
