# Supplementary material for: Localization of Kif1c mRNA to cell protrusions dictates binding partner specificity of the encoded protein
Source: Genes Dev. 2023 Mar 1;37(5-6):191–203. doi: 10.1101/gad.350320.122 (PMC10111864; doi:10.1101/gad.350320.122)
Supplement: Supplemental Material [file supp_gad.350320.122_Supplemental_table_S3.xlsx]

## Sheet: Sheet1
Oligonucleotides
Category	Oligonucleotide name/description	Sequence (5' -> 3')	Comments
guide sequence cloned into lenticrisprV2	lenticrisprv2_Anp32b_1	CAATGGATGGAAAAATTGAG
	lenticrisprv2_Anp32b_2	GGAAGCACCTGACTCAGATG
	lenticrisprv2_Atf5_1	CACCCCCAAGGACCTCATAG
	lenticrisprv2_Atf5_2	GGCTGTTTACTGCCGCAGTG
	lenticrisprv2_Aven_1	CTAGAATTCAGCACTCTACG
	lenticrisprv2_Aven_2	GAGCTGGGCATGCATTTAAG
	lenticrisprv2_BrieNT_1	AAACCCCCGCGCGGAGCGTC
	lenticrisprv2_BrieNT_2	CGCGCCGAGGGCCTCGTTAC
	lenticrisprv2_BrieNT_3	GAACCACGAGCGAGCGTATA
	lenticrisprv2_BrieNT_4	TCCTCCGATCGACCAGGGTA
	lenticrisprv2_Cenpb_1	TAGCCCTCAGCTACCGACGG
	lenticrisprv2_Cenpb_2	CGCTGCAGGCCACTACACCG
	lenticrisprv2_Cplx2_1	GTCATGAAGCAAGCCCTCGG
	lenticrisprv2_Cplx2_2	CCGGCAGCAGATCCGAGACA
	lenticrisprv2_Cyb5r3_1	ACTTCACCGTCCTGACAACG
	lenticrisprv2_Cyb5r3_2	GTCATCATCGCTCGACACAG
	lenticrisprv2_Dynll2_1	CAAGAACGCAGACATGTCTG
	lenticrisprv2_Dynll2_2	CCTACCTGGCATTGTATCGT
	lenticrisprv2_Eif3f_1	CGATCGAGGCCAAAATGACG
	lenticrisprv2_Eif3f_2	GGACACCCATTAAAGTGCTG
	lenticrisprv2_Fth1_1	CACCATAGACAGATAGACGT
	lenticrisprv2_Fth1_2	AGTGCGCCAGAACTACCACC
	lenticrisprv2_Gdf11_1	ATCAACGCCTTTGATCCCAG
	lenticrisprv2_Gdf11_2	GTACCACGCTACCACCGAGA
	lenticrisprv2_Kif1c_1	TAAGCACTGAGTCTCTATAG
	lenticrisprv2_Kif1c_2	TGCTGCTGAGATGCAAACTG
	lenticrisprv2_Mta1_1	TCTTACCTCACGCTCCAAGT
	lenticrisprv2_Mta1_2	CCACTGTAGTGAATGGCACA
	lenticrisprv2_Net1_1	CATATATGAATTGTCCCGAG
	lenticrisprv2_Net1_2	CAAAGCTGACCTTCGTGCAG
	lenticrisprv2_Pkp4_1	CAACAAGTAACCATGTGGTG
	lenticrisprv2_Pkp4_2	GGAACACAACAGGTTGCCTG
	lenticrisprv2_Ppfia1_1	GGAGTTTGCTGCGCTCACGA
	lenticrisprv2_Ppfia1_2	GCACAAGGGCGCACCGCACA
	lenticrisprv2_Rab13_1	CATGGCTCCACGGTAATAGG
	lenticrisprv2_Rab13_2	CTGGATGAAAAGCATCAAAG
	lenticrisprv2_Samd4_1	AGCTTTGGTAGCCAGAACCG
	lenticrisprv2_Samd4_2	ACATGGATGGATGTCTCATG
	lenticrisprv2_Sh3pxd2a_1	GACGGGATCAGCTTTCGAGG
	lenticrisprv2_Sh3pxd2a_2	GCGCCTTGGCCATTCCCGAG
	lenticrisprv2_Trak2_1	AAGGACTCATTGAACCGAAG
	lenticrisprv2_Trak2_2	AGCTTCATGAGTTACAGGAC
	lenticrisprv2_Trp53inp2_1	CCAGCTCTCATCCATCAAGG
	lenticrisprv2_Trp53inp2_2	TGGCTCATCATCGACCTACA
guide sequence cloned into px458	NT_g3	GAACCACGAGCGAGCGTATA
	NT_g4	TCCTCCGATCGACCAGGGTA
	Dynll2_proximal 3'UTR	TTGCTGGGACTGTTGCACTG
	Dynll2_distal 3'UTR	GTGGATGCAGAGCATAGATG
	Eif3f_proximal 3'UTR	GAGACCGAAGTGGAGGCAAA
	Eif3f_distal 3'UTR	GCTGCAACAGGATAGAGGAT
	Kif1c_1_proximal 3'UTR	CAAGAAGCCCTGGGGCAAGG
	Kif1c_2_distal 3'UTR	TCAGCAAAGAATGCTAGACG	used with #1 to delete whole UTR
	Kif1c_3_CDS	TAAGCACTGAGTCTCTATAG	used to make indels
	Kif1c_4_3'UTR GA element	CCAGGAGCAAACCAAAGTCA	used with #1 to delete GA 1 and 2
	Kif1c_5_3'UTR GA element	GAAGATGCCAGAGAGTGTGC	used with #4 to delete just GA2
	Kif1c_6_3'UTR near stop codon	GGGCACCTTCCTCCTAACAA	used to insert mCherry
genotyping primers	Dynll2_F	TCCTCTTCAAGTCGGGCTAG
	Dynll2_R_spanning deletion	GTGGCACTAACAGCATCAGG
	Dynll2_R_inside deletion	AGGGAGCAGACAGAATGTAAAG
	Eif3f_F	AGTCACAGATTGCCCTCAAC
	Eif3f_R_spanning deletion	ACCAGCCACTAACTGTGATTTC
	Eif3f_R_inside deletion	CAAATCTCTTGACTGCCATTCC
	Kif1c_F	GTCCCACATGATGGGCA
	Kif1c_R_spanning full UTR deletion	AGCATCCAGGAGTAATGACAC
	Kif1c_F_inside full UTR deletion	GAGAAAGGTCACCCAGTGGTAG
	Kif1c_R_inside full UTRdeletion	GACCTGGAGTGTAATGGCTAG
	Kif1c_R_spanning ∆GA1,2 deletion	ctcgagaccacaagctgtttgctatcc
	Kif1c_R_spanning ∆GA2 deletion	tagcagcgtttgtgggactc
	Kif1c_F_spanning CDS indel	CTCAGCAATCAAAGAAGCGGAAG
	Kif1c_R_spanning CDS indel	TGGTGCAACAACACCGACTAC
	Kif1c_F_spanning mCh homology arm	CACTCTAGCCTCTCCATGTTG
	Kif1c_R_spanning mCh homology arm	ACCAGGTCTTGTGTAGTTTAGG
	mCherry_F_amplifies only mCherry allele	CCCCGTAATGCAGAAGAAGA
qPCR primers	dynll2_F	ACATAGAGAAGGACATTGCTGC
	dynll2_R	AAGTGCTTTGTCTCGTGTGTG
	eif3f_F	ATGGGCGCATGAGCATCAAG
	eif3f_R	ACTGTGAGAGGTGTGAACATC
	kif1c_F	CTGGGAAGTCCTACACCATG
	kif1c_R	ACTCTGGTTCACATTGACTCG
	ppia_F	GGCAAATGCTGGACCAAAC
	ppia_R	CATTCCTGGACCCAAAACG
	ywhaz_F	GAAAAGTTCTTGATCCCCAATGC
	ywhaz_R	TGTGACTGGTCCACAATTCCTT
	rhoA_F	TCTTCAGCAAGGACCAGTTC
	rhoA_R	CTGTGTCCCATAAAGCCAAC
	rps2_F	CTGCTACACTTCAGCCAGAGG
	rps2_R	AGAGGTCGGGAGTCAGGTAG
	rab13_F	AGATCCGAACCGTGGACATAG
	rab13_R	TCCACGGTAATAGGCGGTAG
	cyb5r3_F	TCTGAGGCTCATCGACAAGG
	cyb5r3_R	AATAGGAAGGCCCAGGATGTG
sequencing primers	Anp32b_g1_i5F	ACACTCTTTCCCTACACGACGCTCTTCCGATCTgttgttgttttctgttacagtttttaaag
	Anp32b_g1_i7R	GTGACTGGAGTTCAGACGTGTGCTCTTCCGATCCTTCGGGAGGTCTGAAACTG
	Anp32b_i5F	ACACTCTTTCCCTACACGACGCTCTTCCGATCTAACTGTCTTCAGGCTCCTGC
	Anp32b_i7R	GTGACTGGAGTTCAGACGTGTGCTCTTCCGATCGTCAAAGGATGCCCAGTCTAC
	Atf5_g1_i5F	ACACTCTTTCCCTACACGACGCTCTTCCGATCTGGCTGGCTCGTAGACTATGG
	Atf5_g1_i7R	GTGACTGGAGTTCAGACGTGTGCTCTTCCGATCCCACCTCTCTTCTTAACCTGTTC
	Atf5_g2_i5F	ACACTCTTTCCCTACACGACGCTCTTCCGATCTCTTGCCCACCTTTGACCTCC
	Atf5_g2_i7R	GTGACTGGAGTTCAGACGTGTGCTCTTCCGATCGCTGACTTATTCTGGTCTCTCTTC
	Aven_g1_i5F	ACACTCTTTCCCTACACGACGCTCTTCCGATCTGATTGGACTCCCAGACAGAAG
	Aven_g1_i7R	GTGACTGGAGTTCAGACGTGTGCTCTTCCGATCTCTGGCTTACCTGGATCAATTC
	Aven_g2_i5F	ACACTCTTTCCCTACACGACGCTCTTCCGATCTCCACAGGTGAAACCAAGGAG
	Aven_g2_i7R	GTGACTGGAGTTCAGACGTGTGCTCTTCCGATCGTCTGCCACTGACTGTGTTG
	Cenbp_g1_i7R	GTGACTGGAGTTCAGACGTGTGCTCTTCCGATCGTGCTCCCACCGCTGC
	Cenbp_g2_i5F	ACACTCTTTCCCTACACGACGCTCTTCCGATCTGCGAAGCTCTGCCCCTC
	Cenbp_g2_i7R	GTGACTGGAGTTCAGACGTGTGCTCTTCCGATCCCGACAGAAAGTCGTACCACAG
	Cenpb_g1_i5F	ACACTCTTTCCCTACACGACGCTCTTCCGATCTGACGACTTCACTGCTTCCAACG
	Cplx2_g1_i5F	ACACTCTTTCCCTACACGACGCTCTTCCGATCTTTTCCCAAAGGCAGACCAGC
	Cplx2_g1_i7R	GTGACTGGAGTTCAGACGTGTGCTCTTCCGATCATGTGGAGTGGTAGGAGAGG
	Cplx2_g2_i5F	ACACTCTTTCCCTACACGACGCTCTTCCGATCTCAGACGCACAGAAGAAGGAG
	Cplx2_g2_i7R	GTGACTGGAGTTCAGACGTGTGCTCTTCCGATCGGGAGAATCAGGTCTTAGATGAG
	Cyb5r3_g1_i5F	ACACTCTTTCCCTACACGACGCTCTTCCGATCTGACTCAATCGAGCAGGCTTC
	Cyb5r3_g1_i7R	GTGACTGGAGTTCAGACGTGTGCTCTTCCGATCGGTTCCAACCCTTACCTGTCC
	Cyb5r3_g2_i5F	ACACTCTTTCCCTACACGACGCTCTTCCGATCTCTTACAGGCCAACACATCTACC
	Cyb5r3_g2_i7R	GTGACTGGAGTTCAGACGTGTGCTCTTCCGATCCCAGGTCTCCCTTTCTCTGTC
	Dynll2_g1_i5F	ACACTCTTTCCCTACACGACGCTCTTCCGATCTCTCAAGCTGCTGCTCACACG
	Dynll2_g1_i7R	GTGACTGGAGTTCAGACGTGTGCTCTTCCGATCAGGCAGCAATGTCCTTCTCTATG
	Dynll2_g2_i5F	ACACTCTTTCCCTACACGACGCTCTTCCGATCTGCCACTTCAGTAACCCTAAC
	Dynll2_g2_i7R	GTGACTGGAGTTCAGACGTGTGCTCTTCCGATCACCTAGCCCGACTTGAAGAG
	Eif3f_g1_i5R	ACACTCTTTCCCTACACGACGCTCTTCCGATCTGGCCAGACCCCAGCC
	Eif3f_g1_i7R	GTGACTGGAGTTCAGACGTGTGCTCTTCCGATCCCCAACAGGGTTCCAATAACTC
	Eif3f_g2_i5F	ACACTCTTTCCCTACACGACGCTCTTCCGATCTACTGCTTTCCCAGCCTAGTC
	Eif3f_g2_i7R	GTGACTGGAGTTCAGACGTGTGCTCTTCCGATCAAGGAAACTCACCTCCAATGC
	Fth1_g1_i5F	ACACTCTTTCCCTACACGACGCTCTTCCGATCTCCATCAACCGCCAGATCAAC
	Fth1_g1_i7R	GTGACTGGAGTTCAGACGTGTGCTCTTCCGATCTGCTATGTGCTCAGACTTGC
	Fth1_g2_i5F	ACACTCTTTCCCTACACGACGCTCTTCCGATCTCTTCGAGCCTGAGCCCTTTG
	Fth1_g2_i7R	GTGACTGGAGTTCAGACGTGTGCTCTTCCGATCGTTGATCTGGCGGTTGATGG
	Gdf11_g1_i5F	ACACTCTTTCCCTACACGACGCTCTTCCGATCTACTGGCAGAGCATCGACTTC
	Gdf11_g1_i7R	GTGACTGGAGTTCAGACGTGTGCTCTTCCGATCCATATCCTCCACCACCACTTCAG
	Gdf11_g2_i5F	ACACTCTTTCCCTACACGACGCTCTTCCGATCTTGCAGCCTGAGGACTTCTTG
	Gdf11_g2_i7R	GTGACTGGAGTTCAGACGTGTGCTCTTCCGATCACTCCGCTGCCCATCTTCTC
	Kif1c_g1_i5F	ACACTCTTTCCCTACACGACGCTCTTCCGATCTctcagCAATCAAAGAAGCGGAAG
	Kif1c_g1_i7R	GTGACTGGAGTTCAGACGTGTGCTCTTCCGATCtggtgcaacaacaccgactac
	Kif1c_g2_i5F	ACACTCTTTCCCTACACGACGCTCTTCCGATCTacacaaactaatccagggctcc
	Kif1c_g2_i7R	GTGACTGGAGTTCAGACGTGTGCTCTTCCGATCTCATGGTGTAGGACTTCCCAGC
	Mta1_g1_i5F	ACACTCTTTCCCTACACGACGCTCTTCCGATCTGTTCTCACAGCCCTACCTGG
	Mta1_g1_i7R	GTGACTGGAGTTCAGACGTGTGCTCTTCCGATCGTGGGTAAGGAAGAAGATGAAGTG
	Mta1_g2_i5F	ACACTCTTTCCCTACACGACGCTCTTCCGATCTAGTAACAAGCCCAACCCAAAC
	Mta1_g2_i7R	GTGACTGGAGTTCAGACGTGTGCTCTTCCGATCGCCACACAGTAGCATCCATTC
	Net1_g1_i5F	ACACTCTTTCCCTACACGACGCTCTTCCGATCTTCACTTACCTGATTCCCATGTC
	Net1_g1_i7R	GTGACTGGAGTTCAGACGTGTGCTCTTCCGATCTTTAGAAGCTGTGAGGTGTCC
	Net1_g2_i5F	ACACTCTTTCCCTACACGACGCTCTTCCGATCTATCATGTCAGAAGAGGAACTCACG
	Net1_g2_i7R	GTGACTGGAGTTCAGACGTGTGCTCTTCCGATCAGTGACACACTGACTGGAAAG
	Pkp4_g1_i5F	ACACTCTTTCCCTACACGACGCTCTTCCGATCTAAGCAGGGAGTTTCCACAACAG
	Pkp4_g1_i7R	GTGACTGGAGTTCAGACGTGTGCTCTTCCGATCagatgtctgacttacCTGAACC
	Pkp4_g2_i5F	ACACTCTTTCCCTACACGACGCTCTTCCGATCTGCTCTCAACCTTAACCAACACTG
	Pkp4_g2_i7R	GTGACTGGAGTTCAGACGTGTGCTCTTCCGATCcagtccactgacttatgacacac
	ppfia1_g1_i5F	ACACTCTTTCCCTACACGACGCTCTTCCGATCTaatggaggctcttggagtc
	Ppfia1_g1_i7R	GTGACTGGAGTTCAGACGTGTGCTCTTCCGATCGTGTTGTTCCTCTCTGCCTTC
	Ppfia1_g2_i5F	ACACTCTTTCCCTACACGACGCTCTTCCGATCTCTTCCAGAGAAGAGGTACGAGAC
	Ppfia1_g2_i7R	GTGACTGGAGTTCAGACGTGTGCTCTTCCGATCCCCGCTCCTTACTTCCTCAG
	Rab13_g1_i5F	ACACTCTTTCCCTACACGACGCTCTTCCGATCTcccttggagacttcttgcttc
	Rab13_g1_i7R	GTGACTGGAGTTCAGACGTGTGCTCTTCCGATCtcacaaccctctgtgctcatg
	Rab13_g2_i5F	ACACTCTTTCCCTACACGACGCTCTTCCGATCTcaacagatatggtccaaggtgaac
	Rab13_g2_i7R	GTGACTGGAGTTCAGACGTGTGCTCTTCCGATCgaagtctgcccattctaacacg
	Samd4_g1_i5F	ACACTCTTTCCCTACACGACGCTCTTCCGATCTTTGATCCACCCAGCCACTTC
	Samd4_g1_i7R	GTGACTGGAGTTCAGACGTGTGCTCTTCCGATCGAGTTCTGCCAGCCATTGAG
	Samd4_g2_i5F	ACACTCTTTCCCTACACGACGCTCTTCCGATCTCACACCACAGCCCTTTGAAAC
	Samd4_g2_i7R	GTGACTGGAGTTCAGACGTGTGCTCTTCCGATCCTTCCTGAAGAGGCTACACTGC
	Sh3pxd2a_g1_i5F	ACACTCTTTCCCTACACGACGCTCTTCCGATCTGGCCTGGAGCATAAGTGATAG
	Sh3pxd2a_g1_i7R	GTGACTGGAGTTCAGACGTGTGCTCTTCCGATCCTTGGTCTGAAGGAGGCTCAC
	Sh3pxd2a_g2_i5F	ACACTCTTTCCCTACACGACGCTCTTCCGATCTCCATCACCAAGAAAGAGATCAGC
	Sh3pxd2a_g2_i7R	GTGACTGGAGTTCAGACGTGTGCTCTTCCGATCAGCTCTTTGGGAGAAACTGG
	Trak2_g1_i5F	ACACTCTTTCCCTACACGACGCTCTTCCGATCTTCTCCAAGAAAGACGAGCTGC
	Trak2_g1_i7R	GTGACTGGAGTTCAGACGTGTGCTCTTCCGATCTAGGGCCATGTTCTCTTCTTCC
	Trak2_g2_i5F	ACACTCTTTCCCTACACGACGCTCTTCCGATCTaaagcagtgcccttcaaagtg
	Trak2_g2_i7R	GTGACTGGAGTTCAGACGTGTGCTCTTCCGATCCTCATGTAACATTCCCAGGCATTC
	Trp53inp2_g1_i5F	ACACTCTTTCCCTACACGACGCTCTTCCGATCTCTATACAGCTCCTCCCGACC
	Trp53inp2_g1_i7R	GTGACTGGAGTTCAGACGTGTGCTCTTCCGATCTGCTGGGATGCTCAATGAGG
	Trp53inp2_i5F	ACACTCTTTCCCTACACGACGCTCTTCCGATCTCTTCACCCGCTGACCATGTTC
	Trp53inp2_i7R	GTGACTGGAGTTCAGACGTGTGCTCTTCCGATCCTAGGGAATCAAGAGTGCTGG
